# Supplementary material for: Regulatory network analysis based on integrated miRNA-TF reveals key genes in heart failure
Source: Sci Rep. 2024 Jun 17;14:13896. doi: 10.1038/s41598-024-64732-y (PMC11183224; doi:10.1038/s41598-024-64732-y)
Supplement: Supplementary file 1 — Supplementary Information. [file 41598_2024_64732_MOESM1_ESM.zip]

Archive with 2 entries (2 files):
- DATA/all_differential_gene.xls
- DATA/all_differential_result.xls
