# Supplementary material for: Regulatory network analysis based on integrated miRNA-TF reveals key genes in heart failure
Source: Sci Rep. 2024 Jun 17;14:13896. doi: 10.1038/s41598-024-64732-y (PMC11183224; doi:10.1038/s41598-024-64732-y)
Supplement: Supplementary file 1 — Supplementary Information. [file 41598_2024_64732_MOESM1_ESM.zip › DATA/all_differential_gene.xls]

## Sheet: HF_GSE59867_vs_nonHF_GSE59867
Gene_Name	log2FC	p_value	q_value	HF_GSE59867	nonHF_GSE59867	GSM1448346	GSM1448425	GSM1448442	GSM1448446	GSM1448455	GSM1448463	GSM1448512	GSM1448545	GSM1448554	GSM1448558	GSM1448662	GSM1448666	GSM1448672	GSM1448676	GSM1448684	GSM1448692	GSM1448714
A1BG	-0.0220659	0.778882	0.920577	7.47349	7.49556	7.38189	7.29002	7.55166	7.35554	7.70416	7.6493	7.48452	7.3209	7.22636	7.65619	7.51793	7.55014	7.60317	7.66849	7.36343	7.57725	7.32493
A1CF	0.0317202	0.690886	0.883251	5.40469	5.37297	5.17647	5.51726	5.39757	5.40811	5.47745	5.43452	5.30651	5.37226	5.44844	5.29949	5.3014	5.52358	5.2135	5.50089	5.26034	5.80026	5.18783
A2M	0.151302	0.470226	0.771344	6.82443	6.67312	6.78232	6.65922	6.26006	6.48632	6.60034	6.93927	6.24617	6.99434	7.29002	6.46498	6.93676	6.84886	6.60814	6.35574	7.55874	6.03683	7.7367
A2ML1	0.0419711	0.491664	0.783181	5.66867	5.6267	5.74381	5.82164	5.72828	5.69733	5.64044	5.45683	5.68049	5.53436	5.59706	5.65	5.61156	5.67548	5.65754	5.74001	5.5569	5.78681	5.45313
A3GALT2	0.267454	0.00393385	0.229838	6.49213	6.22468	6.63819	6.40812	6.67772	6.22215	6.28854	6.22449	6.32018	6.1094	5.90506	6.20591	6.29481	6.72145	6.34244	6.4678	6.46195	6.58459	6.35382
A4GALT	-0.00360044	0.957382	0.98598	6.71908	6.72268	6.6457	6.73628	6.63732	6.71858	6.87459	6.68883	6.74451	6.62527	6.50858	6.85087	6.69317	6.73124	6.82046	6.82436	6.67525	6.96839	6.50977
A4GNT	-0.0782136	0.264992	0.624676	4.8799	4.95812	4.88591	4.94921	5.1007	4.90323	4.93904	4.89702	4.8986	4.82779	4.93306	5.04144	4.9609	4.73585	5.12022	5.04357	4.97815	4.59065	4.77871
AAAS	0.0978846	0.354422	0.694686	8.6705	8.57261	8.854	8.57864	8.85232	8.75525	8.78054	8.27685	8.94741	8.23166	8.47543	8.33264	8.5433	8.65739	8.7397	8.82195	8.40473	8.81815	8.5454
AACS	-0.053557	0.488377	0.781816	7.38915	7.4427	7.28739	7.45266	7.6514	7.54044	7.61745	7.66646	7.36282	7.29888	7.41064	7.56326	7.23789	7.28762	7.40076	7.29837	7.48576	7.25212	7.23001
AADAC	0.0338695	0.68247	0.880776	2.9362	2.90233	2.67924	2.8665	2.97774	2.85501	2.97872	2.87328	2.99784	2.73606	2.92785	3.0177	2.89884	2.80436	2.68874	3.12219	3.1916	3.24019	2.78865
AADACL2	-0.0965135	0.192495	0.558953	3.91067	4.00719	3.98395	4.06164	4.21389	3.90895	3.97199	4.15222	4.12136	3.94264	4.07017	3.97451	3.87885	3.86979	3.90111	3.98654	3.64819	3.75041	3.81735
AADACL3	0.0121302	0.922246	0.974467	5.36015	5.34802	5.49404	5.43359	5.45988	5.33988	5.58593	5.31856	5.41384	5.59789	5.00866	5.72419	5.30966	5.48514	4.89567	5.48548	5.57857	4.76402	5.13053
AADACL4	-0.130205	0.0946437	0.442167	4.81048	4.94069	4.45605	4.68896	4.9289	4.96731	4.82716	4.81448	4.92815	4.94764	4.85806	5.08435	4.87494	4.88546	5.01298	4.91253	5.1273	4.71045	4.79512
AADAT	0.0549643	0.316872	0.666305	4.11307	4.05811	4.10073	4.07336	4.06831	4.14814	4.01059	3.98889	3.99206	4.07874	4.16237	3.95604	4.2847	4.10826	4.00358	4.13505	4.02133	4.21572	4.13467
AAED1	-0.108647	0.296256	0.651208	7.75018	7.85882	8.01846	7.65619	7.65454	7.72657	7.99521	7.81146	7.95596	8.17617	7.85037	8.18483	7.79468	7.68014	7.81055	7.35469	7.50124	7.70392	7.74722
AAGAB	-0.0947303	0.25234	0.611805	7.39464	7.48937	7.346	7.32217	7.24264	7.36521	7.29963	7.40107	7.45488	7.55037	7.86791	7.47755	7.64956	7.23258	7.39398	7.40399	7.40216	7.3723	7.68472
AAK1	-0.183333	0.0374748	0.34101	9.92911	10.1124	10.1326	9.97117	9.88443	10.3654	10.0532	10.2125	10.2286	9.78009	10.1186	9.94742	9.86714	9.847	10.3221	9.9249	9.93093	9.70566	9.96987
AAMDC	-0.0160491	0.838155	0.942474	6.46578	6.48183	6.62256	6.58472	6.43911	6.47369	6.48795	6.34175	6.2698	6.55229	6.43172	6.66604	6.3655	6.18112	6.77715	6.34223	6.61812	6.43285	6.46014
AAMP	0.071759	0.437357	0.750737	8.45855	8.38679	8.27685	8.36089	8.68339	8.43393	8.54391	8.17865	8.27724	8.76163	8.51517	8.60123	8.2945	8.3773	8.22861	8.09784	8.47853	8.66443	8.44711
AANAT	0.148561	0.0159211	0.28411	6.30059	6.15202	6.27608	6.35728	6.22656	6.16198	6.40777	6.0818	6.32401	6.00227	6.13793	6.18956	6.20361	6.45451	6.08856	6.23008	6.18904	6.30701	6.28341
AAR2	0.137788	0.0519062	0.372813	8.78094	8.64315	8.79725	8.87581	8.88633	8.82965	8.94711	8.56691	8.59889	8.58488	8.53912	8.65499	8.7728	8.67152	8.69484	8.67593	8.69011	8.91095	8.47657
AARD	0.179625	0.0110211	0.2672	6.07985	5.90022	6.10377	5.99941	6.29721	5.94817	6.27367	5.96319	5.8453	5.94118	5.87801	5.94498	6.13704	6.15306	5.84678	5.83417	6.00227	5.88933	5.86286
AARS	-0.102038	0.253523	0.61304	8.49553	8.59756	8.30103	8.56189	8.58034	8.78586	8.68505	8.44648	8.65192	8.63167	8.85372	8.58549	8.19982	8.47162	8.40188	8.42349	8.58705	8.30272	8.77022
AARS2	0.0402164	0.624921	0.851208	7.48053	7.44031	7.26467	7.43752	7.82568	7.72186	7.49619	7.3723	7.57291	7.30512	7.32802	7.43194	7.4047	7.3694	7.60019	7.19018	7.55665	7.4924	7.47755
AASDH	-0.160824	0.105998	0.456762	7.64899	7.80982	7.61657	7.56439	7.6205	7.74373	7.27318	8.00907	7.466	7.86311	8.12693	7.54837	7.63478	7.81169	7.96901	7.75231	7.64278	7.8269	7.85017
AASDHPPT	-0.00695769	0.933535	0.978394	5.56083	5.56779	5.78047	5.5327	5.17327	5.46429	5.42155	5.60125	5.31889	5.63433	5.77192	5.60073	5.77036	5.48482	5.60709	5.54381	5.49867	5.7151	5.67055
AASS	-0.0023185	0.982408	0.994181	6.69787	6.70019	6.91439	6.44899	6.3898	6.61282	6.4535	6.74451	6.67065	6.68583	7.08946	6.69752	6.92542	6.80241	6.74612	6.35461	6.77654	6.53405	7.03575
AATF	-0.00267953	0.977986	0.992746	9.14826	9.15094	9.17979	9.26144	9.30131	9.10649	8.96659	8.70848	9.40533	9.43422	9.35322	9.21635	9.2395	9.19283	8.91192	9.07148	9.22032	8.84821	9.12432
AATK	0.05587	0.542726	0.811581	6.86587	6.81	6.81705	6.85342	7.03498	6.90902	7.16465	6.86862	6.78845	6.69196	6.53478	6.6125	6.74774	6.93214	6.96651	7.10813	6.65164	7.00877	6.5824
AATK-AS1	0.00979045	0.85457	0.948631	7.46343	7.45364	7.43598	7.52033	7.57247	7.50968	7.56687	7.46463	7.51801	7.43316	7.35859	7.452	7.26565	7.44843	7.37104	7.52202	7.53378	7.41542	7.41195
ABAT	0.027231	0.76853	0.916711	8.58854	8.56131	8.65872	8.74563	8.95952	8.51633	8.43895	8.43875	8.66799	8.82128	8.31892	8.5005	8.55012	8.47034	8.63872	8.58796	8.39494	8.80813	8.27048
ABCA1	0.256043	0.331096	0.67757	7.68509	7.42904	7.45285	7.59752	7.27293	7.20037	8.36024	7.33983	7.04132	7.38839	6.6824	7.92926	8.30659	7.95405	6.96376	8.88703	6.83347	7.81566	7.57247
ABCA10	-0.134508	0.291137	0.647041	5.31603	5.45054	5.50238	5.37954	4.95101	5.36812	4.83737	5.49867	5.43304	5.32065	5.79551	5.20364	5.51193	5.16393	5.6807	5.30399	5.52331	5.10892	5.86591
ABCA11P	-0.281127	0.0351782	0.335529	5.10759	5.38871	4.98616	5.1545	4.89024	5.36735	5.0404	5.24305	5.14357	5.53007	5.86355	4.93563	4.99654	4.95101	5.78073	5.24575	5.39379	4.97546	5.58017
ABCA12	-0.0214071	0.717614	0.895269	4.68366	4.70507	4.75979	4.75743	4.65919	4.46848	4.72883	4.84986	4.83487	4.78545	4.60064	4.6706	4.5731	4.71932	4.67927	4.75137	4.70539	4.67651	4.57339
ABCA13	0.000928553	0.988939	0.996111	5.51668	5.51575	5.65037	5.43811	5.5436	5.69526	5.51461	5.4307	5.47402	5.52331	5.33988	5.47847	5.30579	5.59027	5.76657	5.41781	5.56889	5.44559	5.5929
ABCA2	0.0448883	0.719346	0.896232	8.54838	8.5035	8.6494	8.61934	8.9368	8.89917	8.28434	8.39627	8.58796	8.29312	8.82878	8.01732	8.38545	8.50212	8.66515	8.34019	8.68834	8.12614	8.74353
ABCA3	0.0435055	0.604927	0.842885	7.14526	7.10175	7.16206	7.26869	7.28441	7.25533	7.22109	7.1481	7.31545	6.86855	7.24834	6.92059	6.96474	7.02957	7.22619	6.83147	7.20759	6.89794	7.27123
ABCA4	-0.00216069	0.974222	0.99175	5.10005	5.10222	5.01833	5.17211	5.31344	5.08076	5.2625	5.20843	5.21482	5.02679	5.07525	5.25992	4.90552	5.05169	4.90177	5.04998	5.09463	4.99897	5.08331
ABCA5	-0.414201	0.0141339	0.279858	7.27365	7.68785	7.45932	7.16976	7.02521	7.4592	6.78304	7.92587	7.42266	7.9767	8.22987	7.49004	7.64687	7.29394	7.80905	7.18937	7.6636	6.82577	7.59531
ABCA6	-0.0290802	0.774754	0.919333	4.70651	4.73559	5.04255	5.15567	4.47662	4.84377	4.40952	4.85145	4.81659	4.69837	4.77714	4.58925	4.85054	4.33983	4.63459	4.67354	4.78467	4.69177	4.6074
ABCA7	0.231058	0.0756656	0.413398	8.65805	8.427	8.74133	8.45489	9.29596	8.43646	8.58355	8.68703	8.78248	8.20709	7.92688	8.2291	8.5574	8.66297	8.66191	8.48503	8.61999	8.54638	8.46002
ABCA8	0.0334606	0.603685	0.842786	4.01938	3.98592	4.12649	3.91353	3.97254	3.97254	4.09843	3.96434	4.06602	3.94485	3.94784	4.17238	3.82011	4.05735	3.82197	3.99739	4.18101	3.8708	4.13413
ABCA9	-0.109648	0.210384	0.57775	5.12245	5.2321	5.3348	5.22978	4.94127	5.21124	5.10487	5.23942	5.21674	5.10774	5.48436	5.0887	5.20717	5.14993	5.16873	5.33988	5.31373	5.15712	4.66342
ABCB1	-0.125894	0.508228	0.79318	7.0956	7.22149	7.64826	7.23465	6.65411	7.36343	6.6057	7.42465	6.79457	7.63456	7.63502	6.8401	7.30196	6.85247	7.04679	7.03282	7.81107	6.39708	7.35507
ABCB10	-0.0789355	0.172905	0.536844	8.60495	8.68388	8.6282	8.79493	8.61207	8.66988	8.58688	8.80383	8.70227	8.67662	8.63597	8.79581	8.60123	8.54731	8.45549	8.73118	8.55766	8.54863	8.56761
ABCB11	-0.0409382	0.475893	0.774881	4.48973	4.53066	4.44244	4.38802	4.44074	4.55252	4.30132	4.63051	4.58072	4.46272	4.4845	4.59015	4.62735	4.64757	4.43605	4.50814	4.45504	4.5454	4.55967
ABCB4	-0.380381	0.0184499	0.293023	5.78248	6.16286	5.46625	5.77192	5.7301	6.29481	5.80803	6.10094	5.74129	6.20825	6.23486	6.38021	6.64964	5.68719	6.51092	5.83161	6.05053	5.39135	5.48731
ABCB5	-0.00897751	0.864117	0.95202	4.16455	4.17353	4.11359	4.15222	4.23961	4.21968	4.2166	4.18696	4.07129	4.3194	4.10608	4.13932	4.16003	4.2273	4.12136	4.22413	4.25851	4.01234	4.10073
ABCB6	-0.0181976	0.791856	0.925933	6.65685	6.67505	6.66152	6.63819	6.77407	6.92572	6.7794	6.7715	6.64629	6.66323	6.74141	6.67047	6.51336	6.60269	6.40567	6.57613	6.5477	6.58054	6.8142
ABCB7	-0.159348	0.166974	0.529436	8.90535	9.06469	8.96929	8.85372	8.3364	8.78272	8.64911	8.92573	8.86125	9.37284	9.26731	9.05087	9.23907	8.97468	9.24746	9.00938	9.01115	9.05017	9.06453
ABCB8	0.0363665	0.596959	0.839667	7.94459	7.90823	7.87871	7.89949	8.16498	7.97426	8.12991	7.95596	8.03137	7.68634	7.69162	7.97727	7.80099	7.94835	7.9667	7.98231	7.91781	7.89608	7.86503
ABCB9	-0.0832747	0.216333	0.583204	6.13981	6.22308	6.02568	6.11273	6.24307	6.21994	6.12743	6.12091	6.40677	6.10968	6.10523	6.14213	6.24445	6.3059	6.35404	6.32597	6.00262	5.96911	6.2273
ABCC1	-0.0430882	0.581811	0.831815	9.79239	9.83548	9.73978	9.75306	10.001	9.92304	9.86332	9.87757	10.0333	9.50858	9.68206	9.82594	9.79438	9.82758	9.99495	9.83843	9.49419	9.90098	9.75724
ABCC10	0.062881	0.523507	0.801561	8.92924	8.86636	8.91041	8.92349	9.30218	9.09225	9.0127	8.80316	9.06052	8.44836	8.65872	8.74723	8.68834	8.90627	9.17381	8.9468	8.85554	8.85433	8.90988
ABCC11	-0.00332468	0.954667	0.985492	5.99273	5.99605	6.06063	6.09538	6.09509	6.04193	6.0297	6.08004	6.11142	5.93168	5.78984	6.02157	5.89071	5.97329	5.97875	6.01318	5.93815	5.80452	6.04707
ABCC12	-0.0375139	0.617773	0.847764	5.18605	5.22357	5.12304	5.03647	5.22617	5.22279	5.27974	5.18418	5.23305	5.3069	4.83061	5.49216	5.22862	5.14648	5.15567	5.3632	5.20505	5.10774	5.32118
ABCC13	0.0948724	0.0935391	0.442167	4.37834	4.28347	4.39703	4.34793	4.49289	4.26961	4.27788	4.25186	4.21064	4.19954	4.35175	4.29787	4.40342	4.40589	4.29078	4.3957	4.17315	4.49348	4.4134
ABCC2	-0.125001	0.083134	0.425941	6.66948	6.79449	6.79787	6.56357	6.64208	6.66905	6.48561	6.65033	6.94646	6.80861	6.97696	6.78645	6.90854	6.61919	6.83861	6.67941	6.71017	6.76453	6.5338
ABCC3	0.522607	0.00208691	0.228806	8.61431	8.09171	8.91616	9.09574	8.92838	8.1799	8.58947	7.80222	8.23452	7.79404	7.6459	8.50467	8.143	8.70383	7.99923	8.57319	8.45771	8.43338	8.26115
ABCC4	0.00584553	0.973718	0.991589	8.00468	7.99884	7.44753	8.97379	7.84636	7.92907	7.34225	8.09296	8.03652	8.0423	8.25963	7.72268	8.3267	8.51702	7.9002	8.00732	8.03117	7.65879	7.89852
ABCC5	0.139948	0.0989308	0.448068	8.08424	7.9443	8.32946	8.01192	8.06854	7.91157	8.20986	8.07259	7.73234	7.96231	8.2005	7.78019	7.97822	8.02484	7.83269	8.06218	8.11451	8.25518	7.76568
ABCC6	0.108204	0.221237	0.587086	7.61915	7.51095	7.67485	7.44618	7.94391	7.66789	7.64028	7.73557	7.44682	7.3486	7.20497	7.42432	7.52952	7.77664	7.51501	7.7444	7.59468	7.5335	7.4328
ABCC8	0.05475	0.358442	0.698221	6.24429	6.18954	6.19047	6.33113	6.37155	6.11571	6.24717	6.20319	6.15621	6.09126	6.17814	6.12655	6.19954	6.24405	6.1959	6.44939	6.22449	6.32157	6.06868
ABCC9	0.0126829	0.833491	0.940814	4.59608	4.5834	4.45769	4.49166	4.65598	4.57474	4.6748	4.48639	4.63374	4.47136	4.63736	4.61782	4.44304	4.50814	4.63026	4.61554	4.58793	4.79774	4.74777
ABCD1	0.450925	0.00866065	0.256853	8.73149	8.28056	9.00125	8.58634	9.15915	8.64063	8.91727	8.19268	8.53108	7.85719	7.76609	8.07925	8.48246	8.64098	8.38303	8.79455	8.31984	9.13335	8.34275
ABCD2	-0.756182	0.00942659	0.260674	8.39232	9.1485	8.32193	8.30256	7.92569	9.20133	7.88293	9.60063	9.11015	9.08348	9.88509	8.78356	8.78541	8.44739	9.26706	8.25669	9.36723	7.21025	9.28748
ABCD3	-0.177768	0.0820217	0.423782	8.55223	8.73	8.71424	8.56247	8.17736	8.46768	8.33135	8.85791	8.45007	8.99929	8.88916	8.75208	8.87787	8.55146	8.68027	8.74353	8.3977	8.70909	8.64854
ABCD4	0.0668202	0.386231	0.716596	7.89557	7.82875	7.90733	7.83368	8.16834	8.00175	7.85434	7.86491	7.67274	7.62364	7.87059	7.67452	7.84425	7.81206	8.06609	7.85579	7.82432	8.08948	7.72635
ABCE1	-0.326752	0.0773399	0.416488	8.05686	8.38361	8.32115	8.23736	6.90274	8.11097	8.22182	8.60391	8.29756	8.53765	8.68561	8.21349	8.44739	7.67593	8.47614	8.14354	8.1121	8.01023	8.58301
ABCF1	0.0951867	0.218941	0.586063	9.05931	8.96412	9.04398	9.07965	9.33665	9.20619	9.16781	8.95685	8.91797	8.97601	9.14676	8.95462	8.81951	9.00043	8.85928	8.69531	9.08035	8.98272	9.02271
ABCF2	0.109153	0.199588	0.566628	8.30552	8.19637	8.58444	7.99712	8.58996	8.22713	8.43525	8.24653	8.1743	8.16472	8.22839	7.97192	8.06534	8.34275	8.30527	8.25268	8.22568	8.34442	8.16472
ABCF3	0.0906315	0.11624	0.469368	8.54981	8.45918	8.60573	8.44434	8.81355	8.4992	8.51792	8.37494	8.52197	8.3694	8.48221	8.44982	8.53708	8.51492	8.50105	8.47483	8.46079	8.58549	8.46847
ABCG1	-0.0419074	0.710068	0.891845	7.39438	7.43629	7.58597	7.02694	7.64701	7.84283	7.49176	7.55746	7.54807	7.24392	7.29065	7.08027	7.7552	7.31959	7.39691	7.53022	7.06704	7.31692	7.33902
ABCG2	0.158335	0.0830566	0.425731	4.90745	4.74911	5.07269	4.95409	4.88235	4.39107	4.59015	4.68526	4.77208	4.76789	4.90245	4.75439	5.15033	4.72007	5.04758	4.67216	4.94295	4.8518	5.00259
ABCG4	0.00345276	0.955824	0.985881	6.5447	6.54124	6.43535	6.58504	6.54789	6.47301	6.639	6.56034	6.47391	6.49428	6.54406	6.76028	6.53478	6.67232	6.6044	6.41968	6.51764	6.66015	6.3101
ABCG5	0.0832132	0.222138	0.587967	5.11329	5.03008	4.98339	5.24443	5.31694	5.06634	5.182	5.11602	5.21734	5.11669	4.88441	4.96384	5.05584	5.07759	4.81067	5.06534	5.04418	4.98497	5.13032
ABCG8	-0.0339038	0.58928	0.835445	5.75733	5.79123	5.79661	5.82824	5.72228	5.94141	5.90188	5.87433	5.78909	5.62746	5.82131	5.73741	5.48863	5.72059	5.66838	5.87044	5.74615	5.8167	5.79485
ABHD1	-0.0177429	0.725146	0.899467	6.22232	6.24006	6.2135	6.21279	6.16864	6.24414	6.28341	6.30373	6.29427	6.05923	6.28612	6.18463	6.25406	6.22449	6.23201	6.31637	6.29688	6.24579	6.10131
ABHD10	-0.0709943	0.423043	0.742504	7.8762	7.9472	7.83113	7.55156	7.93073	7.98196	7.9887	8.02213	7.85071	8.24605	8.15968	7.98966	7.78069	8.00211	7.71186	7.61554	7.83148	7.97232	7.99712
ABHD11	0.16088	0.0384068	0.342899	8.2799	8.11902	8.28719	8.38245	8.23299	8.23406	8.35482	7.79128	8.36157	8.2767	7.94604	8.0821	8.2296	8.21559	8.08001	8.18041	8.26142	8.41716	8.13791
ABHD12	0.0480402	0.426214	0.744486	8.33191	8.28387	8.29066	8.21428	8.46504	8.36501	8.34388	8.33588	8.47315	8.13888	8.20257	8.22034	8.27399	8.51792	8.23704	8.29809	8.25963	8.36536	8.25644
ABHD12B	0.110018	0.193326	0.559595	4.9705	4.86048	5.2568	4.8761	4.87907	4.6746	4.96927	4.86216	4.75852	4.84049	4.83242	4.818	4.74108	4.91253	5.08076	5.01691	4.73585	5.20231	5.16148
ABHD13	-0.122947	0.0951624	0.44297	9.86856	9.99151	9.89137	9.92588	9.80322	9.82594	9.98217	10.0835	9.95536	10.198	10.0821	10.1233	10.0759	9.8695	9.86113	9.80275	9.83909	9.65104	9.77891
ABHD14A	0.0519215	0.668776	0.873195	8.87544	8.82352	8.91857	8.93715	8.86125	9.11348	8.75353	8.55146	9.40428	8.62954	8.90213	8.44367	8.65713	8.80844	8.81079	8.7328	9.20619	8.57728	9.15944
ABHD14B	0.157937	0.0743134	0.412302	8.10473	7.94679	8.2123	8.02513	8.01107	8.05685	8.15005	7.90376	8.2434	7.62731	7.76172	7.70302	8.00667	8.10041	8.14811	8.13018	8.09784	8.29363	8.04548
ABHD15	0.107153	0.244539	0.605722	8.22606	8.11891	8.30272	8.33754	8.48433	8.17945	8.31047	8.20154	8.30498	7.79313	7.92498	7.98178	8.02292	8.40368	8.23211	8.33327	8.14388	7.99923	8.02976
ABHD16A	0.298783	0.00180879	0.228806	8.49657	8.19779	8.40498	8.35268	8.65499	8.35786	8.50902	7.96695	8.4435	8.18828	8.04498	8.21712	8.43875	8.69923	7.96231	8.40128	8.44322	8.67448	8.29177
ABHD16B	0.0756603	0.253826	0.613494	6.66806	6.5924	6.62434	6.66121	6.79585	6.67848	6.71281	6.77789	6.68583	6.49576	6.42479	6.39989	6.61725	6.56712	6.61967	6.65686	6.51473	6.68216	6.83703
ABHD17A	0.171229	0.125473	0.479459	9.9441	9.77287	10.0051	10.198	10.364	10.1124	9.92546	9.73069	10.0964	9.59732	9.73978	9.49239	9.5401	9.73841	9.68383	9.73017	9.94653	9.81132	9.96799
ABHD17AP4	0.0456105	0.680122	0.879264	10.2069	10.1613	10.2059	10.6069	10.6841	10.2447	10.2512	10.2663	10.518	9.93317	10.0087	10.2427	9.91254	10.1168	10.0743	10.0022	10.058	9.96236	10.0641
ABHD17B	-0.032032	0.702343	0.88844	7.36719	7.39922	7.40418	7.334	6.9997	7.26233	7.21233	7.43104	7.17204	7.44235	7.59266	7.22124	7.55773	7.37884	7.51066	7.56144	7.36429	7.48048	7.57313
ABHD17C	0.00994801	0.879953	0.958231	7.52423	7.51428	7.50434	7.49798	7.71633	7.61295	7.8075	7.446	7.61119	7.51337	7.48845	7.57381	7.37742	7.44876	7.40246	7.466	7.42497	7.56634	7.3744
ABHD2	0.141089	0.120369	0.473254	10.2284	10.0873	10.1888	10.286	10.1846	10.1884	10.2708	10.0994	10.1218	10.1409	9.6494	9.80904	10.327	10.1157	10.2913	10.3982	10.1292	10.3896	10.164
ABHD3	-0.134225	0.0307153	0.327186	8.74743	8.88165	8.82777	8.67685	8.71241	8.74166	8.75308	8.87287	8.98442	8.94649	8.95504	9.07303	8.82742	8.71955	8.68003	8.79966	8.78743	8.70445	8.71787
ABHD4	0.332309	0.00294742	0.229274	8.48252	8.15021	8.55649	8.65429	8.67612	8.17195	8.41493	8.16	8.41357	7.95281	7.90096	7.93289	8.50949	8.60391	8.23187	8.43763	8.29264	8.60573	8.02908
ABHD5	0.240748	0.039245	0.344006	9.911	9.67025	9.98329	9.73935	9.90777	9.54324	9.71582	9.64641	9.80071	9.81582	9.48461	9.85142	9.92945	10.0209	9.4188	9.80102	10.1462	10.3779	9.37824
ABHD6	0.211051	0.0882946	0.433481	8.38084	8.16979	8.52331	8.4028	8.14651	8.19235	8.22652	7.94438	7.96275	8.23012	8.11287	8.24529	8.22839	8.3504	8.14354	8.52702	8.177	9.14403	8.22861
ABHD8	0.218767	0.0280589	0.320672	7.58043	7.36167	7.6006	7.48272	7.7682	7.56362	7.92443	7.18678	7.53378	7.1377	7.12452	7.23258	7.48272	7.39506	7.4268	7.68755	7.5335	7.614	7.42266
ABI1	-0.120154	0.159865	0.520888	9.61362	9.73378	9.55957	9.66514	9.32488	9.46437	9.44022	9.79438	9.49684	9.88509	9.89591	9.83909	9.85391	9.67991	9.79154	9.70299	9.73786	9.4985	9.76262
ABI2	-0.0301952	0.733237	0.902948	8.50001	8.5302	8.47509	8.71558	8.09848	8.55012	8.45022	8.60302	8.46105	8.37996	8.63217	8.32368	8.50467	8.67662	8.7328	8.55881	8.71424	8.23885	8.62631
ABI3	0.35066	0.0141923	0.279858	9.92161	9.57095	9.79195	10.1586	10.2481	9.96701	10.2166	9.18745	9.54178	9.40859	9.34463	9.67132	9.45399	9.74994	9.52044	9.92639	9.5787	10.2397	9.85699
ABI3BP	0.025191	0.745521	0.907355	5.21699	5.1918	5.36127	5.1021	4.88072	5.12152	5.40311	5.38252	5.26418	5.04508	5.01781	5.15399	5.25632	5.31694	5.27283	5.27645	5.12799	5.11397	5.39049
ABL1	0.10406	0.184349	0.549581	8.69381	8.58975	8.83923	8.58143	8.68868	8.71532	8.86486	8.49373	8.58526	8.39677	8.44711	8.4667	8.68505	8.68469	8.82267	8.79047	8.46045	8.84751	8.59242
ABL2	0.0391743	0.461161	0.765819	7.99657	7.9574	7.96604	8.02976	7.83476	7.86503	7.89048	7.98746	7.88372	7.91572	7.98427	7.9667	8.10761	7.94789	8.03596	8.02035	8.07465	8.01785	8.10015
ABLIM1	-0.40771	0.0136713	0.278819	8.439	8.84671	8.14388	8.41558	8.23789	9.18797	8.2541	8.89296	8.99769	8.47111	9.23732	8.69923	8.62529	8.71424	8.96291	8.32447	8.92201	7.84807	8.78991
ABLIM2	0.0297126	0.562313	0.823197	6.82109	6.79138	6.79585	6.72301	6.86944	6.86052	6.80157	6.84514	6.7404	6.74192	6.85599	6.81853	6.78042	6.95897	6.76279	6.70572	6.71393	6.80852	6.93809
ABLIM3	0.409697	0.042061	0.352705	7.6704	7.2607	7.28692	8.57782	7.70576	7.32137	7.14774	7.31223	7.81146	7.24094	7.11239	7.06498	7.81861	8.40606	6.79487	7.42736	7.51435	7.40795	7.16836
ABO	0.10681	0.288694	0.646593	7.22014	7.11333	7.36367	7.37132	7.15269	6.91932	7.36067	7.01244	7.08565	7.23899	6.88608	7.63188	6.90035	7.35626	7.01311	7.1192	7.00809	7.10943	7.35882
ABR	0.184895	0.154523	0.514428	9.64251	9.45762	9.59113	9.51813	10.036	9.82447	10.0271	9.39904	9.58296	9.20225	8.96962	9.26756	9.60468	9.60194	9.61372	9.80134	9.31126	9.72044	9.37194
ABRA	0.0286375	0.662538	0.870027	6.09901	6.07038	5.93232	6.11695	6.1332	5.85337	6.12563	6.04221	6.00262	6.14168	6.0993	6.07188	6.08764	6.2075	6.30259	6.04936	6.29481	5.95019	6.04289
ABRACL	0.139236	0.28358	0.641922	7.76736	7.62812	7.36602	7.69982	7.41064	7.4229	7.8413	7.54986	7.60766	7.84518	8.05379	7.13909	8.1147	7.57094	7.55216	7.85434	7.91236	7.8879	8.10256
ABT1	-0.00431001	0.963458	0.987872	7.57759	7.5819	7.2727	7.56995	7.51985	7.5219	7.55235	7.14364	7.50058	7.83565	7.93762	7.61204	7.7779	7.6435	7.49602	7.60779	7.73714	7.64005	7.48492
ABTB1	0.204496	0.0376539	0.341311	8.83186	8.62736	8.67826	8.76474	9.21995	8.74653	8.74851	8.66515	8.79073	8.61727	8.52562	8.34221	8.72219	9.01606	8.62914	8.70227	8.838	9.04773	8.45129
ABTB2	0.0100794	0.877201	0.95766	6.70988	6.6998	6.74612	6.66372	6.85861	6.69547	6.80442	6.5114	6.65936	6.67725	6.66702	6.90256	6.72252	6.84599	6.71627	6.7691	6.48523	6.71707	6.54525
ACAA1	0.108621	0.309524	0.661114	6.41149	6.30287	6.31952	6.14596	6.44899	5.81858	6.75475	6.27534	6.29481	6.19119	6.33805	6.63611	6.57784	6.15405	6.42312	6.44577	6.62356	6.2411	6.43762
ACAA2	0.145095	0.11795	0.469926	7.68244	7.53734	7.80331	7.92861	7.60331	7.18229	7.57222	7.45731	7.4518	7.69162	7.90408	7.58493	7.61554	7.55925	7.31265	7.71407	7.78633	7.56964	7.70372
ACACA	-0.0231144	0.738585	0.904735	7.53747	7.56058	7.64431	7.50502	7.35981	7.55979	7.56664	7.39104	7.35767	7.59694	7.7001	7.45158	7.66162	7.39843	7.69534	7.7322	7.44733	7.67153	7.58253
ACACB	-0.0232033	0.861089	0.950923	7.31192	7.33512	7.54334	7.0241	7.36324	7.63864	7.47161	7.06797	7.66119	6.80624	7.35547	6.97721	7.4217	7.0764	7.90696	7.26729	7.1645	7.42063	7.32174
ACAD10	-0.00316939	0.962549	0.987548	8.07428	8.07745	8.04469	7.94001	8.23551	8.17067	8.08514	8.08914	7.8354	8.18126	8.14838	8.15893	7.93468	8.15073	7.96724	8.06854	7.90843	8.2729	8.09641
ACAD8	0.0966256	0.195432	0.561783	8.73013	8.63351	8.83839	8.85018	8.61457	8.71372	8.60524	8.45309	8.78054	8.66704	8.94175	8.46324	8.73043	8.76571	8.50587	8.54282	8.77854	8.81585	8.57229
ACAD9	-0.14721	0.0208788	0.303836	8.69033	8.83754	8.62114	8.71798	8.9047	8.97503	8.6998	8.64301	8.83266	8.95329	8.89453	8.8433	8.69923	8.54426	8.79502	8.76347	8.71402	8.64448	8.66735
ACADL	0.00430835	0.953416	0.984774	3.76741	3.7631	3.78363	3.78363	3.51734	3.80695	3.97686	3.63218	3.86681	3.57576	3.76802	3.67303	3.72465	3.86511	3.74853	4.03355	3.78363	3.88285	3.589
ACADM	-0.119979	0.444179	0.754059	9.09157	9.21155	9.20655	9.19428	8.47509	8.838	8.79264	8.79935	9.09604	9.56276	9.71937	9.27723	9.18485	8.93715	9.47044	8.92921	9.65583	8.98199	9.39575
ACADS	0.257697	0.00119402	0.215994	7.81472	7.55703	7.66162	7.78571	8.01463	7.54145	7.96011	7.59833	7.76721	7.52335	7.37806	7.45866	7.72119	7.91209	7.46648	7.72268	7.65733	7.82752	7.79231
ACADSB	-0.289364	0.0380229	0.342158	7.42272	7.71209	7.49222	7.15786	6.81679	7.73234	7.14839	7.73178	7.61086	7.76568	8.12433	7.39356	7.65353	7.46025	7.93263	7.40555	7.82294	7.54679	7.70576
ACADVL	0.143068	0.161448	0.52303	10.2207	10.0776	10.1594	10.2535	10.8478	9.9502	10.0821	10.0632	10.1246	10.0234	9.99604	10.1921	10.1546	10.3737	9.97519	10.296	10.1573	9.9719	9.98572
ACAN	0.0300009	0.627298	0.852257	6.30868	6.27868	6.3978	6.25219	6.31996	6.28105	6.39882	6.44831	6.21981	6.22838	6.17682	6.4188	6.31157	6.12563	6.31845	6.13785	6.2498	6.48607	6.2363
ACAP2	-0.0537772	0.583729	0.832794	10.3471	10.4009	10.466	10.3671	9.77891	10.2144	10.3701	10.4351	10.1605	10.6069	10.2402	10.5744	10.5948	10.2906	10.5394	10.4363	10.3787	10.4884	10.3896
ACAP3	0.149558	0.208146	0.57542	8.28555	8.13599	8.22321	8.20123	8.90189	8.39091	8.52034	8.14921	8.21712	7.85777	7.88498	8.19362	8.1121	8.19289	8.1287	8.26563	7.99031	8.47853	7.94947
ACAT1	-0.024094	0.84332	0.94451	6.84128	6.86538	6.74012	6.5955	6.33466	6.69726	6.88761	6.68796	6.82735	7.08476	7.47309	6.62305	7.05499	6.90808	6.74841	6.78115	6.90256	7.0075	7.14053
ACAT2	-0.0678149	0.585744	0.833655	6.58006	6.64787	6.38512	6.639	6.49507	6.62553	6.27642	6.44212	6.6983	6.77057	6.97646	6.57613	7.37053	6.45631	6.5926	6.50126	6.60971	6.26514	6.72319
ACBD3	0.0754626	0.335336	0.680525	10.0324	9.95691	10.0553	10.1049	9.58849	9.79519	10.017	9.90339	9.79836	10.0365	9.96749	10.0003	10.1197	9.98556	10.0932	10.0608	10.1819	10.0435	10.1949
ACBD4	0.0749654	0.261367	0.62129	7.34747	7.2725	7.33634	7.22136	7.46129	7.42716	7.4466	7.26083	7.24755	7.03687	7.29888	7.19336	7.18229	7.24834	7.45087	7.2645	7.34127	7.38935	7.50038
ACBD5	0.0462449	0.703463	0.888796	8.17631	8.13006	8.13564	8.23482	7.83673	7.98991	7.97472	7.97131	7.54679	8.47483	8.56892	8.13366	8.21651	8.02773	8.21055	8.14454	8.26536	8.40153	8.49373
ACBD6	-0.0612808	0.577502	0.82944	7.02063	7.08191	7.24103	6.8345	6.41088	6.98438	6.90784	7.02694	6.97472	7.20988	7.31589	6.90274	7.23503	7.03771	7.26027	6.98049	7.10365	7.01722	7.39783
ACBD7	-0.0896196	0.429416	0.746486	4.61223	4.70185	4.86668	4.77682	4.53326	4.59184	4.72821	4.75584	4.724	4.75825	4.99157	4.45914	4.90942	4.38854	4.58529	4.74886	3.94726	4.73254	4.62735
ACCS	0.121954	0.423804	0.743179	7.7642	7.64225	8.39427	7.65111	7.97531	7.65223	7.29515	7.66473	7.58943	7.50778	7.42497	7.4518	8.21751	7.52498	7.48338	8.36367	7.62403	7.7269	7.46857
ACCSL	0.274073	0.00103779	0.214712	5.43945	5.16538	5.39587	5.65536	5.35534	5.26167	5.24554	5.23248	5.14133	5.18626	5.0371	4.94731	5.6185	5.29604	5.13466	5.3822	5.56284	5.42729	5.39826
ACD	0.179247	0.050651	0.369974	8.04738	7.86813	8.11827	8.10872	8.22627	8.11959	8.10562	7.54018	8.17617	7.67903	7.79191	7.72719	7.81566	7.92569	7.91831	7.9927	7.98086	8.1668	7.97852
ACE	-0.0854555	0.183554	0.549114	6.50516	6.59061	6.35531	6.46736	6.6751	6.46341	6.51068	6.55059	6.65896	6.43911	6.48333	6.63862	6.52692	6.46681	6.86242	6.62844	6.49784	6.50327	6.5431
ACE2	0.0414922	0.560521	0.822228	5.22299	5.1815	5.28423	5.27173	5.14794	5.3536	5.23564	4.93855	5.41711	5.12897	5.31573	5.14357	5.1545	5.07462	4.98733	5.16714	5.39021	5.16393	5.28411
ACER1	-0.104176	0.198492	0.565188	7.01135	7.11552	7.19186	6.76518	7.0299	7.35955	6.91328	7.10878	7.19973	6.85756	6.97512	7.16083	7.0461	7.1583	7.14618	7.11643	7.20037	6.76806	7.02906
ACER2	0.143842	0.169291	0.532294	6.85253	6.70869	6.98221	6.96474	6.75901	6.91166	6.7729	6.66946	6.7489	6.7084	6.6379	6.63775	7.10898	7.30634	6.65686	6.69856	6.66311	6.30986	6.8056
ACER3	-0.121973	0.397711	0.726144	9.05146	9.17343	9.0905	9.16152	8.5713	9.0523	9.62648	9.13464	9.21635	9.28701	8.55799	9.65202	9.22545	8.97503	9.00711	9.48003	8.69237	9.08193	9.03854
ACHE	-0.0458262	0.450022	0.757801	5.90764	5.95346	5.88406	5.9612	5.97388	5.87917	6.0075	5.95795	5.92997	6.00517	5.79743	6.10498	5.89399	5.94817	5.94022	6.01281	5.92954	5.95248	5.6179
ACIN1	0.0498476	0.489198	0.782262	9.34023	9.29038	9.37706	9.23087	9.65426	9.51054	9.50169	9.28669	9.44226	9.19283	9.20843	9.21126	9.31723	9.32853	9.25615	9.2149	9.20655	9.20596	9.23991
ACKR1	-0.0698717	0.258688	0.618956	6.2291	6.29897	5.98702	6.24065	6.38692	6.31771	6.23954	6.25817	6.22623	6.27811	6.39189	6.39378	6.23008	6.26356	6.26234	6.26356	6.19692	6.42596	6.09126
ACKR2	0.149544	0.0134457	0.277897	5.63473	5.48518	5.5398	5.67887	5.51753	5.60429	5.61961	5.3822	5.50008	5.27563	5.45707	5.58283	5.66341	5.67693	5.52832	5.55104	5.67548	5.61193	5.72897
ACKR3	-0.0907863	0.568914	0.826187	6.36063	6.45142	6.73258	6.68303	5.81407	6.63337	6.3494	6.2897	6.46869	6.223	7.08078	5.65591	6.11541	6.26492	6.77072	6.48918	6.49638	6.3405	6.44939
ACKR4	-0.0463832	0.685721	0.8815	4.83744	4.88382	4.66978	5.05904	4.70721	4.47929	4.67423	5.05871	4.84986	4.90398	5.48731	4.84865	4.79151	4.67816	4.82893	4.61386	5.18551	4.82653	4.94499
ACLY	0.0356217	0.537581	0.80853	9.9114	9.87578	9.96292	9.8992	9.87099	10.0404	10.0044	9.66575	9.99751	9.76639	9.88952	9.98588	9.8885	9.9164	9.80736	9.85345	9.81132	9.90315	9.94567
ACMSD	-0.107566	0.171054	0.535167	4.67471	4.78228	4.75703	4.69074	4.71631	4.94233	4.66222	4.76502	4.59505	4.7121	4.80789	4.88153	4.76517	4.78336	4.8013	4.75302	4.66466	4.82308	4.20982
ACN9	-0.234184	0.00983254	0.261512	6.46341	6.69759	6.59223	6.63841	6.2851	6.62611	6.42499	6.62543	6.95708	6.85825	6.77789	6.57099	6.64578	6.43187	6.52537	6.63962	6.08966	6.51201	6.55059
ACO1	-0.0116043	0.889263	0.962173	8.58947	8.60107	8.72611	8.62558	8.44322	8.63502	8.69497	8.67209	8.51343	8.72093	8.75571	8.33193	8.43965	8.39627	8.88075	8.29873	8.73398	8.6327	8.61273
ACO2	0.098112	0.129501	0.485723	9.71896	9.62085	9.70385	9.71396	9.75508	9.69776	9.90479	9.30712	9.73395	9.66144	9.61202	9.64563	9.67686	9.67809	9.59113	9.71772	9.59076	9.77353	9.67371
ACOT1	-0.0327887	0.778986	0.920634	7.12761	7.1604	6.70918	7.23943	7.01667	6.65016	7.06752	7.52244	7.00017	7.23482	7.27205	7.42763	7.30309	7.27223	6.88592	7.29002	7.03953	7.43689	7.06398
ACOT11	0.10874	0.190319	0.557798	6.74903	6.64028	6.7489	6.70938	7.0075	6.83321	6.94008	6.72093	6.55311	6.48081	6.64649	6.6201	6.70735	6.48147	6.44984	6.81779	6.55865	6.93169	6.65622
ACOT12	0.0506598	0.434276	0.749031	5.2245	5.17384	5.30337	5.02063	5.26167	5.19453	5.06691	5.21096	5.34235	5.20393	5.00669	5.08536	5.26034	5.13228	5.27863	5.06829	5.28141	5.34786	5.34604
ACOT13	-0.0335562	0.756622	0.912149	8.54627	8.57982	8.25895	8.57893	8.63475	8.61367	8.70199	8.12651	8.95533	8.80788	8.87127	8.24438	8.47265	8.6327	8.50413	8.5154	8.66563	8.3263	8.64448
ACOT2	0.144039	0.186739	0.552677	7.32857	7.18453	7.09106	7.55066	7.34727	7.14003	7.30173	6.67265	7.02851	7.21569	7.60512	7.252	7.33795	7.34476	7.19795	7.36429	7.4466	7.54226	6.99482
ACOT4	0.0462313	0.668883	0.873195	5.22816	5.18193	5.17501	5.18285	5.80092	5.2404	5.11602	4.88271	5.34761	5.29556	5.43623	5.04293	5.2095	5.2015	5.19428	5.01573	5.16148	4.80703	5.39918
ACOT6	-0.0135963	0.801436	0.928419	5.54846	5.56206	5.49744	5.47134	5.55314	5.57662	5.5963	5.70819	5.4961	5.58429	5.51288	5.63857	5.4538	5.6899	5.56365	5.41618	5.62814	5.57834	5.46778
ACOT7	0.182416	0.0082283	0.255735	7.39889	7.21647	7.42006	7.446	7.41433	7.41131	7.43104	7.0457	7.34345	7.01551	7.24572	7.06091	7.37785	7.28189	7.25984	7.34933	7.44192	7.4229	7.35399
ACOT8	0.10214	0.188574	0.555367	8.37395	8.27181	8.39654	8.24	8.58549	8.3166	8.66735	8.39553	8.36481	8.1229	8.23819	8.20665	8.29796	8.268	8.07465	8.45515	8.18308	8.42268	8.30443
ACOT9	0.0388487	0.700868	0.887727	9.33915	9.3003	9.12112	9.3243	9.43635	9.06549	9.31415	9.17044	9.01286	9.58711	9.43504	9.77353	9.59016	9.18308	9.14133	9.2166	9.30561	9.50169	9.27587
ACOX1	0.139946	0.127798	0.482248	8.8432	8.70325	8.81206	8.65838	8.84299	8.73239	9.14524	8.74723	8.42957	8.98199	8.50455	8.87127	8.78652	8.79665	8.53683	8.82221	8.65963	9.11453	8.7728
ACOX2	0.102759	0.108219	0.458608	6.01607	5.91331	6.15132	5.93544	5.96177	5.97168	6.22587	5.92954	5.98947	5.92479	5.76688	5.84208	6.06169	5.8757	5.84339	6.03864	6.01524	6.06938	5.8482
ACOX3	0.0772518	0.150543	0.511025	8.51391	8.43666	8.58235	8.57747	8.63321	8.43437	8.60046	8.51915	8.45022	8.39569	8.30556	8.44073	8.45166	8.35242	8.47012	8.47743	8.44603	8.49524	8.48635
ACOXL	0.0514052	0.487043	0.780405	4.85901	4.8076	4.74886	5.03525	5.08848	4.84007	4.93855	4.70491	4.97954	4.6404	4.7397	4.87673	4.88072	4.78257	4.64422	5.03525	4.82232	4.71459	4.71973
ACP1	-0.122573	0.232833	0.596072	8.71295	8.83553	8.5489	8.63054	8.67881	8.75432	8.37477	8.91301	8.65562	9.08779	9.30218	8.65373	8.90895	8.92502	8.71732	8.60026	8.76784	8.72219	8.85957
ACP2	0.338344	0.00909309	0.258765	9.29123	8.95288	9.07063	9.26673	9.33499	9.17792	9.50751	8.52055	8.87287	8.87324	8.60624	9.26313	9.12591	9.2082	8.94864	9.36048	9.09225	9.721	9.29381
ACP5	0.00962048	0.931525	0.97781	7.69685	7.68723	7.96032	7.71434	7.53031	7.9526	7.41972	7.8668	7.42954	7.78547	7.57082	7.60989	7.64057	7.40602	7.34267	7.94001	7.70084	7.72186	8.17764
ACP6	-0.195009	0.0950052	0.442592	7.18506	7.38006	7.446	6.89192	7.40246	7.4659	6.90387	7.31075	7.46154	7.16137	7.65683	7.39637	7.3321	7.1671	7.60779	6.97996	7.22427	6.81505	7.48272
ACPP	0.214988	0.17649	0.541315	9.54227	9.32728	9.90098	9.25763	9.11712	9.30372	9.65246	9.47984	8.95999	9.44433	8.70199	9.36999	9.68042	9.28886	9.33499	10.0234	9.47307	10.041	9.46883
ACPT	-0.00507402	0.955454	0.985824	7.43725	7.44233	7.4754	7.5677	7.66107	7.56461	7.76256	7.54789	7.51483	7.35143	7.07862	7.58122	7.20899	7.41318	7.39182	7.50821	7.19186	7.43752	7.21699
ACR	-0.0298625	0.591934	0.83725	6.5184	6.54826	6.51518	6.44916	6.66395	6.59859	6.3879	6.46216	6.61146	6.52092	6.41814	6.71858	6.51518	6.48276	6.48738	6.56885	6.50007	6.51874	6.63264
ACRBP	0.314777	0.00117127	0.21568	8.54837	8.23359	8.57527	8.59696	8.85272	8.31913	8.58611	8.36586	8.15365	8.16966	7.93314	8.30166	8.27859	8.55574	8.17978	8.44584	8.53744	8.67336	8.27911
ACRC	-0.123195	0.302388	0.655971	6.8779	7.0011	7.16793	6.82064	6.93104	7.04146	6.75815	6.99052	6.62511	7.09739	7.63692	6.5988	6.57071	6.80147	7.03748	6.98109	7.05781	6.78928	7.00408
ACRV1	-0.0457997	0.551565	0.816782	5.19198	5.23778	5.32881	5.10016	5.39135	5.06075	5.21994	5.14265	5.22553	5.28924	5.3503	5.34235	5.27829	5.33988	5.23756	5.25386	4.78585	5.072	5.21154
ACSBG1	0.120164	0.138831	0.497837	5.77451	5.65435	5.77833	5.69977	5.96889	5.83913	5.85878	5.66813	5.53874	5.7772	5.56639	5.6793	5.68627	6.00002	5.51954	5.64636	5.92031	5.65514	5.40311
ACSBG2	0.00572621	0.928582	0.976908	4.90286	4.89714	4.81904	4.90569	4.97774	4.82019	5.00573	5.01805	4.9201	4.90245	4.97021	4.74886	5.0409	5.00943	4.92082	4.87643	4.76024	4.97517	4.63182
ACSF2	-0.0138231	0.842342	0.944004	7.47263	7.48645	7.2737	7.62067	7.62431	7.48551	7.28089	7.31706	7.49965	7.48781	7.346	7.70837	7.51299	7.46622	7.40268	7.64453	7.426	7.50233	7.54654
ACSF3	0.0215067	0.826336	0.938065	8.02469	8.00319	7.99443	7.79559	8.58526	8.19362	8.09611	7.95473	8.19268	7.66979	7.90059	8.0525	7.79684	7.97875	8.02662	8.03496	8.05225	7.91011	8.0129
ACSL1	0.431773	0.0524027	0.373681	10.5659	10.1342	11.0165	10.154	10.7483	9.85492	10.6315	9.79686	9.56768	10.2506	9.73696	11.1547	10.6811	10.8327	10.0163	10.6953	10.0396	11.0443	9.94527
ACSL3	-0.0497765	0.590279	0.836076	8.33457	8.38435	8.61335	8.36481	8.19155	8.36367	8.61683	8.31821	8.17891	8.54701	8.42071	8.46768	8.554	8.21089	8.21763	8.56096	7.99638	8.36157	8.10176
ACSL4	0.0130373	0.898439	0.965756	9.03069	9.01766	9.24895	9.04712	8.78777	8.803	9.25586	8.98442	8.67685	9.2016	8.90988	9.22289	9.21024	8.98453	8.99036	9.35226	8.69132	9.16024	8.89023
ACSL5	-0.0557827	0.512955	0.796022	10.001	10.0568	9.91013	10.1396	9.60238	9.94527	9.89711	10.0157	9.91914	10.191	10.244	10.098	10.132	10.0215	10.2289	9.81237	10.2117	9.98156	10.1132
ACSL6	-0.175209	0.236003	0.598894	6.44384	6.61904	6.27481	6.059	6.25062	6.50722	6.21838	6.63911	6.54386	6.33664	6.938	6.31551	6.6401	6.5244	7.08078	6.59124	6.95132	6.05747	7.01841
ACSM1	0.00111671	0.991068	0.996928	5.29868	5.29756	5.35755	5.55878	5.20717	5.47847	5.63122	5.33688	5.19817	5.2221	5.25276	5.14536	5.32751	4.88235	5.61679	5.12998	5.38328	5.34303	4.99725
ACSM2A	-0.0412217	0.533044	0.806834	5.18477	5.22599	5.16418	5.04293	5.44144	5.17327	5.21237	5.34303	5.0887	5.4399	5.06255	5.21124	5.19941	5.0534	5.23356	5.25566	5.20538	5.23268	5.11111
ACSM2B	-0.0080025	0.909616	0.969961	4.96636	4.97436	5.0113	4.78026	5.16736	4.78545	4.93406	5.17104	4.96493	5.05904	4.76603	5.07038	4.88394	5.02517	4.9609	5.0171	5.11031	4.98285	4.80195
ACSM3	-0.180003	0.210703	0.57775	5.93657	6.11657	6.03054	6.0878	5.66871	6.22759	5.76248	5.87986	6.28324	6.27407	6.59145	5.57743	6.20022	6.11892	6.24883	5.85011	6.2261	5.30337	6.03099
ACSM5	0.0128666	0.866352	0.953221	6.26195	6.24908	6.36409	6.38021	6.23815	6.2418	6.33206	6.26492	6.28662	6.43507	5.98341	6.44058	5.99199	6.06258	6.2314	6.10884	6.44843	6.24597	6.29403
ACSM6	-0.000756697	0.991951	0.99731	5.18825	5.18901	5.08673	5.09753	5.44325	5.18353	5.16736	5.12998	5.12022	5.10827	5.10774	5.41815	5.25438	4.85641	5.12207	5.32212	5.29311	5.32644	5.16907
ACSS1	0.0556822	0.44198	0.753235	7.91	7.85431	7.82626	8.01008	8.16202	8.06534	7.68178	7.8167	7.8269	7.84035	7.96695	7.72657	7.77833	7.81511	7.8769	7.7148	8.08024	7.87186	7.96429
ACSS2	0.166064	0.141654	0.50125	8.85172	8.68565	8.74306	8.59078	9.28748	8.61779	8.98947	8.80621	8.62631	8.55715	8.43192	8.6366	8.97015	8.83991	8.71402	9.09521	8.45022	9.11348	8.68088
ACSS3	-0.0165161	0.776925	0.919739	5.08534	5.10186	5.07486	5.04667	5.0478	5.04808	5.09224	4.99654	4.97644	5.03448	5.12171	5.16368	4.91349	5.26358	5.23564	5.2383	5.08435	5.07224	5.17287
ACTA1	0.0243301	0.776459	0.919739	7.7807	7.75637	7.76756	7.82507	7.98445	7.64865	8.06434	8.02626	7.98086	7.70807	7.43306	7.77503	7.55384	7.72589	7.65761	7.82143	7.63763	7.75502	7.71251
ACTA2	0.127082	0.501225	0.788919	8.30043	8.17335	8.85606	9.09547	7.79684	8.38503	8.2903	7.35319	8.65888	8.14811	8.07319	8.26963	8.24502	7.76124	8.14109	8.35768	7.92269	8.50256	8.23371
ACTA2-AS1	-0.385439	0.00586413	0.246132	7.40286	7.7883	7.15144	7.36067	7.07234	7.43552	7.41472	7.78742	7.8478	7.81301	7.97698	7.98534	7.73498	7.30939	7.95352	7.50678	7.71718	6.96401	7.90096
ACTB	0.0558983	0.349138	0.69116	13.3005	13.2446	13.2299	13.3989	13.4354	13.3696	13.3989	13.2299	13.2299	13.209	12.9981	13.3267	13.2667	13.1889	13.2667	13.3267	13.2299	13.2667	13.2891
ACTBL2	0.192268	0.0256523	0.314342	4.57143	4.37917	4.40808	4.66777	4.79658	4.43167	4.51426	4.47015	4.33336	4.10521	4.50364	4.3977	4.65491	4.20597	4.35869	4.43291	4.62108	4.78673	4.48752
ACTBP2	0.0194727	0.783746	0.922151	12.8872	12.8677	12.9622	12.9981	13.1056	12.9386	13.0716	12.9169	12.9017	12.7219	12.7914	12.7084	12.7914	12.6988	13.024	12.9386	12.6988	12.8333	12.8246
ACTBP7	0.115764	0.112169	0.462768	11.6934	11.5777	11.5278	11.6937	11.8728	11.7319	11.8728	11.7612	11.5828	11.3625	11.4457	11.5191	11.5344	11.7825	11.6092	11.6092	11.5757	11.6323	11.7489
ACTC1	0.191708	0.0252148	0.313233	5.89581	5.7041	5.88763	5.84704	5.90335	5.70521	5.91554	5.50948	5.92785	5.87839	5.42212	5.78173	6.253	5.93423	5.64869	5.75938	5.75473	5.77806	5.78875
ACTG1	-0.0316602	0.659062	0.867433	12.5737	12.6054	12.3613	12.6879	12.8333	12.6514	12.6199	12.7721	12.4978	12.525	12.6988	12.6047	12.2835	12.5711	12.5097	12.5835	12.548	12.6292	12.6292
ACTG1P1	-0.0506891	0.418126	0.738712	12.8125	12.8632	12.7914	12.8494	12.8936	13.0092	12.9386	12.9622	12.926	12.7084	12.7219	12.8149	12.6776	12.6633	12.9386	12.8246	12.8149	12.7219	12.9622
ACTG2	-0.0101508	0.87898	0.958189	6.03635	6.0465	6.18591	6.04167	6.03629	5.89399	5.92705	5.96403	6.06662	6.11288	6.16172	6.05203	5.822	6.07315	6.08989	6.03081	6.32884	5.97065	5.94156
ACTL10	0.0173738	0.800922	0.928296	6.99847	6.9811	6.88602	7.03733	7.29027	7.11402	7.04048	7.10439	7.05616	6.8277	6.85844	7.14135	6.90648	7.04424	6.8826	6.86415	6.92973	6.89886	6.95287
ACTL6A	-0.0839082	0.363462	0.700795	7.68792	7.77183	7.6371	7.73622	7.47564	7.72977	7.56547	7.64637	7.59909	8.0196	8.1373	7.79329	7.65849	7.54292	7.72832	7.52086	7.96547	7.66002	7.94993
ACTL6B	0.0561958	0.458466	0.763988	5.99454	5.93834	5.98568	5.73925	6.30862	6.14725	6.07206	5.98115	5.96465	5.9623	5.68719	5.87939	5.87126	5.90924	5.94601	5.9388	5.90627	6.07372	6.08473
ACTL7A	0.0160533	0.777332	0.919739	5.10855	5.09249	4.99371	5.14536	5.01805	5.15827	5.05418	5.07563	5.22617	5.1473	4.98805	5.00078	5.14697	5.04628	5.19876	4.94499	5.13888	5.21734	5.21614
ACTL7B	-0.0100493	0.89567	0.964493	7.32536	7.33541	7.17046	7.2061	7.42241	7.33941	7.52178	7.49349	7.35319	7.21044	7.11776	7.54877	7.19049	7.51184	7.24703	7.37316	7.10791	7.35277	7.44446
ACTL8	-0.0353478	0.59717	0.839667	5.85323	5.88857	5.82727	5.793	6.09016	5.97347	5.94872	5.74211	5.83161	5.93631	5.83827	5.95129	5.64329	5.87667	5.92464	5.91088	5.61296	5.93722	5.94973
ACTL9	-0.0243009	0.754779	0.911085	7.44802	7.47232	7.31314	7.49176	7.54072	7.55912	7.69517	7.7566	7.35143	7.41597	7.23277	7.61554	7.26488	7.46713	7.36655	7.48061	7.43002	7.54935	7.28004
ACTN1	0.33456	0.0114414	0.268816	11.1794	10.8448	10.9743	11.2993	11.1379	11.1572	11.127	10.8603	11.101	10.6354	10.5353	10.4129	11.2195	11.6323	10.9104	11.1463	11.403	10.8905	10.9311
ACTN2	-0.0206127	0.778727	0.920469	5.12232	5.14294	5.13125	5.20843	4.99157	5.34235	5.28223	5.20614	5.18626	5.11332	5.18525	4.92369	5.30278	5.20352	5.03804	5.14843	4.88235	5.19038	4.9084
ACTN3	0.0441616	0.597889	0.839818	6.20051	6.15635	6.33384	6.2829	6.0662	6.09105	6.51792	6.24332	6.07841	5.98858	6.13064	6.03462	6.14463	6.28748	6.46851	6.21565	5.87092	6.129	6.17169
ACTN4	0.227297	0.00148187	0.224027	11.9868	11.7595	12.0195	12.0659	11.9223	11.939	12.0412	11.6591	11.8113	11.5601	11.7246	11.6611	11.7889	11.9613	11.8306	11.8904	11.9646	12.0919	12.0259
ACTR10	-0.1461	0.202391	0.570873	8.00149	8.14759	7.66849	8.19821	7.80976	8.02243	8.10041	8.15692	7.97378	8.59999	8.4982	8.27563	8.0306	7.99712	7.71319	7.94059	7.93611	8.03867	8.23406
ACTR1A	0.168682	0.0861293	0.429661	10.0471	9.87839	9.9249	9.80736	9.9206	9.79775	10.1396	9.72702	9.82203	9.77771	9.74071	9.67723	10.191	10.1233	10.124	10.3607	10.0932	10.283	9.94064
ACTR1B	0.120512	0.0813949	0.423365	8.56691	8.44639	8.54194	8.51148	8.73239	8.51602	8.51094	8.41216	8.70515	8.33673	8.42581	8.16712	8.54062	8.67856	8.55092	8.45725	8.55959	8.4977	8.52894
ACTR2	-0.0405628	0.448404	0.756949	12.31	12.3506	12.3784	12.3424	12.3333	12.3613	12.4235	12.4584	12.201	12.3152	12.3784	12.3515	12.3249	12.1628	12.3152	12.4235	12.2711	12.1924	12.3613
ACTR3	-0.124073	0.172101	0.535966	11.4242	11.5483	11.307	11.403	11.0825	11.2007	11.4132	11.678	11.307	11.7489	11.5709	11.6528	11.6268	11.4273	11.5863	11.6417	11.4811	11.3914	11.6856
ACTR3B	0.00394307	0.954782	0.985526	7.33541	7.33147	7.32746	7.46581	7.40602	7.28692	7.13333	7.18937	7.37633	7.34797	7.56251	7.3618	7.55925	7.22355	7.36753	7.1593	7.34575	7.37973	7.1778
ACTR3BP2	0.000368323	0.996781	0.998496	3.00671	3.00634	2.92922	2.97074	2.84499	3.32242	2.89614	2.93101	2.87206	2.85842	3.02648	2.96758	3.26839	2.82826	3.09404	2.97872	3.47917	2.94463	2.89884
ACTR3C	-0.268998	0.0641598	0.394038	7.05972	7.32871	6.93508	7.12469	6.47795	7.40292	7.00312	7.21628	6.97646	7.39215	7.68601	7.2585	7.48452	6.77306	7.40602	7.29138	7.28526	6.78363	7.67012
ACTR5	-0.0893757	0.240393	0.602277	8.06998	8.15936	8.14454	8.18021	8.1246	8.19768	8.04971	8.19684	7.98445	8.19469	8.42706	8.18333	8.06168	7.86468	8.2434	7.84738	8.1874	7.89473	8.12226
ACTR6	-0.212522	0.192443	0.558953	5.97469	6.18721	5.91445	5.79108	5.79249	6.04514	5.59941	6.15466	6.13775	6.35305	6.87316	5.68403	6.35804	5.98681	6.36342	5.8865	6.09946	5.57244	6.65805
ACTR8	-0.0798157	0.406616	0.732323	8.25565	8.33547	8.177	8.24081	7.9002	8.24671	8.45085	8.43053	7.99063	8.57214	8.52248	8.58235	8.25491	8.13757	8.11488	8.22404	8.2729	8.39427	8.47237
ACTRT1	0.000230585	0.997593	0.998878	4.84155	4.84132	4.67988	4.82262	5.1632	4.71352	4.72451	4.58766	4.94636	4.79658	4.95067	4.93483	4.70769	4.90517	4.80582	4.99514	4.82262	4.74254	5.00573
ACTRT2	0.107771	0.152429	0.51242	6.44333	6.33556	6.43588	6.70986	6.36585	6.27741	6.45911	6.42117	6.41027	6.2248	6.27893	6.47391	6.17099	6.51494	6.09222	6.50581	6.36791	6.48987	6.47559
ACTRT3	-0.0407622	0.612491	0.845452	4.75214	4.7929	4.49867	4.87239	4.78336	4.47136	4.95067	4.73293	4.96285	4.65919	4.94731	5.00464	4.66921	4.8732	4.85232	4.7126	4.75852	4.73722	4.62599
ACVR1	-0.00397341	0.947184	0.982592	8.27713	8.2811	8.26236	8.52101	8.14042	8.17253	8.13415	8.32946	8.44711	8.20519	8.23903	8.26901	8.32595	8.28643	8.23058	8.35589	8.32785	8.23166	8.2643
ACVR1B	0.173374	0.0924467	0.441796	8.92475	8.75137	9.02246	8.90339	9.06748	8.64584	9.05627	8.75473	8.46795	8.67285	8.5674	9.0236	8.90395	8.79378	8.74905	9.12956	8.68157	9.2522	8.64163
ACVR1C	-0.338108	0.00255699	0.228806	7.17817	7.51628	7.0505	7.09155	6.91508	7.50007	7.17495	7.52103	7.68634	7.56044	7.63429	7.516	7.37104	7.38987	7.62403	7.08806	7.36809	6.80673	7.43576
ACVR2A	-0.17536	0.0638615	0.393641	7.73026	7.90562	7.63167	7.84393	7.56848	7.57394	7.34555	7.99209	7.90483	8.04813	8.12769	7.87499	7.93833	7.93898	7.97192	7.75132	7.79128	7.86185	7.65223
ACVR2B	-0.12588	0.0356761	0.336832	6.2175	6.34338	6.25123	6.18807	6.17015	6.27367	6.14725	6.30731	6.36309	6.2153	6.40653	6.26598	6.1623	6.27625	6.61146	6.30373	6.22089	6.23008	6.3113
ACVRL1	0.295235	0.0136489	0.278819	7.12631	6.83107	7.09924	7.0479	7.30807	6.95752	7.48551	6.72252	6.64942	6.65164	6.74863	7.02632	7.01106	7.05112	6.67029	7.22225	6.76313	7.5018	6.86894
ACY1	0.143294	0.0429887	0.353973	7.66798	7.52469	7.68433	7.7597	7.78699	7.48845	7.64658	7.33356	7.77237	7.66201	7.50445	7.35859	7.55361	7.57394	7.46115	7.61693	7.66524	7.79468	7.54679
ACY3	0.184836	0.0360099	0.336832	6.65603	6.47119	6.41263	6.71837	6.49638	6.49576	6.77499	6.23398	6.74754	6.51235	6.37173	6.40033	6.85877	6.80691	6.37627	6.63156	6.73164	6.70724	6.39731
ACYP1	-0.2344	0.0835167	0.426503	7.09658	7.33098	7.25984	7.21823	6.96259	7.1488	6.54406	7.14135	7.40053	7.66247	7.86652	7.16137	7.19943	6.99033	7.23696	7.02981	7.43125	6.88238	7.38108
ACYP2	0.0291374	0.70318	0.888761	7.56196	7.53282	7.35075	7.50289	7.75731	7.66524	7.32555	7.35365	7.78633	7.51501	7.65796	7.47967	7.70733	7.61717	7.35981	7.44489	7.59932	7.60565	7.59165
ADA	-0.226555	0.150688	0.511294	8.55244	8.779	8.20563	9.11873	8.27266	8.66323	8.18893	8.4828	8.91018	8.96659	9.36553	8.71775	8.58744	8.86146	8.44774	8.67815	8.73519	8.08819	8.91375
ADAD1	-0.0640504	0.273711	0.633441	3.43674	3.50079	3.32826	3.44667	3.45901	3.53727	3.4486	3.54547	3.32038	3.64954	3.40469	3.63101	3.35958	3.58464	3.42486	3.49309	3.39975	3.51948	3.38465
ADAD2	0.0127477	0.865205	0.952329	7.74577	7.73302	7.77948	7.67944	7.8769	7.68755	7.93833	7.90618	7.8167	7.59306	7.446	7.99572	7.56121	7.83269	7.7001	7.71884	7.67838	7.66646	7.69902
ADAL	-0.214064	0.13604	0.494889	6.85513	7.0692	7.28499	7.26057	6.31814	7.15036	6.45213	6.86399	6.90256	7.19431	7.44256	6.87268	6.75134	6.76279	7.21683	6.91027	6.95174	6.5988	7.31569
ADAM10	-0.0358236	0.68115	0.879776	11.4183	11.4541	11.5391	11.6067	10.9757	11.2835	11.5757	11.5278	11.1745	11.656	11.3331	11.5757	11.4646	11.4324	11.5223	11.5601	11.4185	11.3311	11.421
ADAM11	0.065037	0.397187	0.725899	6.7277	6.66266	6.73124	6.91547	6.94854	6.83375	6.69317	6.64034	6.69698	6.45718	6.49556	6.72607	6.73908	6.67452	6.76004	6.69134	6.56167	6.85778	6.42779
ADAM12	-0.0850336	0.363079	0.700519	6.03956	6.12459	6.262	5.99288	5.93586	6.10714	5.9054	6.18215	6.31637	6.27234	6.0454	5.91755	6.27718	6.01182	6.06693	6.08888	6.15515	5.55001	6.26575
ADAM15	0.270006	0.0743158	0.412302	9.05995	8.78995	9.18264	8.89185	9.50963	8.99573	9.43988	9.00348	8.741	8.66297	8.3959	8.67773	8.81308	9.04108	8.94532	8.89746	8.42607	9.55344	8.68193
ADAM17	0.151374	0.234911	0.59823	9.74833	9.59696	9.87702	9.56317	9.21156	9.09604	9.58171	9.46277	9.47937	9.69072	9.64768	9.90728	9.8692	9.78561	9.7117	9.78009	9.71711	10.2894	9.84017
ADAM18	0.030555	0.67733	0.877908	3.86507	3.83451	3.81213	3.80565	3.9849	3.77933	3.94972	3.74633	3.65813	3.84668	3.90895	3.83288	3.89738	3.98816	3.72387	4.17993	3.62267	3.96847	3.75653
ADAM19	0.0592893	0.609837	0.845285	9.66927	9.60998	9.4266	9.2082	10.052	9.69922	10.0557	9.51381	9.95091	9.42878	9.22971	9.57266	9.74994	9.64904	9.72849	9.75625	9.65246	9.70409	9.52537
ADAM2	-0.0713863	0.28105	0.640004	3.21733	3.28872	3.2774	3.19475	3.1926	3.44667	3.19867	3.27891	2.99525	3.30639	3.22733	3.32555	3.26956	3.31217	3.35495	3.37473	2.98129	3.33648	3.19309
ADAM20	-0.0454797	0.629976	0.853803	6.91566	6.96114	6.97669	6.69264	6.9347	6.86868	6.75969	6.9143	6.5595	7.08124	7.15803	6.89645	6.85372	6.98926	7.25775	6.95316	7.16428	6.69547	7.17448
ADAM20P1	-0.284841	0.0956718	0.444011	5.02583	5.31068	4.77921	4.86272	5.08268	4.59326	5.08649	5.32992	5.00669	5.54183	6.04243	5.27195	5.14298	5.1152	5.74652	4.9528	5.37772	4.54284	5.24266
ADAM21	-0.0769611	0.369718	0.705079	4.467	4.54396	4.26719	4.57069	4.51373	4.34692	4.24711	4.44632	4.70799	4.70769	4.68483	4.62703	4.39008	4.63333	4.24995	4.58094	4.48888	4.3382	4.75378
ADAM22	-0.0871577	0.604407	0.842786	5.70839	5.79555	6.04579	5.55633	5.47659	5.77389	5.15804	5.60232	5.75726	5.81963	6.7146	5.29911	5.94768	5.70638	5.87126	5.52635	6.10846	5.37772	5.99854
ADAM23	-0.142997	0.566391	0.824998	7.04432	7.18732	6.7753	7.24799	7.09569	7.09858	6.6019	7.67101	7.74492	6.99324	8.20123	5.91585	7.38228	6.65554	7.53566	6.33805	7.37177	7.0834	7.18501
ADAM28	-0.31408	0.0545861	0.378168	8.64906	8.96314	8.32029	8.36826	8.36799	8.80937	8.16622	9.14543	8.60624	9.05017	8.82601	9.12984	9.43223	8.64854	9.31081	8.82728	9.06453	8.98442	8.4891
ADAM29	0.00728478	0.934355	0.978482	4.57065	4.56337	4.34307	4.45154	4.35232	4.57677	4.3615	4.69125	4.35649	4.63939	4.63654	4.58011	4.63089	4.82247	4.555	4.47136	4.47015	4.73444	4.96947
ADAM30	-0.0337042	0.671285	0.874434	4.83272	4.86642	4.99044	4.75891	4.88047	4.89512	4.73037	4.71932	4.66264	5.01805	5.03372	4.78393	4.73683	4.55708	4.96573	4.85287	4.72007	5.07855	5.04172
ADAM32	0.0454514	0.618416	0.847961	4.94528	4.89983	4.82019	4.92682	4.93137	4.51331	4.80661	5.04357	4.89929	4.89024	4.89767	4.83774	5.26758	5.21928	5.01833	5.09851	4.6397	4.93563	4.96037
ADAM33	0.0979081	0.179594	0.545112	7.65219	7.55429	7.60118	7.73288	7.79523	7.56918	7.72096	7.73153	7.49466	7.40918	7.37973	7.44902	7.57483	7.54278	7.64735	7.75365	7.48202	7.86311	7.55676
ADAM3A	-0.0145235	0.851407	0.947619	3.20994	3.22447	3.05137	3.27796	3.01634	3.39477	3.48024	3.13509	3.05607	3.22408	3.09694	3.44538	3.30639	3.16047	3.11054	3.33284	3.23616	3.02929	3.33125
ADAM5	0.055997	0.550861	0.816101	3.60192	3.54592	3.52042	3.75831	3.63828	3.80137	3.57576	3.40631	3.79228	3.30837	3.61301	3.43608	3.66572	3.54325	3.51085	3.49912	4.01234	3.26254	3.44067
ADAM6	-0.00967527	0.876144	0.957261	5.24352	5.25319	5.28924	5.37398	5.36701	5.21031	5.33912	5.30907	5.23356	5.08037	5.3864	5.26167	5.1779	5.16873	5.21052	5.33364	5.11901	5.0282	5.32847
ADAM7	0.0810619	0.191024	0.55859	3.86067	3.77961	3.88031	4.01677	3.68806	3.89952	3.89219	3.7893	3.83221	3.74164	3.63333	3.60208	3.76802	3.82011	3.8109	3.92789	3.92789	3.83052	3.92218
ADAM8	0.0978082	0.470793	0.771481	9.0252	8.92739	8.88491	8.78652	9.67723	9.09254	9.05169	9.15726	9.20438	8.57651	8.54462	8.53074	8.90024	9.08423	9.10339	9.20965	9.09138	8.70864	9.04193
ADAM9	0.439271	0.0136063	0.278819	9.38154	8.94227	9.6066	9.281	9.08889	8.77144	9.66843	8.85046	8.57943	8.9865	8.37826	9.34762	9.5366	9.46557	8.89917	9.72529	8.82965	9.76372	9.1934
ADAMDEC1	0.118175	0.30722	0.659334	5.41872	5.30055	5.60663	5.20465	5.20428	5.24013	5.49476	4.98873	5.3595	5.23789	5.17349	5.65426	5.56038	5.2519	5.43212	5.31826	5.29976	6.02269	5.12345
ADAMTS1	0.164152	0.305898	0.657981	6.50868	6.34453	7.05132	6.94406	6.11541	6.51336	6.40844	6.61706	5.79697	6.43535	6.49741	5.87021	5.99511	6.14006	6.40077	6.62511	6.51494	6.6897	6.71908
ADAMTS10	0.122866	0.377186	0.709988	7.97773	7.85486	8.15358	8.18333	8.28664	8.31175	8.06366	7.82541	7.76048	7.78772	7.58973	7.30723	7.47309	7.83034	8.1229	8.13366	8.28328	7.81391	7.71172
ADAMTS12	0.154983	0.040535	0.348721	5.86863	5.71365	5.82494	5.69051	5.86172	5.71323	6.0252	5.69853	5.71252	5.98348	5.6881	5.75818	5.70728	5.91157	5.45171	5.70342	5.97746	6.04831	5.77067
ADAMTS13	0.0370893	0.55831	0.820928	6.83004	6.79295	6.91104	6.76922	7.04375	6.78145	7.01971	6.892	6.93151	6.72028	6.64054	6.8248	6.73641	6.80581	6.75857	6.79445	6.74121	6.74819	6.69502
ADAMTS14	-0.0328458	0.650837	0.863279	6.59679	6.62963	6.58054	6.49295	6.78189	6.6125	6.64782	6.67452	6.70861	6.58597	6.49488	6.64116	6.46385	6.67169	6.56465	6.75475	6.33506	6.90492	6.49235
ADAMTS15	0.0614274	0.400796	0.72858	6.45542	6.39399	6.40126	6.31606	6.54027	6.48714	6.3209	6.39792	6.29054	6.42499	6.15973	6.53651	6.44212	6.34522	6.45431	6.40077	6.42697	6.82138	6.48457
ADAMTS16	0.109621	0.154754	0.514428	6.16523	6.05561	6.06662	6.16929	6.43452	6.15163	6.20197	6.0549	6.00907	5.89887	5.84127	6.12091	6.10269	6.06597	6.06258	6.30564	6.13994	6.35016	5.95592
ADAMTS17	-0.0514538	0.568351	0.825794	6.95476	7.00621	6.74218	7.04809	7.19883	7.18421	6.68608	7.12774	7.21551	6.89426	6.85372	6.82816	6.96188	7.03323	7.14031	6.80581	7.24523	6.83475	6.84256
ADAMTS18	0.082376	0.300779	0.65502	5.22892	5.14654	5.06925	5.15647	5.32286	5.25589	5.30864	5.27045	5.25344	5.19777	5.07269	5.16907	4.96947	5.21994	4.81005	5.14298	5.53361	5.22382	5.25618
ADAMTS19	0.0110526	0.872232	0.955539	5.52874	5.51768	5.35453	5.40434	5.59779	5.57158	5.50065	5.37711	5.52832	5.47032	5.31918	5.71242	5.42462	5.53986	5.52667	5.63587	5.58829	5.79319	5.55534
ADAMTS2	0.940307	0.0074738	0.25257	7.97864	7.03833	8.94741	7.43965	8.04773	7.15851	8.58089	6.94184	7.09321	6.73758	6.89906	7.37973	7.19155	7.50778	6.9434	7.15333	7.19613	9.89711	6.9995
ADAMTS20	0.111618	0.0848515	0.427611	4.60394	4.49232	4.60223	4.44244	4.4076	4.38497	4.5362	4.54635	4.43843	4.66153	4.43401	4.48248	4.65919	4.82845	4.54635	4.44446	4.62735	4.66978	4.66222
ADAMTS3	-0.0605358	0.391689	0.721155	5.37531	5.43584	5.1975	5.30579	5.69279	5.42155	5.41	5.3634	5.40434	5.42929	5.4159	5.65226	5.36975	5.44943	5.55959	5.2404	5.31713	5.26337	5.372
ADAMTS4	-0.108745	0.0467549	0.362234	6.07	6.17874	6.02993	6.00459	6.11729	6.18284	6.09433	6.21701	6.17734	6.15942	6.06488	6.14747	6.12999	6.0549	6.22344	6.25755	5.8822	6.11456	6.20219
ADAMTS5	-0.102664	0.463178	0.767139	6.06041	6.16307	6.76722	5.93861	6.36285	6.27146	5.59591	6.53594	6.223	6.38546	5.8485	5.87317	6.04045	5.82865	6.12999	6.03705	6.15721	6.13704	5.71572
ADAMTS6	-0.21978	0.0213364	0.304599	5.62805	5.84783	5.39226	5.66653	5.55016	6.13983	5.40249	5.85937	5.89448	5.62999	5.96153	5.95676	5.91918	5.78004	5.71808	5.6226	5.60329	5.5074	5.83112
ADAMTS7	0.117438	0.19036	0.557798	8.52229	8.40485	8.59044	8.62267	8.68113	8.48344	8.66563	8.44787	8.53708	8.27144	7.99499	8.70266	8.35482	8.59428	8.31984	8.48148	8.24908	8.50331	8.43922
ADAMTS8	0.115749	0.0683531	0.403114	6.44899	6.33324	6.33983	6.43225	6.60988	6.50215	6.58966	6.32462	6.39633	6.16872	6.2496	6.3905	6.32353	6.49741	6.27089	6.36309	6.31384	6.49235	6.44212
ADAMTS9	0.0648816	0.372685	0.707003	5.77105	5.70617	5.67995	5.75354	5.88521	5.55601	5.72059	5.822	5.70071	5.65965	5.65	5.62707	5.5309	5.8685	5.92108	5.71281	5.8184	6.05661	5.62572
ADAMTSL1	-0.0517433	0.32853	0.675165	5.75716	5.8089	5.69203	5.84299	5.98823	5.80476	5.7194	5.87544	5.78173	5.72818	5.80026	5.84626	5.71191	5.65644	5.81384	5.82072	5.76524	5.71909	5.71909
ADAMTSL2	-0.0480582	0.551765	0.81687	6.9288	6.97686	6.87699	7.04679	7.21628	6.92172	7.05974	7.03771	7.07456	6.81587	6.88009	7.03222	6.71688	6.97418	6.9127	7.14003	6.78928	6.60794	7.07116
ADAMTSL3	0.0064717	0.905322	0.968228	5.33642	5.32994	5.37633	5.23854	5.28355	5.51288	5.37743	5.42601	5.19666	5.31255	5.20283	5.27011	5.42742	5.37477	5.32472	5.39379	5.28355	5.32992	5.33624
ADAMTSL4	0.195655	0.245378	0.606086	8.28723	8.09157	8.54909	8.28067	8.49756	7.97502	8.8834	8.27996	7.84058	7.76848	7.56964	8.32333	8.17822	8.19551	8.16712	8.80844	7.67294	8.38344	7.9442
ADAMTSL4-AS1	0.405812	0.0621748	0.390911	8.22994	7.82413	8.42395	7.71319	8.96345	7.73533	8.23689	7.53276	8.62012	7.28975	7.38476	7.88409	7.80933	7.91129	8.19875	7.94748	8.45219	8.89956	7.65962
ADAMTSL5	-0.0437031	0.561165	0.822617	7.05582	7.09952	7.11291	7.14774	6.87771	7.28127	7.19864	7.01772	7.43552	6.93058	7.01452	7.06572	6.91914	7.03152	6.95174	7.09908	7.05963	6.95922	7.19583
ADAP1	0.340962	0.0103811	0.264967	9.50033	9.15937	9.4131	9.40607	9.89711	9.43385	9.74543	8.96156	9.18717	8.99368	8.75107	9.13266	9.22409	9.37155	9.19535	9.61962	9.44505	9.81794	9.18264
ADAP2	0.288732	0.064454	0.3947	10.2665	9.97773	10.2857	10.2347	10.3523	10.1258	10.8557	9.72592	9.89373	10.0563	9.21915	10.3825	10.1852	10.0732	9.93236	10.486	10.0256	10.3931	9.9925
ADAR	-0.142637	0.106045	0.456762	10.3277	10.4703	10.2694	10.2333	10.4702	10.5407	10.376	10.3346	10.2775	10.2866	10.3486	10.9215	10.4413	10.3502	10.6986	10.3545	10.2572	10.1801	10.3713
ADARB1	-0.209785	0.0837864	0.426509	8.42863	8.63841	8.15758	8.39627	8.41769	8.85483	8.4022	8.64642	8.68595	8.41201	8.83758	8.74089	8.45464	8.53447	8.71312	8.21651	8.86571	7.91461	8.7145
ADARB2	0.0238786	0.740017	0.905017	6.4732	6.44932	6.48844	6.54473	6.79517	6.41616	6.59124	6.49322	6.61656	6.52795	6.44104	6.42565	6.26961	6.46385	6.29356	6.38045	6.28537	6.49295	6.32745
ADAT1	-0.0890138	0.387345	0.717863	8.60289	8.69191	8.62043	8.75511	8.62728	8.54802	8.62676	8.66297	8.29154	9.01801	9.17359	8.56659	8.5103	8.48373	8.71775	8.55679	8.78272	8.34763	8.67209
ADAT2	-0.140722	0.220297	0.586445	7.88794	8.02866	7.70438	7.94947	7.77363	8.06909	7.70865	8.04498	7.62753	8.07239	8.69714	7.77304	8.01498	7.88124	8.13524	7.80986	7.86851	8.03951	8.05108
ADAT3	0.0561977	0.559856	0.82193	7.82313	7.76693	7.86932	7.8466	8.2215	7.81615	8.04265	7.83963	8.00992	7.58089	7.46183	7.85222	7.71903	7.71718	7.66096	7.91386	7.60606	7.87007	7.51576
ADCK1	0.221129	0.0885952	0.433801	7.642	7.42087	7.82972	7.59601	7.56522	8.07034	8.02737	7.27858	7.62778	7.23789	7.34675	7.05238	7.54226	7.53063	7.27012	7.48312	7.48937	7.90807	7.28932
ADCK2	0.0520849	0.50717	0.792838	7.06677	7.01469	7.11658	7.06594	7.37152	7.12406	6.9083	6.97857	7.14573	7.05648	7.02283	6.76572	7.05307	6.88488	7.17164	6.85247	6.92234	7.01244	7.26589
ADCK3	0.191605	0.0437623	0.356009	8.34838	8.15678	8.42666	8.14042	8.68469	8.38696	8.25426	8.13942	8.152	8.2269	8.09641	7.90076	8.33459	8.14388	8.28113	8.07065	8.31821	8.68795	8.1448
ADCK4	0.18673	0.0402955	0.347969	8.07078	7.88405	7.95521	7.92088	8.2794	8.36908	8.12548	7.77107	7.84058	7.78208	7.8038	7.71143	7.97192	8.14042	7.86825	7.92613	7.96429	8.29783	7.9816
ADCK5	0.0965168	0.30176	0.655289	7.39843	7.30192	7.10287	7.38374	7.74471	7.47233	7.49924	7.15631	7.64735	7.29194	7.331	7.23899	7.32606	7.56076	6.99145	7.28596	7.41433	7.31569	7.2385
ADCY1	-0.0332267	0.559367	0.821549	6.54904	6.58227	6.60343	6.66668	6.63123	6.57574	6.67829	6.52005	6.77164	6.5595	6.50363	6.55715	6.46447	6.42273	6.52774	6.6427	6.46755	6.55311	6.45389
ADCY10	0.000494792	0.993913	0.997971	4.50409	4.5036	4.46575	4.40219	4.415	4.73156	4.61904	4.59457	4.47182	4.49348	4.43698	4.56278	4.57569	4.59457	4.38967	4.34793	4.66869	4.46729	4.32862
ADCY10P1	-0.288952	0.0140191	0.279858	8.06761	8.35657	8.64885	7.69103	8.15758	8.28067	8.18966	8.36367	8.16578	8.2583	8.71532	8.35543	7.9934	8.01129	8.50443	8.20895	8.14042	7.9442	7.8321
ADCY2	0.0367371	0.510206	0.794335	5.85769	5.82096	5.94361	5.79454	5.90987	5.83279	5.94817	5.82947	5.92385	5.85365	5.66762	5.88463	5.74001	5.99914	5.72586	5.84979	5.74924	5.78808	5.84658
ADCY3	-0.0888584	0.427918	0.745513	8.03528	8.12414	7.64278	8.10782	8.21147	8.17553	7.84425	7.78885	8.25141	7.70603	8.06644	8.35934	8.15522	8.19875	8.10443	8.54111	7.8703	8.10494	8.18204
ADCY4	0.0919691	0.360613	0.699289	7.42899	7.33702	7.52244	7.3736	7.82926	7.53276	7.37334	7.33168	7.45573	7.14344	7.19965	7.24591	7.17555	7.23674	7.28543	7.50155	7.17164	7.8385	7.33983
ADCY5	-0.0211947	0.733686	0.903069	6.21532	6.23651	6.07908	6.31193	6.32597	6.1752	6.33154	6.24883	6.21399	6.23241	6.18741	6.26261	6.18311	6.3382	6.41027	6.1614	5.97971	6.28267	6.10565
ADCY6	-0.0295742	0.656929	0.866032	6.50846	6.53804	6.46618	6.52956	6.77572	6.3494	6.58415	6.70545	6.52606	6.63312	6.40777	6.58722	6.47106	6.545	6.47972	6.61555	6.48365	6.36926	6.3516
ADCY7	0.0698663	0.428853	0.746098	10.6273	10.5575	10.6986	10.631	11.0366	10.8093	10.7613	10.589	10.6189	10.2764	10.4403	10.5649	10.3415	10.5491	10.6494	10.5115	10.466	10.6424	10.5195
ADCY8	-0.124585	0.0568267	0.38244	5.8067	5.93129	5.85048	5.6418	5.8265	5.66383	5.81038	5.93215	6.06895	5.92809	5.91424	5.95393	5.83987	5.89761	5.89555	6.09357	5.70103	5.76248	5.93017
ADCY9	0.049447	0.569485	0.82638	8.18415	8.1347	8.38671	8.18152	8.43922	8.30023	7.99553	8.42894	8.25518	7.8918	8.14604	8.06191	8.06456	8.09376	7.85512	8.13838	8.15934	8.3047	8.03197
ADCYAP1	0.199464	0.0165565	0.286902	6.10444	5.90498	6.05943	6.06258	6.38134	5.90451	6.24558	5.70053	6.01733	6.08353	5.75382	5.91301	5.78513	6.24788	5.95091	5.91617	6.0075	6.03291	6.11761
ADCYAP1R1	-0.0212888	0.733056	0.902848	5.70187	5.72316	5.71389	5.71191	5.51193	5.77323	5.70323	5.81858	5.63818	5.69498	5.55457	5.8729	5.6389	5.89622	5.58917	5.84368	5.76195	5.71676	5.66206
ADD1	-0.0469356	0.424691	0.743709	9.61675	9.66368	9.46557	9.65997	9.86009	9.69019	9.62685	9.65758	9.54091	9.53242	9.72702	9.66611	9.59498	9.5459	9.69204	9.80322	9.59876	9.59876	9.59986
ADD2	-0.198073	0.136607	0.49501	6.63711	6.83518	6.2527	6.71879	6.2983	7.08946	7.06453	6.63024	6.93962	6.40733	6.65292	7.01705	6.75233	6.39481	7.09264	6.85218	6.37754	6.93962	6.93535
ADD3	-0.212662	0.022625	0.308412	10.2501	10.4627	10.3171	10.3196	9.96987	10.4722	10.1713	10.6894	10.342	10.499	10.641	10.3049	10.236	10.2178	10.5531	10.2005	10.4975	10.0147	10.507
ADGB	0.0864809	0.19396	0.560272	4.19333	4.10685	4.00497	4.21609	4.01111	4.00497	4.24866	4.09128	4.05313	4.12255	4.06072	4.02873	4.17088	4.08657	4.25569	4.23775	4.34265	4.39918	4.25988
ADH1A	0.260939	0.00981781	0.261512	5.8065	5.54556	5.78785	5.59559	5.56966	5.49949	5.9606	5.53874	5.59761	5.3792	5.45729	5.77636	6.08832	5.80962	5.69887	5.41688	5.54099	6.1807	5.72514
ADH1B	0.213683	0.00218564	0.228806	4.89512	4.68144	4.91165	4.85123	4.64637	4.82893	4.82597	4.54003	4.70214	4.69985	4.6746	4.64757	4.90369	4.87199	4.63228	4.72613	5.11543	4.97738	4.95239
ADH1C	-0.0420585	0.641578	0.859382	4.66269	4.70475	4.64383	4.26431	4.79299	4.72037	4.76098	4.45462	4.8013	4.90656	4.71459	4.89899	4.65598	4.41603	4.49818	4.64337	4.82484	4.71873	4.88653
ADH4	-0.0132977	0.839333	0.942757	3.44278	3.45608	3.37473	3.53633	3.36547	3.34258	3.5011	3.34258	3.38999	3.56196	3.43883	3.33648	3.40741	3.48522	3.45615	3.78005	3.58549	3.36379	3.36547
ADH5	-0.170948	0.212974	0.580219	8.90648	9.07743	8.84228	9.14267	8.56814	8.98925	8.36521	8.77408	9.00464	9.08225	9.69394	9.17614	9.00229	9.28032	8.99573	8.90339	9.14167	8.67093	9.14483
ADH5P4	-0.102421	0.46401	0.767598	7.79818	7.9006	7.89312	8.17914	7.05692	7.66979	7.64735	7.8183	8.28691	7.94974	8.00907	7.79191	7.9887	7.92374	7.94263	7.73645	8.13194	7.34147	8.02123
ADH6	0.000939608	0.989401	0.996111	4.01427	4.01334	3.98816	3.97965	3.9108	3.85039	3.87805	3.94319	3.94726	3.96628	3.94291	4.30519	4.10826	4.16473	4.11723	4.03422	4.0579	3.83151	4.2094
ADH7	0.0174154	0.828957	0.939235	4.93436	4.91695	4.9746	4.96731	5.08713	4.66377	4.76163	4.88591	4.98936	4.77921	5.28652	4.92256	5.12823	4.9	4.95467	4.85356	4.75439	5.05012	4.78585
ADHFE1	-0.271046	0.116487	0.469369	8.76813	9.03918	9.4985	9.24814	8.88021	8.87976	8.81585	8.76077	9.39006	9.18831	9.56434	8.56367	8.46241	8.74274	9.13719	8.82933	8.60722	8.40128	8.25684
ADI1	0.0456768	0.635089	0.856339	8.76558	8.7199	8.67938	8.71882	8.67285	8.9142	8.89498	8.41341	9.08814	8.9527	8.61388	8.58744	9.05884	8.92704	8.46079	8.72865	8.68868	8.62998	8.61963
ADIG	-0.0781403	0.22064	0.586445	6.81764	6.89578	6.76339	6.83426	7.0064	6.93081	6.8739	7.04855	6.84947	6.81971	6.67725	6.98766	6.68181	6.89943	6.89222	6.96055	6.67467	6.87558	6.7493
ADIPOQ	0.175282	0.0348759	0.335181	5.59816	5.42288	5.35903	5.57514	5.95924	5.55191	5.50918	5.41553	5.49334	5.34446	5.39049	5.40866	5.66888	5.39408	5.26337	5.51527	5.72586	5.74156	5.45047
ADIPOR1	0.154176	0.068838	0.403601	11.2941	11.14	11.6067	11.3413	11.2745	11.2216	11.403	11.0891	11.2804	11.1083	10.9344	11.1766	11.3669	11.3117	11.0594	11.2499	11.1282	11.3232	10.8919
ADIPOR2	-0.135416	0.0325006	0.332524	8.47133	8.60675	8.44034	8.44869	8.50984	8.5008	8.50017	8.5449	8.39014	8.61273	8.70339	8.65713	8.55542	8.46204	8.58089	8.864	8.41716	8.40815	8.50017
ADIRF	0.0527234	0.478897	0.775977	6.71262	6.6599	6.83196	6.71191	6.99007	6.81526	6.67401	6.70938	6.7616	6.61603	6.42007	6.69752	6.48673	6.88304	6.6381	6.62123	6.5721	6.57113	6.69264
ADK	0.0318444	0.855466	0.949129	8.70991	8.67806	8.27644	8.85745	8.54602	8.39446	7.95281	8.62728	8.42294	9.169	8.91018	8.38406	9.29053	8.57864	8.86804	8.64854	9.12009	8.46626	9.30092
ADM	0.587623	0.00544541	0.245759	8.50484	7.91721	8.631	8.40779	9.01115	7.68261	8.66678	7.72719	7.94001	7.69287	7.43783	8.50902	9.04303	8.65675	7.68114	8.66704	7.72294	8.1826	8.2215
ADM2	0.0211869	0.770189	0.917406	7.72203	7.70084	7.66423	7.82432	7.87276	7.62702	7.80854	7.89795	7.73265	7.56362	7.4522	7.93703	7.57058	7.69103	7.67793	7.71831	7.84833	7.56995	7.6485
ADNP	-0.287538	0.0003892	0.214712	9.40294	9.69048	9.46207	9.37229	9.32398	9.77891	9.24328	9.92304	9.43399	9.73395	9.79836	9.6066	9.50102	9.42259	9.73889	9.51009	9.34802	9.44433	9.50888
ADNP2	-0.197075	0.0476574	0.365379	7.5666	7.76367	7.44618	7.74243	7.13654	7.62778	7.50678	7.48937	7.78176	7.67463	7.95627	7.64673	7.78127	7.44753	8.04176	7.89107	7.62001	7.67593	7.74272
ADO	0.0436769	0.525048	0.802572	8.48028	8.43661	8.41246	8.38524	8.55829	8.25699	8.51633	8.58859	8.50902	8.38344	8.19469	8.56046	8.42411	8.43724	8.53447	8.46521	8.50856	8.72379	8.35653
ADORA1	0.0800662	0.236858	0.599102	7.00602	6.92596	6.96622	7.10773	7.06652	6.92434	6.96156	7.14516	6.80136	6.92366	6.89366	6.87893	6.88868	7.0241	6.80264	7.03792	7.17204	7.11303	6.75436
ADORA2A	-0.0163752	0.876709	0.957516	7.89818	7.91455	7.57526	7.63897	7.94227	8.0467	8.0307	7.6956	8.07319	7.79388	8.05588	7.59118	7.973	8.10562	8.15692	7.90309	8.20179	7.5563	8.0597
ADORA2A-AS1	-0.0118568	0.850843	0.947407	6.99847	7.01032	7.04693	6.76112	7.08591	7.05835	7.18313	7.14202	7.06136	6.93282	6.83619	7.00574	6.99849	6.99164	7.06797	6.97814	6.85042	7.08675	6.98182
ADORA2B	0.261423	0.0102768	0.264967	7.58426	7.32284	7.38935	7.64057	7.67355	7.25963	7.84549	7.43666	7.28414	7.12723	7.14344	7.30549	7.46381	7.78069	7.446	7.58014	7.13333	7.59601	7.73557
ADORA3	0.61092	0.0465159	0.361244	7.39679	6.78587	8.68561	6.64093	6.80472	6.93236	6.99646	6.60611	6.53459	6.74508	6.85169	6.70398	6.90758	7.54564	6.69134	7.22179	6.84418	9.08779	7.05816
ADPGK	0.0144498	0.821915	0.936538	10.0444	10.03	10.3049	9.92439	9.92304	10.0894	10.0404	9.98556	9.96292	10.1555	9.96434	10.1367	10.1338	9.95943	9.98217	9.9634	10.0246	10.1933	9.89629
ADPRH	0.223003	0.133971	0.492174	6.7013	6.47829	7.06922	6.86649	6.42398	6.56396	7.23384	6.25333	6.10714	6.53688	6.37537	6.53547	6.89012	6.53029	6.51494	6.93927	5.98306	6.68903	6.62563
ADPRHL1	-0.0099341	0.895675	0.964493	5.93962	5.94956	5.99454	5.98568	6.14725	5.89415	6.02394	5.88594	6.16198	5.90374	5.6351	6.05874	5.92692	6.00668	6.06226	5.99454	5.89854	5.80654	5.66653
ADPRHL2	0.0729268	0.350276	0.691498	7.41648	7.34355	7.17064	7.27885	7.74093	7.37696	7.57945	7.34575	7.19525	7.39398	7.35058	7.5679	7.51735	7.34225	7.3069	7.21111	7.32217	7.49816	7.29851
ADPRM	-0.338826	0.0207329	0.303836	6.91528	7.2541	6.91191	6.89858	6.72579	7.44192	6.7234	6.94099	6.92077	7.51405	7.70125	7.14053	7.31391	6.60381	7.48729	6.88602	7.24755	6.58966	7.22288
ADRA1A	-0.0896758	0.338708	0.682482	4.82253	4.91221	4.58925	4.99964	5.03211	4.8732	5.07563	4.94295	4.87744	4.88359	4.69781	5.08076	4.63939	4.81039	5.03975	4.90216	4.4277	4.73514	5.09354
ADRA1B	0.118489	0.0541826	0.378168	6.85589	6.7374	6.90731	6.73104	7.06872	6.75038	6.99242	6.77009	6.78232	6.66121	6.65505	6.7617	6.78256	6.90758	6.72789	6.79057	6.79709	6.85295	6.66336
ADRA1D	0.126215	0.0982105	0.446787	7.01392	6.88771	7.03152	7.01986	7.0843	6.81017	7.27576	7.11877	6.94559	6.85676	6.73963	7.12862	6.99097	6.90372	6.78304	6.71908	6.84672	7.05368	6.91876
ADRA2A	0.101566	0.227874	0.591931	7.35387	7.2523	7.20733	7.57945	7.61488	7.29888	7.29138	7.2737	7.52548	7.19973	7.0999	7.37862	7.0934	7.39484	6.99753	7.24458	7.31212	7.44682	7.24458
ADRA2B	-0.0196569	0.789628	0.924864	7.12309	7.14275	7.17141	7.17808	7.2645	7.07107	7.30634	7.43825	7.243	7.16274	6.89622	7.12496	6.98127	7.19406	7.01916	7.1866	7.02541	6.99777	6.98899
ADRA2C	0.0176641	0.842902	0.944233	7.49908	7.48141	7.23943	7.54364	7.93196	7.37202	7.56565	7.78374	7.61453	7.41299	7.23404	7.55128	7.3626	7.57082	7.36914	7.51356	7.44401	7.38676	7.44682
ADRB1	0.0582013	0.399795	0.727936	7.44447	7.38627	7.48371	7.426	7.47584	7.51576	7.51985	7.48528	7.47817	7.12577	7.09635	7.47233	7.37662	7.53492	7.42035	7.49611	7.41882	7.30108	7.46336
ADRB2	0.104674	0.24047	0.602277	8.23751	8.13283	8.57175	8.44167	8.27016	8.09816	8.19497	8.14902	8.22539	8.14902	8.21712	8.27376	7.8031	8.07382	7.87905	8.07116	8.31367	8.2803	8.18811
ADRB3	-0.0721462	0.316157	0.666117	5.92599	5.99814	5.6351	6.02596	6.11695	6.03754	6.02694	6.10968	5.88076	6.05145	5.79598	6.07331	5.84107	6.00096	5.90135	6.13505	5.79249	5.96494	5.92954
ADRBK1	0.0159401	0.872903	0.955952	10.1817	10.1657	10.0944	10.109	10.7388	10.3458	10.2741	10.3279	10.2741	9.92795	9.83444	10.1204	10.1692	10.0867	10.2189	10.2764	9.98274	10.1786	10.0016
ADRBK2	0.0466519	0.656061	0.865649	10.3574	10.3108	10.2615	10.3016	10.3538	10.0677	10.516	10.4374	9.98415	10.6442	9.96292	10.5624	10.4692	10.2454	10.2633	10.5641	10.2184	10.6612	10.1898
ADRM1	0.229782	0.0198377	0.298681	9.37018	9.14039	9.18797	9.42499	9.72592	9.26982	9.55317	8.84397	9.45976	9.04136	8.95085	9.11453	9.25586	9.35322	9.13266	9.31021	9.26458	9.40095	9.16494
ADSL	-0.0958144	0.176192	0.540686	8.69381	8.78962	8.60046	8.53558	8.74979	8.78356	8.66893	8.83695	8.98235	8.82463	8.93836	8.6731	8.71285	8.64613	8.67804	8.59999	8.92573	8.56312	8.84168
ADSS	-0.243102	0.0535775	0.376581	8.56104	8.80414	8.66735	8.55366	8.29526	8.4106	8.34598	8.8637	8.38822	9.37931	9.09948	8.91192	8.60779	8.55715	8.63502	8.7449	8.77219	8.47886	8.77114
ADSSL1	0.10794	0.131938	0.488727	7.3334	7.22546	7.22502	7.19365	7.37835	7.29654	7.42332	7.22459	7.26989	7.29756	7.23596	7.18987	7.26285	7.46415	7.09304	7.19626	7.34727	7.64057	7.06544
ADTRP	-0.111121	0.227275	0.591563	6.29901	6.41013	6.45882	6.27966	6.1982	6.27966	6.0597	6.28993	6.73081	6.16353	6.2873	6.40466	6.21242	6.35145	6.78318	6.34198	6.27211	6.3003	6.55843
AEBP1	-0.0517011	0.519788	0.799537	7.16458	7.21628	6.92748	7.27529	7.3462	7.36892	7.22198	7.24861	7.08768	6.98221	7.0402	7.13295	7.14794	7.30742	7.36789	7.5018	7.04981	7.08386	7.12125
AEBP2	-0.161231	0.0887228	0.433981	9.32442	9.48565	9.43018	9.43422	9.20806	9.49141	9.23587	9.62762	9.26982	9.62798	9.87424	9.32322	9.28147	9.25694	9.46621	9.20473	9.58849	9.06914	9.41543
AEN	0.151664	0.0732231	0.41017	8.16935	8.01768	8.30208	8.0849	8.40246	8.10129	8.28958	8.01324	8.22106	7.84909	8.17271	7.90696	8.13849	8.39091	8.01785	7.85925	7.93677	7.98718	7.99177
AES	0.0630224	0.542706	0.811581	9.99091	9.92789	9.60934	9.8885	10.1512	10.1403	9.96434	9.84394	10.1806	9.62847	10.052	9.59421	10.0101	10.0719	10.198	9.78561	10.2019	9.83484	10.1861
AFAP1	-0.239272	0.068631	0.403393	7.0866	7.32587	6.66813	7.24945	7.25107	7.63611	7.18229	6.93763	7.60661	7.20818	7.45398	7.15473	7.5631	7.19765	7.37053	7.23921	7.13715	6.60222	6.92833
AFAP1-AS1	-0.00624777	0.933749	0.978394	6.20112	6.20736	6.36585	6.24037	6.33258	6.20256	6.20625	6.27741	6.38425	6.3769	6.14674	6.26234	5.88002	6.28208	6.02352	5.9852	6.16648	6.24862	6.0878
AFAP1L1	0.0333622	0.583325	0.832562	6.04063	6.00727	6.03512	6.1449	6.03742	6.18163	6.13914	6.05033	6.01318	5.84505	5.89622	6.0524	5.85365	6.01105	6.05145	5.96791	5.95507	6.20256	5.98681
AFAP1L2	0.0963381	0.29326	0.648605	5.75618	5.65984	5.64302	5.72869	6.18387	5.81701	5.65591	5.67254	5.68355	5.29191	5.83958	5.80199	5.65965	5.80117	5.75183	5.42031	5.75199	5.793	5.58829
AFF1	0.0317182	0.676636	0.877433	10.3575	10.3258	10.4514	10.2153	10.2526	10.3136	10.3889	10.4796	10.3949	10.0694	10.1338	10.4076	10.2371	10.3861	10.5037	10.3034	10.3779	10.6662	10.2417
AFF2	-0.057109	0.471292	0.771606	6.70279	6.7599	6.79445	6.66545	6.56669	7.12452	6.79177	6.74663	6.77989	6.71503	6.49295	6.60971	6.76405	6.87536	6.69502	6.91547	6.7087	6.6586	6.50007
AFF3	-0.336939	0.0707956	0.407717	7.66899	8.00593	6.97388	7.93898	7.31751	8.03253	7.36732	7.78519	7.72412	8.1059	7.72048	8.42028	8.47303	7.84855	8.5229	7.736	8.07065	7.40963	7.62134
AFF4	-0.120633	0.0280916	0.320672	9.91087	10.0315	9.78444	9.80322	9.90411	10.0542	9.99842	10.1297	9.94879	10.0044	9.96169	10.0157	9.98393	9.93644	10.1028	10.0346	9.89672	10.0356	9.85492
AFG3L1P	0.00623994	0.908229	0.969241	7.25297	7.24673	7.25023	7.21659	7.41394	7.32493	7.37584	7.14756	7.29122	7.25327	7.3581	7.27744	7.25187	7.21138	7.1363	7.18501	7.22565	7.20461	7.12661
AFG3L2	-0.131092	0.124356	0.478135	7.71792	7.84901	7.62058	7.82926	7.58816	7.82459	7.67689	7.82359	7.77457	8.12946	8.08231	7.85071	8.02089	7.50289	7.69483	7.61204	7.64093	7.84636	7.73533
AFM	-0.019295	0.760376	0.913757	4.09398	4.11328	4.10289	4.11771	4.00744	4.2325	3.98066	4.1411	4.00145	3.96968	4.11176	4.35175	4.2283	4.16827	4.08434	4.01362	4.1969	3.93885	4.10482
AFMID	0.18128	0.085089	0.427868	7.62444	7.44316	7.51184	7.40372	7.8457	7.47946	7.69079	7.37024	7.53824	7.4598	7.26784	7.20519	7.63096	7.42889	7.31894	7.90557	7.46693	8.04919	7.59195
AFP	0.143982	0.0217124	0.305771	4.44013	4.29614	4.46703	4.41248	4.33504	4.20401	4.3766	4.31567	4.30878	4.13677	4.38617	4.26237	4.53086	4.39671	4.33142	4.42395	4.29038	4.54864	4.6034
AFTPH	-0.0898779	0.155151	0.514428	9.45598	9.54586	9.37675	9.37456	9.55166	9.45466	9.57555	9.65381	9.45234	9.65104	9.41147	9.71962	9.38927	9.53817	9.45551	9.56842	9.31159	9.56674	9.41954
AGA	-0.105392	0.442424	0.75344	8.304	8.4094	8.45808	8.14946	7.99712	8.28793	7.84349	7.78571	8.42071	9.01115	8.45007	8.26256	8.62396	8.34019	8.59559	8.46144	8.35369	8.4915	8.47853
AGAP1	0.152017	0.10343	0.454581	7.88361	7.73159	7.8918	8.21016	7.71376	7.84549	7.73913	7.67838	7.55543	7.75079	8.06609	7.5651	7.73695	7.90276	7.76142	7.63005	8.0887	7.61095	8.05828
AGAP2	-0.00479773	0.964534	0.988048	8.63965	8.64445	8.81924	8.60959	8.65789	8.87094	8.84299	8.61018	8.93006	8.30527	8.68027	8.33169	8.36978	8.60959	8.83973	8.58744	8.7734	8.2005	8.87383
AGAP3	0.137726	0.167662	0.530139	7.72724	7.58952	7.71186	7.51216	8.19568	7.76021	7.88957	7.77552	7.49602	7.58014	7.32887	7.60474	7.61717	7.64453	7.55014	7.6205	7.54292	7.98231	7.44902
AGAP5	-0.0186823	0.820401	0.935657	9.13662	9.1553	9.09831	8.89812	9.3042	9.08699	9.02168	9.49719	9.02326	8.96734	9.28441	9.15077	8.92885	9.20099	9.21915	9.01328	9.27195	9.31593	9.18952
AGAP6	-0.0235095	0.762746	0.914802	9.62181	9.64532	9.62685	9.37675	9.74607	9.59549	9.4766	9.95598	9.51855	9.4625	9.76372	9.59791	9.48258	9.63531	9.74713	9.52126	9.75922	9.77939	9.71353
AGAP7P	-0.0347675	0.675358	0.876472	9.97754	10.0123	10.02	9.74346	9.98371	9.90728	9.82022	10.3922	9.88011	9.81076	10.0906	9.97412	9.86582	10.0082	10.168	9.87539	10.1429	10.1495	10.0641
AGBL1	-0.112241	0.0868074	0.430888	4.68365	4.79589	4.61782	4.7918	4.81972	4.91498	4.82019	4.67181	4.79741	4.78623	4.68779	4.8471	4.66466	4.48834	4.91253	4.74929	4.74988	4.70878	4.49166
AGBL2	-0.428236	0.00394691	0.229838	6.01582	6.44406	6.38836	6.06321	5.98924	6.48607	5.80761	6.38002	6.49416	6.39882	6.89779	6.29574	6.17587	5.98555	6.41703	6.18284	6.23478	5.21674	6.28105
AGBL3	-0.293924	0.0208677	0.303836	4.64478	4.9387	4.7454	4.73722	4.39008	5.00027	4.5673	4.8732	5.136	4.86709	5.32722	4.54864	4.73844	4.51939	5.23942	4.51777	4.94016	4.29977	4.86524
AGBL4	0.0900554	0.10167	0.451101	5.19964	5.10958	5.23789	5.30748	5.16008	5.13273	5.14881	5.26534	5.072	5.01193	5.16714	5.16595	5.31373	5.14758	5.02182	5.03975	5.08902	5.16873	5.22341
AGBL5	0.0610858	0.337403	0.681558	7.17689	7.11581	7.06673	7.25286	7.31101	7.25879	7.04354	7.01106	7.147	6.94669	7.08027	7.02306	7.25579	7.30924	7.1793	7.28027	7.15036	7.11993	7.08254
AGER	0.0976359	0.470741	0.771469	8.45517	8.35753	8.34252	8.27173	9.1031	8.51261	8.459	8.02123	8.81256	8.34558	8.57255	8.09234	8.23736	8.7309	8.05173	8.45166	8.58174	8.20336	8.1668
AGFG1	0.174233	0.0745791	0.412697	11.8776	11.7034	12.1505	11.864	11.7645	11.6739	12.0919	11.7403	11.4909	11.6647	11.6079	11.8859	11.8379	11.7204	11.7645	11.7992	11.6247	12.2711	11.5737
AGFG2	-0.0305409	0.731052	0.902461	7.38277	7.41331	7.38374	7.32617	7.6712	7.54436	7.2461	7.39356	7.60729	7.22149	7.47584	7.2173	7.24834	7.33983	7.6298	7.21683	7.63005	7.09493	7.50456
AGGF1	0.0375998	0.671382	0.874434	8.9164	8.8788	8.93486	9.05685	8.6287	8.60214	8.89878	8.97015	8.64181	9.1683	9.00711	8.66082	8.77045	8.99929	8.96962	9.01045	9.1383	8.86349	8.95685
AGK	-0.243131	0.0340341	0.334036	8.16288	8.40602	8.16985	8.42994	7.71602	8.30688	7.92322	8.33815	8.18966	8.56868	8.57229	8.35961	8.21864	7.99638	8.60745	8.30541	8.42431	7.99842	8.58919
AGL	-0.364529	0.0164834	0.286074	7.78037	8.1449	7.8703	7.95596	7.07748	7.91605	7.50628	8.18126	7.88907	8.46105	8.56492	7.94106	8.06568	7.6636	8.32547	7.88035	7.97357	7.72177	8.18874
AGMAT	-0.314388	0.00617172	0.246527	7.65261	7.967	7.25605	7.70451	7.75337	8.02645	7.58909	7.94227	8.07065	7.76981	8.18072	7.83291	7.53667	7.6721	8.04043	7.87276	7.90259	7.31871	8.14042
AGMO	0.0174431	0.840112	0.943002	3.74886	3.73142	3.56404	3.45054	3.59634	3.78005	3.82832	3.52361	3.75745	3.89952	3.7617	3.92953	3.76005	3.77039	3.4893	3.71022	4.02798	4.00658	3.73553
AGO1	0.140307	0.123289	0.476485	9.97017	9.82986	10.0807	10.0766	10.0901	9.99456	10.1049	9.90153	9.79951	9.77842	9.68977	9.62972	9.73935	9.84822	9.79836	10.047	9.83617	10.302	9.65343
AGO2	0.0833489	0.184013	0.549239	9.21456	9.13121	9.24523	9.09385	9.21781	9.24289	9.33319	9.15881	9.20762	8.8865	9.0626	9.06549	9.10423	9.25187	9.19491	9.23087	9.09353	9.25552	9.33582
AGO3	-0.0202919	0.788835	0.9244	9.55082	9.57111	9.6845	9.58535	9.16355	9.38884	9.4714	9.66144	9.39078	9.58406	9.62685	9.54324	9.5636	9.60028	9.77981	9.59388	9.70871	9.5385	9.64148
AGO4	0.00874616	0.916461	0.972525	9.70567	9.69692	9.80918	9.59549	9.72428	9.57526	9.58213	9.93289	9.44465	10.0033	9.49074	9.72894	9.69311	9.77353	9.57266	9.82695	9.68042	9.94567	9.54722
AGPAT1	0.394143	0.00620547	0.246527	9.00886	8.61471	8.73694	9.2776	9.38282	8.89596	9.03886	8.56603	9.11157	8.31506	8.5005	8.31945	8.63206	9.13744	8.33588	8.87324	9.07608	9.10523	8.69266
AGPAT2	0.245645	0.0333264	0.333235	9.16365	8.918	9.281	9.14167	9.33818	8.92573	9.31784	8.93317	9.06485	8.86349	8.47012	8.96444	8.91219	9.15418	8.84033	9.2819	8.85957	9.56218	8.90604
AGPAT3	0.0203289	0.787173	0.923519	9.1919	9.17158	9.11538	9.1727	9.41184	9.14778	9.38073	9.17414	9.29455	9.21537	8.99368	9.4093	9.09604	9.13237	9.06196	9.07583	9.09831	9.36833	8.95144
AGPAT4	0.0637701	0.505842	0.792121	7.92161	7.85784	8.18648	8.12891	7.87932	7.79231	7.80552	7.77363	7.8639	7.65028	8.08977	7.9927	7.92443	7.82541	7.86932	7.83083	7.46622	8.26256	7.81566
AGPAT4-IT1	0.024378	0.814965	0.933798	7.50203	7.47765	7.64509	7.51405	7.88093	7.5247	7.5053	7.57725	7.3321	7.21964	7.72758	7.74051	7.32005	7.53518	7.37667	7.32277	7.05332	7.7224	7.34195
AGPAT5	-0.349892	0.00821462	0.255735	7.42744	7.77733	7.26679	7.08844	7.29584	7.75115	7.22266	7.97114	7.27771	8.15299	7.94469	7.91011	7.42736	7.4974	7.79954	7.41131	7.71143	7.76568	7.57136
AGPAT6	-0.0901156	0.366929	0.703333	8.31537	8.40548	8.09073	8.12958	8.84671	8.5763	8.45725	8.54015	8.0927	8.42431	8.56717	8.42841	8.30414	8.23736	8.23674	8.37809	8.1448	8.43646	8.19128
AGPAT9	0.140567	0.286006	0.644253	7.855	7.71443	7.80064	7.56362	8.22589	7.80825	8.36501	7.61018	7.69732	7.74813	7.29312	7.60317	8.05486	7.90408	8.11315	7.84217	7.61295	7.80506	7.36291
AGPS	-0.0716485	0.589183	0.835438	8.97214	9.04379	8.97322	9.03803	8.2729	8.59164	8.9767	9.0523	8.69762	9.29986	9.19491	9.16274	9.27866	8.78327	9.14303	9.2082	8.89982	9.20943	9.31723
AGR2	0.0691646	0.463746	0.767325	4.28395	4.21478	4.25936	4.07189	4.16237	4.05735	4.04386	4.17848	3.98707	4.18938	4.42941	4.3194	4.28439	4.13608	4.30222	4.25495	4.57569	4.73844	4.28344
AGR3	-0.044243	0.537537	0.80853	2.87334	2.91758	2.86262	2.76221	2.74959	3.05607	2.88326	2.97872	2.94137	2.73036	2.7803	2.70978	2.79324	2.7952	3.03057	3.11347	3.11772	2.94604	2.95016
AGRN	-0.0265005	0.734626	0.903317	7.01624	7.04274	7.0381	7.09279	7.22311	6.97138	7.15652	7.14449	7.09516	6.96401	6.84563	7.37567	6.91547	7.05477	6.89119	7.05441	6.83033	7.0411	6.794
AGRP	0.00967222	0.893723	0.963683	7.3329	7.32323	7.36689	7.337	7.52119	7.3205	7.57962	7.38158	7.47653	7.24236	7.20759	7.36753	7.20997	7.36709	7.27205	7.31771	7.05648	7.43194	7.12594
AGT	-0.064389	0.389766	0.720231	5.8996	5.96399	5.86107	5.83417	6.07372	5.61905	6.05566	6.13614	6.03392	5.78472	5.98115	6.10082	5.73794	5.91842	6.0222	6.03392	5.78825	5.94546	5.88172
AGTPBP1	-0.095454	0.267124	0.62664	10.201	10.2965	10.2584	10.1197	10.1546	10.0237	10.1451	10.7077	10.1456	10.4683	10.283	10.2142	10.3728	10.1898	10.1462	10.3832	10.0608	10.4026	10.1056
AGTR1	0.053465	0.363513	0.700836	4.88474	4.83128	4.97546	4.7138	4.78393	4.84417	5.00336	4.85993	4.85482	4.818	4.90803	4.78844	4.93091	4.99897	4.82845	4.74841	4.9557	4.66921	4.93137
AGTR2	-0.0450907	0.592828	0.837753	3.97108	4.01617	4.09319	4.0579	4.13932	3.80646	3.8488	4.15691	3.96194	4.03422	4.00145	3.9819	4.03018	4.11359	3.95261	4.23391	3.61723	4.14226	3.69729
AGTRAP	0.33858	0.00458323	0.243916	10.3697	10.0311	10.2019	10.0841	10.6333	10.041	10.4258	9.95564	10.2818	9.96934	9.58535	9.92679	10.4198	10.4505	9.94064	10.5481	10.3869	10.5014	10.2233
AGXT	0.023116	0.745059	0.906982	6.91168	6.88856	6.87734	6.99869	7.12469	6.77031	7.05194	7.051	6.86572	6.77789	6.69584	7.08974	6.87512	6.93578	6.92695	6.93104	6.83657	6.67401	6.83097
AGXT2	-2.97413e-05	0.999696	0.999904	5.62998	5.63001	5.53826	5.67959	5.22787	5.59212	5.63231	5.61389	5.49302	5.70003	5.585	5.75963	5.70984	5.99112	5.60455	5.69185	5.6858	5.58541	5.61961
AHCTF1	-0.133111	0.303661	0.656556	8.82689	8.96	9.04942	8.78272	8.10562	8.65872	8.64991	8.94037	8.71775	8.97015	9.20299	9.04942	9.22482	8.83923	9.18308	8.9575	8.99573	8.66678	9.12778
AHCY	0.100689	0.381058	0.712929	8.16835	8.06766	7.99132	8.16346	8.62998	8.2693	8.45279	8.13282	8.28478	7.84591	8.02814	8.09395	7.9111	8.06401	7.78048	8.1059	7.84094	8.51602	7.94553
AHCYL1	0.0305609	0.742181	0.90575	9.9555	9.92494	10.0976	10.0022	9.48174	9.93147	9.90098	9.66715	9.76853	10.119	9.78862	10.0294	9.9936	10.0107	9.94967	10.1456	9.99034	10.2572	9.8651
AHCYL2	0.0232105	0.733724	0.903069	8.84346	8.82025	9.01535	8.95039	8.70652	8.77771	9.07148	8.84052	8.88555	8.86621	8.62316	8.8185	8.74979	8.80652	8.73638	9.01394	8.69807	8.85678	8.73621
AHDC1	0.0141363	0.85786	0.949736	7.30387	7.28974	7.39865	7.21263	7.53584	7.51149	7.51644	7.23173	7.31959	7.06423	7.06558	7.38003	7.1327	7.19081	7.39637	7.34888	7.13789	7.37276	7.23714
AHI1	-0.0689969	0.710436	0.891949	7.06681	7.13581	7.44124	7.39942	6.2953	6.29248	7.11107	7.62001	7.07569	7.29088	7.46039	6.90101	6.64299	6.79116	7.0789	7.36709	7.40107	6.99929	7.51973
AHNAK	-0.0775589	0.351758	0.692676	11.4113	11.4888	11.0429	11.3696	11.6227	11.4646	11.3049	11.8034	11.3167	11.3462	11.5656	11.5152	11.4086	11.3887	11.5501	11.3488	11.5168	11.5828	11.4646
AHNAK2	-0.0342603	0.643087	0.860008	5.15594	5.1902	5.05968	5.25033	5.26921	5.11304	5.0382	4.98039	5.41444	5.17862	4.98339	5.16277	5.24292	5.20767	5.21096	5.47797	4.99196	5.16148	5.182
AHR	0.262024	0.140033	0.499524	11.0397	10.7776	11.3826	10.6695	10.5188	10.198	11.1171	11.0119	11.0501	10.7529	10.4026	10.9858	10.6674	10.9831	10.9596	10.8603	11.0429	11.9773	10.9983
AHRR	0.0133253	0.845365	0.945508	7.58659	7.57327	7.44777	7.66849	7.8602	7.52671	7.64102	7.61104	7.73002	7.42849	7.51102	7.67903	7.36452	7.53414	7.53864	7.56121	7.4987	7.71924	7.54528
AHSA1	-0.0862567	0.445864	0.755159	7.87129	7.95755	7.74471	7.54129	8.31312	8.14811	8.11594	7.8374	7.74331	8.03921	8.30856	8.19684	7.72934	7.92241	7.74698	7.63999	7.93633	7.66029	7.87821
AHSA2	-0.240201	0.0229266	0.30986	9.21886	9.45906	9.27234	9.26349	9.08671	9.40999	8.88171	9.61771	9.14	9.58376	9.7122	9.55053	9.40533	9.33733	9.48758	9.1707	9.48174	8.92806	9.31301
AHSG	0.084343	0.288722	0.646593	5.2481	5.16375	5.36213	5.11602	5.12998	5.04025	4.89512	5.12704	5.26389	5.23053	5.10268	5.35425	5.3201	5.4889	5.04873	5.14265	5.22427	5.46625	5.2301
AHSP	0.350688	0.102934	0.453469	5.80786	5.45717	5.34967	5.25589	6.11619	5.8656	5.33095	5.18952	5.55387	5.15058	5.21977	5.54236	5.55001	6.44467	5.15085	5.9848	5.86627	5.49334	6.86374
AICDA	0.0798503	0.414259	0.737033	5.58596	5.50611	5.66918	5.72075	5.79878	5.69853	5.79358	5.47536	5.49168	5.48462	5.3044	5.77301	5.41362	5.54734	5.24081	5.58043	5.45313	5.12799	5.74924
AIDA	-0.161419	0.0707706	0.407674	8.15634	8.31776	8.21089	8.31386	7.79789	8.16202	8.05466	8.44403	8.11849	8.28478	8.40976	8.41949	8.28958	8.18505	8.53879	8.16472	8.18893	7.96032	8.40591
AIF1	0.282164	0.00826722	0.255735	10.367	10.0848	10.2405	10.2913	10.224	9.9851	10.4444	9.80587	10.2321	10.4675	9.76166	10.2764	10.3622	10.5329	9.83047	10.3196	10.5357	10.3875	10.2844
AIF1L	0.0527597	0.316527	0.666305	6.23944	6.18668	6.26537	6.1219	6.28399	6.10546	6.3769	6.1007	6.23295	6.17477	6.26492	6.27257	6.2894	6.20086	6.08122	6.26084	6.22168	6.2344	6.16044
AIFM1	-0.138632	0.137995	0.49668	7.52248	7.66111	7.47309	7.51462	7.75231	7.58122	7.4283	7.50502	7.43025	7.76234	8.1743	7.70372	7.52827	7.49425	7.48805	7.644	7.41223	7.37024	7.72903
AIFM2	0.0180393	0.77595	0.919582	6.00168	5.98365	6.04602	5.85496	6.10303	6.1786	5.84588	5.91228	6.10226	6.00789	5.99251	5.95076	5.98234	6.0222	5.84454	5.88032	6.07873	5.90035	6.18163
AIFM3	0.217117	0.0055949	0.246132	7.00731	6.79019	6.97841	6.84843	7.20519	6.79478	6.99579	6.89645	6.84489	6.72145	6.58722	6.78986	7.08386	6.88966	6.66965	7.01722	6.92695	7.22372	6.91376
AIG1	-0.0633218	0.566366	0.824998	6.56562	6.62894	6.30079	6.84256	6.17492	6.56434	6.25969	6.43363	6.62281	6.64163	6.77549	6.3761	6.96459	6.54027	6.68216	6.93535	6.68517	6.54045	6.78213
AIM1	-0.0531173	0.541675	0.810997	9.63866	9.69178	9.64811	9.5169	9.47238	9.44226	9.52359	9.76073	9.45116	9.6097	9.87328	9.85192	9.64981	9.58055	9.81237	9.73283	9.6256	9.63598	10.0951
AIM1L	-0.0102214	0.851472	0.947619	6.80552	6.81574	6.81459	6.77031	6.80783	6.82966	6.90147	6.70601	6.94854	6.76339	6.86944	6.87229	6.63234	6.94834	6.74141	6.79517	6.84538	6.80821	6.7212
AIM2	-0.528509	0.012723	0.276297	7.31786	7.84637	7.39843	7.2913	6.74951	7.46703	7.06704	7.92999	7.46965	8.24102	7.7907	8.52962	8.27225	6.78622	7.87346	7.46946	7.40857	7.11658	7.77081
AIMP1	0.0363954	0.762237	0.914802	7.56632	7.52992	7.3845	7.52625	7.12748	7.21025	7.47233	7.40684	7.486	7.81916	7.93229	7.46815	7.95352	7.5018	7.49283	7.42386	7.58147	7.48528	8.06422
AIMP2	0.0711954	0.410668	0.735287	8.18626	8.11506	8.28622	8.38714	8.30946	8.10761	8.16604	8.32009	8.03889	8.3303	8.32727	8.04838	7.90457	8.29977	7.80405	7.94391	8.03707	8.07687	8.20918
AIP	0.0416771	0.60683	0.843508	8.15855	8.11687	7.99889	7.90125	8.30498	8.20986	8.11663	7.99325	8.13585	8.1618	8.41187	8.07687	8.19268	8.16525	7.89927	8.04618	8.39942	8.00992	8.33788
AIPL1	0.0520812	0.378036	0.710498	6.53474	6.48266	6.40907	6.47828	6.54097	6.53137	6.68864	6.39949	6.40309	6.49687	6.29073	6.49141	6.47523	6.56693	6.58436	6.66395	6.49157	6.57528	6.5867
AIRE	-0.00357062	0.957669	0.986058	7.36083	7.3644	7.27179	7.47874	7.48251	7.33651	7.55066	7.36578	7.43917	7.21138	7.13035	7.53414	7.27529	7.36429	7.39077	7.50711	7.25605	7.27349	7.29465
AJAP1	0.0991485	0.255355	0.615468	6.22836	6.12921	6.24192	6.56034	6.18859	6.1888	6.15673	6.16301	6.03683	5.84234	6.09154	6.31952	6.18112	6.50768	6.10094	6.29073	6.06938	6.20049	5.949
AJUBA	-0.0487288	0.354162	0.694519	5.63376	5.68249	5.6418	5.66475	5.68101	5.70984	5.78004	5.70969	5.60329	5.63182	5.62814	5.77264	5.60709	5.65	5.66544	5.73905	5.5437	5.45565	5.67979
AK1	-0.125687	0.27135	0.63122	7.1378	7.26349	7.25906	7.0451	7.46757	7.37932	6.96858	7.14382	7.73498	7.13789	7.46539	7.03561	7.10611	7.12141	7.20037	7.01056	7.23831	6.65949	7.37461
AK2	-0.0396767	0.618002	0.84788	9.50191	9.54159	9.43588	9.37125	9.64673	9.42328	9.5014	9.89672	9.28231	9.60136	9.58711	9.45314	9.29868	9.4406	9.66408	9.42469	9.56218	9.67639	9.58406
AK3	-0.097545	0.213445	0.580314	8.32804	8.42559	8.45059	8.5541	8.06046	8.33193	8.31945	8.40441	8.33298	8.28583	8.71955	8.50757	8.30386	8.28691	8.44896	8.37348	8.33298	8.1312	8.51284
AK4	0.0179109	0.791222	0.925521	7.05881	7.0409	7.24901	6.92476	7.16976	7.20375	7.08254	6.97004	6.87017	6.95922	7.03687	7.12639	7.03256	7.05816	6.97027	7.19049	6.82595	7.17868	7.00788
AK5	-0.877618	0.00423513	0.234581	6.39871	7.27633	6.60829	6.09271	6.1201	7.80405	5.57244	7.9816	7.07008	6.54546	8.36724	6.81238	6.91439	6.56669	6.7491	6.88075	6.6448	5.70323	7.36578
AK6	-0.137616	0.135166	0.493783	7.30765	7.44527	7.25579	7.38395	7.10459	7.24849	7.40494	7.22094	7.47926	7.75484	7.7367	7.51337	7.4399	7.1648	7.18175	7.4268	7.19839	7.26916	7.54735
AK7	0.104848	0.0847687	0.427611	3.7531	3.64826	3.76802	3.96102	3.65493	3.76722	3.81412	3.67476	3.589	3.51948	3.57483	3.65493	3.57208	3.81213	3.65258	3.75325	3.70902	3.77933	3.70728
AK8	-0.060524	0.428164	0.745663	6.18749	6.24802	6.18566	6.18607	6.11804	6.34002	6.32035	6.43253	6.27089	5.9799	6.22463	6.11892	5.97858	5.94198	6.36641	6.25085	6.32053	6.24883	6.38741
AK9	-0.0864865	0.386174	0.716596	5.93605	6.02253	6.22863	5.89555	5.69081	5.94685	5.67224	5.86705	5.89183	6.20301	6.28816	5.74984	6.2153	5.88956	6.30373	5.92979	6.02279	5.77146	6.03808
AKAP1	-0.0812884	0.337665	0.681558	8.22782	8.30911	8.39317	8.0811	8.12797	8.7145	8.45166	8.21763	8.31566	8.15595	8.34924	8.09156	8.27266	8.07365	8.46914	8.15919	8.2446	8.25772	8.14786
AKAP10	0.089586	0.350041	0.691421	9.22495	9.13536	9.16517	9.0374	8.89164	8.97789	9.3509	9.11335	8.76293	9.21915	9.2812	9.15726	9.02388	9.36525	9.19572	9.3754	9.33464	9.33386	9.5218
AKAP11	-0.345841	0.00131829	0.224027	8.57321	8.91905	8.56985	8.45627	8.25286	8.74381	8.49286	9.1864	8.53044	9.16054	9.03544	8.86682	8.71076	8.6279	9.05854	8.77045	8.56659	8.75607	8.72577
AKAP12	0.052978	0.4937	0.784153	5.73701	5.68404	5.42333	5.69154	5.80162	5.7115	5.90004	5.71425	5.73864	5.59539	5.5465	5.46816	6.01074	5.74854	5.86127	5.83658	5.70851	5.65726	5.69154
AKAP13	0.022703	0.732135	0.902654	10.8052	10.7825	10.9198	10.6515	10.8082	10.7447	10.7266	10.8821	10.5141	10.7642	10.8364	10.9559	10.9787	10.7944	10.8013	10.7613	10.7499	10.9364	10.6811
AKAP14	-0.0671298	0.284813	0.643417	3.61493	3.68206	3.57576	3.76802	3.67942	3.55753	3.56956	3.66409	3.91312	3.60472	3.70136	3.68524	3.59189	3.61817	3.67552	3.65493	3.44317	3.7893	3.49912
AKAP2	-0.10636	0.249575	0.609795	6.3811	6.48746	6.11219	6.28096	6.40097	6.65185	6.11326	6.35101	6.55808	6.46069	6.45072	6.70735	6.74059	6.50977	6.46363	6.25633	6.63337	6.26342	6.37537
AKAP3	-0.112087	0.126477	0.481777	5.36031	5.47239	5.24151	5.35822	5.47507	5.55292	5.69607	5.42113	5.50115	5.31889	5.46238	5.47536	5.31123	5.47219	5.61457	5.43275	5.29949	5.26691	5.12207
AKAP4	0.0819481	0.332349	0.678704	4.77428	4.69234	4.49427	5.02403	4.75069	4.62954	4.65842	4.59922	4.81489	4.83811	4.52523	4.87726	4.58432	4.96531	4.54864	4.70579	4.86882	4.98616	4.63654
AKAP5	-0.00722211	0.96332	0.987807	5.34649	5.35372	5.48548	5.95106	5.12222	5.47763	5.34064	5.15594	5.09318	5.766	5.85447	5.01027	5.22341	5.38678	5.55268	4.91955	5.25276	4.7126	5.64349
AKAP6	-0.334177	0.0893279	0.435011	5.91229	6.24646	5.83372	5.98966	5.70874	7.05223	6.00891	5.96889	6.44321	5.95358	6.33875	5.47598	6.26762	5.8091	6.93189	5.80716	6.37812	5.5436	5.67111
AKAP7	-0.218937	0.0705748	0.407049	6.69695	6.91589	6.53571	6.7465	6.22506	7.03282	6.32791	6.81375	6.68028	6.85126	7.08163	6.79615	6.91819	6.52195	7.14597	6.92525	6.91914	6.94724	7.13088
AKAP8	0.0970563	0.0836647	0.426503	9.47646	9.37941	9.44539	9.46931	9.53785	9.50751	9.33073	9.34732	9.43338	9.35539	9.28601	9.30524	9.6364	9.48217	9.44465	9.35575	9.54222	9.47984	9.36425
AKAP8L	0.0911514	0.157054	0.517131	9.26077	9.16962	9.1996	9.17381	9.53703	9.36425	9.26756	9.07936	9.27145	9.12432	9.19791	9.13744	9.23537	9.37101	9.11157	9.07063	9.19764	9.17359	9.19129
AKAP9	-0.116509	0.273556	0.633426	8.92334	9.03985	8.8956	8.88075	8.55959	8.86146	8.64502	9.07106	8.75024	9.25904	9.38073	8.92664	9.20438	8.94153	9.22566	8.84397	9.10547	8.91255	9.16517
AKIP1	-0.0333364	0.63022	0.853968	7.32325	7.35659	7.49688	7.39127	7.14677	7.21233	7.18336	7.18789	7.46115	7.56234	7.35697	7.41472	7.40132	7.49551	7.31131	7.346	7.24164	7.36617	7.18636
AKIRIN1	0.0271377	0.771312	0.917941	9.73969	9.71255	9.66775	9.85609	9.37996	9.53746	9.83715	9.8083	9.67013	9.50169	9.73117	9.58055	9.99691	9.81014	10.1333	9.73786	9.86472	9.5328	9.7117
AKIRIN2	0.0779934	0.340941	0.68446	9.673	9.59501	9.58454	9.58926	9.73738	9.35141	9.70996	9.73658	9.83865	9.69745	9.69072	9.70056	9.75699	9.73017	9.22971	9.51499	9.73696	9.75625	9.45551
AKNA	0.14049	0.150539	0.511025	9.97821	9.83772	9.94459	9.78184	10.3613	10.098	10.0938	9.76893	9.8718	9.50751	9.73017	9.63843	9.77842	10.0751	10.1173	9.96961	9.9936	9.86332	9.9119
AKNAD1	0.0701017	0.383381	0.714295	4.4682	4.3981	4.61108	4.54232	4.32744	4.49597	4.72945	4.40952	4.47826	4.07336	4.42636	4.22951	4.29923	4.54864	4.58381	4.48799	4.4679	4.27899	4.40873
AKR1A1	-0.106327	0.438915	0.751754	8.65374	8.76007	7.99869	8.53879	9.02906	8.76713	8.9264	8.56096	8.78541	9.30288	8.85815	8.98947	8.65648	8.80506	8.29154	8.52502	8.61207	8.63558	8.68157
AKR1B1	0.0139543	0.916537	0.972525	10.0354	10.0215	10.207	10.2454	9.91304	10.2802	10.1168	9.66611	10.2132	10.3591	10.3853	9.76478	9.66408	10.4307	9.91504	9.58818	10.164	9.69072	9.88724
AKR1B10	0.148315	0.0615855	0.390567	3.97274	3.82442	3.97965	4.17848	3.84056	3.84351	3.72992	3.68524	4.07336	3.85477	3.7511	3.69729	4.2273	3.98654	3.97199	3.71814	3.90375	3.89549	4.01295
AKR1C1	0.00701617	0.96015	0.986911	7.17925	7.17223	7.29358	7.19288	6.7935	7.06544	6.88281	7.36104	6.60454	7.1348	7.52728	6.93578	7.55066	7.46076	7.51299	7.23596	7.5886	6.99482	6.85561
AKR1C2	-0.260182	0.0148703	0.28396	5.88998	6.15016	5.80803	6.03338	5.78817	5.98333	5.88956	6.12547	6.22801	6.07841	6.46472	6.25633	6.30052	5.92283	5.88386	6.18112	6.0895	5.58017	5.59761
AKR1C3	0.00395941	0.979539	0.993144	6.04552	6.04156	6.14871	6.78553	6.12743	5.98747	5.45905	6.02616	5.54491	6.32372	6.50916	5.57956	6.05933	5.81963	6.13347	6.22801	5.97875	5.97833	6.05289
AKR1C4	0.087663	0.319338	0.668161	4.21277	4.1251	4.17315	4.31829	4.21467	3.99888	4.00744	4.05545	4.11988	4.35485	4.25936	3.84132	4.47296	4.29078	4.45663	3.91446	4.22413	4.09528	4.11819
AKR1C6P	0.158269	0.0647686	0.395371	4.9878	4.82953	5.12897	4.93306	5.01401	4.9661	5.07141	4.83615	4.90231	4.93137	4.68526	5.08581	4.64797	5.11147	4.53252	4.6967	4.88002	5.01505	5.0882
AKR1CL1	-0.0488676	0.607833	0.844114	5.86216	5.91103	5.97875	6.17008	5.97168	5.93784	5.44205	6.28105	5.92678	5.88501	5.81384	5.91918	5.77954	5.72345	5.84069	5.68381	6.09016	5.86127	5.74245
AKR1D1	0.0186635	0.808707	0.931344	4.41998	4.40132	4.49216	4.41192	4.30076	4.61199	4.34692	4.05735	4.57961	4.41192	4.34567	4.4526	4.54692	4.4277	4.56774	4.18366	4.54989	4.29275	4.41079
AKR1E2	0.00799543	0.964184	0.988048	6.87615	6.86816	6.9475	6.6448	6.30194	6.98386	6.97996	7.0021	6.41263	6.81991	7.23234	6.53951	7.38032	6.95644	7.08057	6.87434	7.59636	6.05557	7.02248
AKR7A2	-0.0645035	0.366382	0.703185	8.65341	8.71791	8.52853	8.74877	8.90895	8.70058	8.6279	8.82073	8.78777	8.82036	8.75838	8.78824	8.46079	8.52282	8.46847	8.59874	8.68972	8.78418	8.609
AKR7A2P1	-0.0451778	0.475498	0.77477	6.0422	6.08738	6.01182	6.15942	5.99894	6.15922	6.20844	6.01876	6.07873	6.1449	6.176	5.99595	6.0021	6.19311	5.89684	6.22863	5.90188	5.92177	5.98234
AKR7A3	-0.00728009	0.903673	0.967777	7.95071	7.95799	8.0047	8.16985	7.99091	8.12174	7.95785	7.95177	8.02035	7.85138	7.93898	7.86337	7.76548	8.01874	7.93051	7.98582	7.91963	7.9141	7.81511
AKR7L	0.0121271	0.860724	0.950803	5.43597	5.42385	5.38805	5.31321	5.5741	5.395	5.3044	5.56753	5.42393	5.3864	5.23053	5.3785	5.6786	5.4307	5.64269	5.36618	5.33653	5.55104	5.34713
AKT1	0.0948385	0.316971	0.666346	9.8262	9.73137	9.66044	9.96899	10.2202	10.036	10.0396	9.68383	9.93093	9.6089	9.66662	9.49684	9.80173	9.82944	9.66144	9.76639	9.61144	9.62014	9.68383
AKT1S1	0.159187	0.145356	0.505126	7.95075	7.79156	7.88035	7.94993	8.16966	7.82779	8.14097	7.87775	7.98506	7.58547	7.36743	7.79001	7.79509	7.85561	7.9043	7.99467	7.57394	8.36685	7.82432
AKT2	0.228331	0.0340701	0.334036	10.2888	10.0604	10.2815	10.3545	10.5372	10.3796	10.3825	9.99794	10.2186	9.63561	9.76533	10.0128	10.1081	10.0807	10.221	10.2526	10.1933	10.516	10.1451
AKT3	-0.340747	0.0494614	0.368865	8.87187	9.21262	9.17318	9.00165	8.45271	9.00566	8.48607	9.6071	9.25457	9.20905	9.59446	8.96538	9.06233	9.04801	9.39352	8.67118	9.14983	8.14983	9.32322
AKTIP	-0.431869	0.00788287	0.255175	8.10104	8.53291	8.15132	7.88837	7.72177	8.40754	7.55856	8.71532	8.72966	8.37305	8.89383	8.06811	8.20932	8.27884	8.70777	8.36799	8.49556	7.8982	8.70742
ALAD	0.199169	0.0402534	0.347969	8.07581	7.87664	7.87328	7.89927	8.17601	8.16455	8.15234	7.8553	7.75784	7.63222	7.68888	7.7552	7.96695	8.0927	7.86851	8.29066	8.05087	8.3267	8.1442
ALAS1	0.0204635	0.822936	0.936689	8.73291	8.71244	8.965	8.46138	9.09353	8.81537	8.96209	8.56659	8.85433	8.74306	8.43258	8.71109	8.52224	8.62177	8.75725	8.81924	8.73916	8.65255	8.57842
ALAS2	0.23382	0.333691	0.679813	7.02025	6.78643	6.57236	6.4246	8.04043	7.01611	6.38741	6.58662	6.54847	6.56712	6.63862	6.50414	7.15711	7.75998	6.57661	7.85372	6.82241	6.60009	7.41783
ALB	0.00329523	0.964208	0.988048	4.19969	4.1964	4.20024	4.41382	4.21064	4.1221	4.32305	4.24428	4.05269	4.09579	4.3766	4.19374	4.21968	4.29853	4.30984	4.17613	4.04999	4.23775	3.84351
ALCAM	0.0590428	0.688156	0.882328	8.76978	8.71074	8.79295	8.63783	8.59145	8.20775	8.64772	8.83652	8.3631	9.03603	8.43133	8.91153	9.19535	8.76227	8.64063	9.25904	8.65789	9.27351	8.36908
ALDH16A1	0.0947073	0.303786	0.656556	8.43815	8.34344	8.36256	8.25858	8.70892	8.44191	8.66642	8.27173	8.65373	8.05432	8.03496	8.31592	8.43559	8.31524	8.49498	8.47995	8.31945	8.50443	8.37213
ALDH18A1	-0.233048	0.0949004	0.442534	7.42723	7.66028	7.17668	7.4047	7.2572	7.68387	7.13866	7.59247	7.69585	7.47041	8.12198	7.50007	7.62906	7.46886	7.67233	7.54528	7.86337	6.90058	8.00601
ALDH1A1	0.00917206	0.975329	0.992112	8.21383	8.20466	8.95874	7.84998	8.21206	8.48469	7.42117	7.61605	8.04043	9.5459	8.23482	8.51148	8.94353	8.48745	8.19307	7.01087	8.40153	8.47509	7.17495
ALDH1A2	0.153977	0.0242476	0.310418	5.7151	5.56113	5.6695	5.66181	5.83643	5.80984	5.92263	5.36009	5.48179	5.50493	5.60174	5.56934	5.70778	5.61531	5.55046	5.61083	5.74455	5.64329	5.63464
ALDH1A3	0.0678816	0.250109	0.610334	6.33796	6.27008	6.31466	6.34032	6.47779	6.29912	6.44129	6.33602	6.20528	6.20319	6.33859	6.21197	6.32804	6.23241	6.33141	6.23508	6.34666	6.4664	6.09412
ALDH1B1	-0.0585136	0.512591	0.795821	6.85395	6.91246	6.74992	6.89426	6.94898	7.27858	6.87361	6.69786	7.00112	6.89341	7.06673	6.83951	6.8397	6.58127	6.83755	6.68496	6.9423	6.68728	7.16823
ALDH1L1	0.151911	0.0608794	0.388659	6.36978	6.21787	6.16061	6.41502	6.54895	6.22801	6.42136	5.98726	6.33102	6.17814	6.21687	6.24164	6.26636	6.35827	6.2126	6.34739	6.11375	6.70168	6.34198
ALDH1L2	-0.0204659	0.841099	0.943519	4.54474	4.5652	4.92559	4.45081	4.38093	4.7397	4.61199	4.45363	4.49026	4.33614	4.47734	4.79322	4.4622	4.67787	4.49026	4.74108	4.27221	4.89512	4.22593
ALDH2	0.129344	0.354198	0.694519	10.9388	10.8095	10.7983	10.6451	11.3394	11.081	11.0318	10.8249	10.6136	10.7613	10.5311	10.9364	10.6405	11.0458	10.7847	10.9429	10.8846	11.6528	10.4113
ALDH3A1	0.0426985	0.534152	0.807098	6.798	6.75531	6.68475	6.76191	7.13512	6.70495	6.8142	6.66642	6.81779	6.68402	6.62897	6.87536	6.71753	6.8929	6.79177	6.87316	6.80514	6.7715	6.59898
ALDH3A2	0.0482654	0.521629	0.800633	8.47068	8.42241	8.61872	8.50375	8.1267	8.22861	8.57864	8.35777	8.3977	8.68868	8.31482	8.52143	8.50487	8.42523	8.44322	8.42706	8.42523	8.6366	8.41635
ALDH3B1	0.349637	0.0136664	0.278819	9.76959	9.41995	9.81891	9.68934	10.107	9.64853	9.94742	9.31252	9.63598	9.2694	8.94831	9.31021	9.69253	9.64853	9.42878	9.80587	9.42443	10.2578	9.34033
ALDH3B2	0.0464048	0.515673	0.797637	6.26694	6.22054	6.24085	6.48457	6.43978	6.09891	6.263	6.28573	6.38115	6.18807	6.12655	6.24905	6.15312	6.27018	6.38134	6.05349	6.17284	6.01997	6.35817
ALDH4A1	0.296183	0.000363127	0.214712	6.74671	6.45053	6.8201	6.52339	6.85247	6.43155	6.81767	6.3998	6.57458	6.48714	6.19727	6.45289	6.65054	6.74102	6.49979	6.56123	6.59962	6.99324	6.72238
ALDH5A1	-0.180586	0.0992077	0.448732	6.47043	6.65101	6.51424	6.36974	6.16672	6.70601	6.30079	6.35321	6.6751	6.4396	7.07748	6.60732	6.53519	6.53651	6.88943	6.45997	6.79639	6.28324	6.73104
ALDH6A1	-0.102159	0.061997	0.390743	5.91215	6.01431	5.98021	5.73719	5.86944	6.03927	5.96415	5.99969	5.97347	6.10094	5.92108	6.01475	6.06091	5.85447	5.99336	6.07188	5.97212	5.91498	5.85585
ALDH7A1	-0.077148	0.432794	0.748137	5.37019	5.44734	5.52042	5.62746	5.53351	5.356	5.51669	5.45157	5.82893	5.40524	5.55235	5.3956	5.31035	5.07978	5.12799	5.46103	5.43776	5.01298	5.29278
ALDH8A1	-0.031461	0.700847	0.887727	6.0322	6.06366	6.17945	6.00032	5.80361	6.03607	5.70197	5.99757	6.03054	6.14365	6.1614	5.9606	6.14975	6.09836	6.13704	6.04243	6.21184	5.81476	6.32975
ALDH9A1	-0.0362493	0.688151	0.882328	8.74654	8.78279	8.78569	8.93006	8.57229	8.38671	8.76227	8.68651	8.65448	8.96602	9.12009	8.80462	8.92161	8.79226	8.73398	8.90988	8.59145	8.53389	8.82933
ALDOA	0.224163	0.0230849	0.310418	9.18649	8.96233	9.08921	9.16274	9.50229	9.14133	9.51855	8.80968	9.13543	8.86968	8.75464	8.93049	8.99036	9.16551	8.80844	9.24895	9.06361	9.18117	9.00498
ALDOAP2	0.0511331	0.58786	0.834832	6.85982	6.80868	6.87295	6.89605	6.97743	6.8091	7.30144	6.69607	6.92718	6.83822	6.59412	6.90234	7.00408	6.86677	6.70014	7.00229	6.65785	6.47844	6.68335
ALDOB	0.0174319	0.766384	0.916183	5.7591	5.74166	5.50089	5.79994	5.79724	5.69894	5.78953	5.87739	5.85606	5.67774	5.71442	5.79031	5.67629	5.82994	5.61702	5.70143	5.82625	5.77874	5.83304
ALDOC	-0.138276	0.275856	0.635134	7.8446	7.98288	7.77966	8.07487	7.78452	8.25542	7.44556	7.47817	8.37247	7.84393	8.03346	7.77692	7.9141	7.86255	8.06004	8.04265	8.22861	7.45932	8.05225
ALG1	0.101537	0.225763	0.590404	8.72306	8.62152	8.85458	8.95999	8.44244	8.59499	8.66704	8.27244	8.57175	8.79455	8.82487	8.60959	8.58477	8.58355	8.64384	8.66013	8.84299	8.77372	8.79845
ALG10B	-0.209581	0.0057969	0.246132	8.26498	8.47457	8.38303	8.268	8.05862	8.45549	8.11959	8.70675	8.41949	8.42294	8.45725	8.5433	8.19128	8.2269	8.55177	8.23953	8.36481	8.38618	8.38645
ALG11	-0.10956	0.283435	0.641918	8.08648	8.19604	7.89327	7.90653	7.742	7.99988	7.9442	8.11108	7.91674	8.37122	8.40051	8.30365	8.27777	8.1448	8.28742	8.17786	8.24696	8.09871	8.52411
ALG12	0.0145888	0.854645	0.94867	8.53764	8.52306	8.46324	8.41716	8.7449	8.62207	8.68062	8.41736	8.59285	8.19821	8.38275	8.43103	8.54046	8.42828	8.80131	8.73885	8.53708	8.54046	8.4866
ALG13	-0.122001	0.136494	0.494889	8.18835	8.31035	8.44244	8.12621	7.74653	8.35369	8.1462	8.36601	8.30166	8.31345	8.27399	8.39891	8.16	8.08914	8.30386	8.17123	8.40874	8.32491	8.25099
ALG14	-0.225284	0.0158545	0.28411	6.74238	6.96767	6.73294	6.81291	6.5338	6.82217	6.59727	6.66372	7.06472	7.18283	7.16206	6.99164	6.92291	6.67085	6.78845	7.06572	6.57852	6.80206	7.03017
ALG1L	0.180013	0.104017	0.454642	6.12145	5.94144	5.92881	6.37853	6.452	5.81939	5.93784	5.81331	5.94156	6.17169	6.00068	5.56605	5.81896	5.94328	6.30819	5.91061	6.1752	6.11392	6.3445
ALG2	-0.008172	0.905297	0.968228	8.32923	8.3374	8.35568	8.42431	8.44434	8.34995	8.31506	8.41383	8.12128	8.29264	8.35301	8.66131	8.4719	8.25518	8.24438	8.26278	8.2088	8.22881	8.25895
ALG3	0.270395	0.0255901	0.313744	10.392	10.1216	10.5219	10.3749	10.4499	10.5002	10.5671	9.84394	10.5582	9.90214	9.7441	10.0082	10.0256	10.3145	10.1351	10.2807	10.2603	10.6125	10.4009
ALG5	-0.0266049	0.766201	0.916183	8.1821	8.2087	8.32751	8.1993	7.72348	8.02908	8.28988	8.12504	8.04374	8.33885	8.39172	8.10562	8.22568	8.01991	8.39476	8.24081	8.42957	8.1248	8.29873
ALG6	-0.409803	0.00397089	0.229838	7.29654	7.70634	7.46212	7.39323	6.66924	7.337	6.92059	7.80359	7.53469	7.95165	8.01907	7.60753	7.53803	7.21477	7.81124	7.58597	7.46212	7.36113	7.64761
ALG8	-0.233828	0.0458106	0.360094	8.90991	9.14374	9.07272	9.13944	8.29614	8.8735	8.9451	8.83203	9.3416	9.38073	9.33818	9.15014	9.01983	8.8362	9.12432	9.10942	8.88841	8.81924	9.17212
ALG9	-0.30728	0.00679126	0.249091	8.3333	8.64058	8.44603	8.63754	7.95648	8.55864	8.21016	8.67118	8.64222	8.59537	8.89185	8.43763	8.50515	8.22444	8.81501	8.51272	8.42666	7.94974	8.64348
ALK	-0.0165001	0.794705	0.927202	6.05005	6.06655	5.92829	5.98726	6.14628	5.95507	6.08396	6.07354	5.83527	6.09648	6.10269	6.07629	5.99261	6.10409	6.15746	6.23561	6.04045	6.24788	5.91961
ALKBH1	-0.0533578	0.514136	0.796739	7.75519	7.80855	7.88566	7.51809	7.72229	7.8532	8.00574	7.85512	7.74893	7.861	8.07282	7.57917	7.55947	7.68161	7.8972	7.60095	7.78176	7.94263	7.69945
ALKBH2	0.0248245	0.784959	0.922454	6.6803	6.65548	6.49018	6.83147	6.79445	6.78363	6.64299	6.19636	6.74992	6.84908	6.87574	6.70572	6.52807	6.6201	6.71442	6.36897	6.69547	6.68475	6.83526
ALKBH3	-0.166803	0.0161362	0.284914	8.16825	8.33506	8.12237	8.27244	8.01689	8.25575	8.08133	8.20179	8.35815	8.49856	8.56434	8.30234	8.11119	8.17039	8.32522	8.1743	8.28773	8.17253	8.2794
ALKBH4	0.169234	0.0129658	0.276391	6.80638	6.63715	6.79274	6.82087	6.89556	6.69807	6.94512	6.55118	6.70799	6.59223	6.5167	6.5131	6.5999	6.64663	6.71251	6.80539	6.90854	6.84135	6.80673
ALKBH5	0.0825953	0.215989	0.583204	9.24087	9.15828	9.12956	9.16861	9.40464	9.48105	9.40285	9.03924	9.13237	9.08457	9.16054	9.10803	9.18117	9.13505	9.09547	9.16494	9.2317	9.27667	9.23758
ALKBH6	0.0315993	0.75224	0.909814	8.91628	8.88468	9.12558	9.06624	9.03643	8.89383	8.74191	8.70227	9.22375	8.7475	8.91704	8.40171	8.91967	8.90339	9.22171	8.96962	8.88703	8.74672	8.81951
ALKBH7	-0.0143253	0.874156	0.956414	7.14897	7.1633	6.8397	6.99216	7.45158	7.27293	7.23932	7.09654	7.58306	7.08518	7.25135	6.99991	7.11499	7.14364	6.91906	7.09837	7.15124	7.24637	7.16175
ALKBH8	-0.113721	0.360787	0.699289	7.37669	7.49041	7.4336	7.52086	6.71567	7.25675	7.14888	7.32555	7.3496	7.70107	7.77428	7.45552	7.72832	7.35004	7.78954	7.271	7.5116	7.35697	7.62431
ALLC	-0.0259094	0.735582	0.903586	4.70696	4.73287	4.74347	4.60927	4.79986	4.82145	4.93441	4.58051	4.97928	4.57961	4.64205	4.6116	4.4277	4.7503	4.9084	4.74008	4.72101	4.58051	4.79613
ALMS1	-0.278139	0.0207963	0.303836	8.18693	8.46507	8.25141	8.04324	7.53323	8.46079	8.39317	8.53683	8.46471	8.50647	8.73519	8.17481	8.23845	8.15504	8.57969	8.2621	8.33482	8.17829	8.55475
ALMS1P	-0.152812	0.131661	0.488558	5.86988	6.02269	5.82494	5.70537	5.58147	6.05595	6.11619	5.69108	6.12693	6.00262	6.24731	5.90247	6.05222	5.88879	6.16879	5.98635	5.88479	5.54888	6.22623
ALOX12	0.516605	0.0529797	0.375387	7.88583	7.36922	6.80072	8.91727	8.24542	7.4924	7.11937	7.64057	7.73206	7.33124	7.04132	6.99579	7.77587	8.54282	6.82261	7.89779	8.39014	7.84262	7.33821
ALOX12B	-0.0357538	0.537014	0.808466	6.21778	6.25353	6.14386	6.22656	6.1021	6.22324	6.23083	6.31516	6.27936	6.13117	6.1338	6.26044	6.14799	6.11607	6.3213	6.3638	6.25062	6.43325	6.30874
ALOX12P2	-0.0393186	0.601418	0.841694	6.06866	6.10798	6.23932	5.79569	6.1338	6.24558	6.09222	5.94385	6.20413	6.10498	6.27766	5.94601	5.97746	6.04553	5.97235	6.16929	6.30415	5.93088	6.09891
ALOX15	-0.00317525	0.953366	0.984774	6.14488	6.14805	6.14898	6.10102	6.23427	6.18551	6.19201	6.28466	6.06169	6.08094	6.2144	6.03431	6.17378	6.17964	6.23682	6.08608	5.95867	6.18632	6.1292
ALOX15B	0.579723	0.036321	0.338208	7.65941	7.07968	9.02388	7.03175	7.28596	7.44682	7.79388	7.13715	6.94724	6.94607	6.85576	7.13351	7.13715	7.75178	7.05011	7.12079	7.08476	8.89185	6.93364
ALOX5	0.144731	0.121038	0.474368	11.1949	11.0502	11.2361	11.0458	11.4705	11.181	11.351	10.9664	11.0594	11.0429	10.6481	11.1849	11.125	11.1399	11.0677	11.2512	11.0223	11.4273	10.9364
ALOX5AP	0.29548	0.0263115	0.314908	11.268	10.9725	11.5191	11.5278	11.0839	11.2942	11.1399	10.5203	11.1324	10.7024	11.1766	10.5798	11.1932	11.2971	11.0148	11.3598	11.3144	10.8985	11.4382
ALOXE3	0.106781	0.0946678	0.442167	6.07975	5.97297	6.06169	6.01074	6.11594	6.01918	6.26995	6.05557	5.91254	5.85108	5.93258	6.08294	6.05009	6.0822	6.00993	5.91994	6.19535	5.80679	6.12502
ALPI	0.108437	0.160531	0.522044	7.25077	7.14233	7.06423	7.30356	7.52891	7.20689	7.40728	7.19319	7.26467	7.10301	6.8826	7.18967	7.11031	7.26679	6.97603	7.32256	7.15851	7.16651	7.2508
ALPK1	-0.0517791	0.686519	0.881922	8.5767	8.62847	8.71037	8.66421	8.21538	8.4022	8.60242	8.58444	8.48771	9.00766	8.02266	9.07744	8.46151	8.50612	8.53995	8.90575	8.51647	8.94122	8.57255
ALPK2	-0.137006	0.169301	0.532294	5.52885	5.66586	5.38191	5.54796	5.4469	5.4538	5.73719	5.85585	5.75938	5.29403	5.95723	5.80344	5.71372	5.34519	5.59885	5.60429	5.83987	5.41781	5.32909
ALPK3	0.0475892	0.476032	0.774881	6.46009	6.4125	6.33939	6.4561	6.60149	6.52499	6.55229	6.51821	6.5019	6.38168	6.19509	6.46659	6.51248	6.30731	6.22882	6.48276	6.43172	6.60343	6.33664
ALPL	0.278131	0.175016	0.539277	6.75568	6.47754	6.5721	6.30052	7.35507	6.31157	6.65016	6.53006	6.75871	6.09243	6.10355	6.68015	6.3771	7.96585	6.39085	6.95303	6.45473	6.62256	6.50297
ALPP	-0.0416769	0.629034	0.853276	5.68288	5.72456	5.48284	5.77618	5.8108	5.73852	5.8426	5.72059	5.99969	5.74381	5.6746	5.53746	5.94156	5.74211	5.66181	5.71997	5.29403	5.7503	5.50551
ALPPL2	0.0194558	0.819217	0.935313	7.30043	7.28098	7.26285	7.25514	7.53754	7.1602	7.46794	7.47584	7.30126	7.05238	7.14677	7.35107	7.23989	7.40878	7.34007	7.42021	6.96759	7.49132	7.07284
ALS2	-0.0476227	0.622858	0.850229	7.14318	7.19081	7.39449	7.08547	6.83301	6.98973	6.95661	6.86894	6.98414	7.35547	7.53122	7.19839	7.31075	7.17789	7.40331	7.19525	7.08163	7.22475	7.22405
ALS2CL	-0.0854241	0.40151	0.72858	6.89379	6.97922	6.78677	6.74218	7.39599	7.28038	6.91293	6.6066	7.22881	6.91849	6.88855	6.85576	6.92106	6.70398	7.13295	6.9222	6.86608	6.77367	6.94148
ALS2CR11	0.108463	0.247459	0.607845	4.0525	3.94403	3.95261	4.52046	3.92392	4.01008	3.91557	3.74352	4.14751	3.83815	3.87805	4.20401	3.83628	4.17477	3.82112	3.90983	3.93885	4.21211	3.99791
ALS2CR12	-0.0916122	0.365359	0.702433	7.65828	7.74989	7.93468	7.51267	7.20882	7.69389	7.51299	7.84409	7.90408	7.69058	7.86614	7.30582	7.87346	7.63967	7.92569	7.76885	7.75818	7.70883	7.77523
ALX1	0.106058	0.227835	0.591931	4.51637	4.41031	4.29614	4.43046	4.64757	4.68135	4.72101	4.5362	4.38617	4.34474	4.45976	4.17477	4.40589	4.32502	4.37154	4.32796	4.42734	4.88677	4.50714
ALX3	-0.0166856	0.837895	0.942395	7.18557	7.20226	7.06453	7.12903	7.38228	7.0567	7.38543	7.64078	7.09569	7.19901	7.06797	7.35497	7.08296	7.20791	7.05541	7.14756	7.1602	7.10989	7.14794
ALX4	0.0821931	0.24967	0.609965	7.41909	7.3369	7.48061	7.43423	7.5933	7.37415	7.51184	7.37177	7.32966	7.32174	7.20628	7.61295	7.25775	7.4466	7.06618	7.41245	7.3343	7.28932	7.42386
ALYREF	0.0942164	0.245949	0.606519	9.68118	9.58697	9.33041	9.78098	9.74124	9.48696	9.70955	9.4429	9.44539	9.83938	9.66144	9.84574	9.74346	9.62648	9.46116	9.51275	9.85308	9.64768	9.69776
AMACR	-0.123695	0.3344	0.680193	8.14595	8.26964	8.66642	8.58273	7.66789	8.14276	7.63611	8.34019	8.3075	8.35482	8.44191	8.17039	8.15721	7.86697	8.26506	8.1345	8.26455	8.18041	8.29122
AMBN	-0.0492135	0.565924	0.824823	4.23428	4.2835	4.29853	4.1416	4.15758	4.61108	4.43989	4.33733	4.46178	4.15222	4.02048	4.23848	4.00291	4.1416	4.24925	4.19737	4.50308	4.31607	4.10729
AMBP	-0.0284797	0.707855	0.891205	6.31608	6.34456	6.15489	6.11476	6.56034	6.29303	6.43642	6.29041	6.34718	6.32157	6.34297	6.62102	6.06817	6.46869	6.25533	6.28498	6.43285	6.33487	6.27375
AMBRA1	0.0448774	0.487726	0.781212	8.49652	8.45164	8.55012	8.3991	8.66563	8.54046	8.59904	8.52197	8.34388	8.22762	8.36392	8.5247	8.48057	8.32977	8.59499	8.49556	8.38192	8.55012	8.51237
AMD1	-0.0282114	0.703798	0.889038	9.58455	9.61276	9.58535	9.65104	9.32691	9.50346	9.60423	9.79096	9.36064	9.7297	9.57171	9.73283	9.79174	9.71711	9.70528	9.50751	9.45524	9.62762	9.50169
AMDHD1	0.036518	0.685552	0.8815	6.54209	6.50557	6.83076	6.37079	6.46414	6.6448	6.31845	6.53351	6.2945	6.80206	6.64462	6.50215	6.36866	6.75404	6.40343	6.21946	6.64898	6.53286	6.59009
AMDHD2	0.0855086	0.248939	0.609262	8.23482	8.14931	8.25357	8.34275	8.4682	8.2434	8.32333	8.31506	8.13316	8.04128	8.11249	8.21089	8.01586	8.29232	8.20257	7.93568	8.29526	8.12574	7.99638
AMELX	-0.0131762	0.836819	0.94193	4.41212	4.42529	4.56825	4.41829	4.5686	4.43345	4.47662	4.52277	4.5154	4.51183	4.47436	4.36127	4.45462	4.33336	4.29672	4.28653	4.44689	4.22151	4.22088
AMELY	0.018568	0.767909	0.916529	4.53321	4.51464	4.57798	4.69334	4.45886	4.41696	4.47467	4.55291	4.48834	4.50814	4.6804	4.58867	4.48346	4.60693	4.37769	4.50404	4.61342	4.62065	4.26961
AMER1	0.00814431	0.909553	0.969961	7.12085	7.11271	7.19806	7.0819	6.99482	7.16776	6.99629	6.85981	7.11937	6.99801	7.07067	7.11499	7.27885	7.10813	7.42332	7.14774	7.00047	7.14225	7.28692
AMER2	0.0141709	0.860729	0.950803	6.42887	6.4147	6.47844	6.52071	6.63987	6.44087	6.62281	6.53571	6.52711	6.36999	6.30522	6.67741	6.39583	6.32281	6.17653	6.28474	6.31867	6.43821	6.12246
AMER3	0.0193976	0.784657	0.922454	6.72906	6.70967	6.71858	6.78845	6.87111	6.59509	6.74305	6.98144	6.55598	6.69584	6.51122	6.69388	6.64163	6.61439	6.73443	6.90944	6.85576	6.75748	6.57113
AMFR	0.0674578	0.257243	0.617051	9.54802	9.48057	9.37996	9.59953	9.46883	9.37373	9.66775	9.47307	9.37063	9.50547	9.46277	9.56674	9.7122	9.65403	9.50307	9.58904	9.52277	9.48805	9.4391
AMH	0.0307493	0.676372	0.877349	7.61596	7.58521	7.55087	7.70278	7.79468	7.60142	7.79242	7.77948	7.61295	7.54631	7.33168	7.75069	7.37255	7.63951	7.47079	7.58838	7.45817	7.65223	7.58044
AMHR2	-0.002685	0.966895	0.98909	6.36994	6.37262	6.25817	6.2698	6.50858	6.42681	6.45273	6.56396	6.37831	6.32442	6.06063	6.45844	6.28244	6.33696	6.36558	6.40282	6.42377	6.37672	6.42029
AMICA1	0.00493049	0.941933	0.980862	11.607	11.6021	11.6291	11.5483	11.7788	11.4324	11.5309	11.5709	11.5669	11.8997	11.4866	11.5899	11.7788	11.6349	11.58	11.6905	11.5959	11.4941	11.4724
AMIGO1	-0.336433	0.000542606	0.214712	7.93787	8.2743	7.95405	7.92214	7.93302	8.49903	8.02713	8.3303	8.42229	7.94263	8.276	8.33616	7.76519	8.0397	8.3767	8.01129	8.07001	7.67641	8.05315
AMIGO2	-0.164287	0.167543	0.530139	6.3616	6.52589	6.06369	6.44962	6.14692	6.61368	6.38512	6.35601	6.48714	6.54432	7.06956	6.35728	6.68095	6.50034	6.70763	6.07146	6.5288	6.12794	6.371
AMIGO3	0.045128	0.583008	0.832404	7.77268	7.72755	7.92064	7.76256	8.00262	7.88124	8.02089	7.75547	7.87111	7.51356	7.58089	7.64299	7.43666	7.80576	7.80596	7.76918	7.66473	7.68114	7.65911
AMMECR1	-0.131855	0.0471334	0.363564	8.26915	8.40101	8.19362	8.32407	8.22272	8.45634	8.32522	8.5574	8.55512	8.31892	8.17123	8.43211	8.23211	8.32595	8.47957	8.23736	8.25858	8.14838	8.39172
AMMECR1L	-0.0754831	0.246147	0.606592	7.80882	7.8843	8.01498	7.54044	7.79769	7.94123	7.7799	7.92973	7.79684	7.72657	7.98485	7.75502	7.7732	7.84283	7.96851	7.97165	7.85978	7.86058	7.80996
AMN	0.00544373	0.935633	0.978676	7.25324	7.2478	7.13878	7.3744	7.58177	7.26869	7.30887	7.27956	7.28915	7.22706	7.02999	7.31391	7.16504	7.2443	7.30389	7.27012	7.10509	7.16326	7.19765
AMN1	-0.270877	0.0129546	0.276391	7.52458	7.79545	7.73704	7.64221	7.30144	7.75484	7.14364	7.71846	7.70552	7.8821	8.05809	7.83501	7.77279	7.64278	7.86503	7.54459	7.64719	7.14545	7.68866
AMOT	0.0442752	0.636498	0.856813	6.48764	6.44336	6.59509	6.3621	6.56942	6.67725	6.19374	6.43211	6.4748	6.51637	6.66121	6.08373	6.51092	6.52145	6.63775	6.06369	6.62425	6.43385	6.57793
AMOTL1	0.168936	0.0381496	0.342339	6.23478	6.06584	6.3769	6.25786	6.05747	6.20801	6.23201	5.93861	6.17205	6.10035	5.86379	6.07873	6.18859	6.23775	6.03864	6.12655	5.99358	6.60381	6.16502
AMOTL2	-0.0609213	0.307571	0.659602	6.15813	6.21905	6.2177	6.24085	6.06258	6.20022	6.23542	6.18683	6.39689	6.18191	6.10884	6.24717	6.01797	6.11074	6.25438	6.17619	6.36728	6.06155	6.1091
AMPD1	0.0724932	0.471326	0.771606	4.55328	4.48079	4.42276	4.555	4.85429	4.71739	4.34194	4.54821	4.8083	4.46729	4.20875	4.54738	4.57677	4.63822	4.40219	4.14682	4.81228	4.50563	4.27267
AMPD2	0.161882	0.173767	0.537669	9.48428	9.3224	9.22971	9.38613	9.72648	9.41225	9.60934	9.10649	9.48658	9.14403	8.89685	9.33156	9.89476	9.27723	9.4242	9.77725	9.27547	9.61104	9.34838
AMPD3	0.0290517	0.750484	0.909005	8.74701	8.71796	8.43724	8.62114	8.80332	8.7272	8.96807	8.63898	8.88442	8.75989	8.4476	8.49979	8.76815	8.67917	8.65713	9.12869	8.68113	8.90395	8.86095
AMPH	0.418986	0.104406	0.454653	5.79311	5.37412	7.16157	5.18753	5.43304	5.12768	5.71676	5.31889	5.29604	5.30206	5.36841	5.6279	5.52256	5.72945	5.2221	5.72988	5.17123	6.97027	5.24554
AMT	0.0222904	0.814373	0.933696	7.41709	7.3948	7.56121	7.47611	7.72412	7.65619	7.28692	7.0764	7.63502	7.33168	7.61908	7.04221	7.29654	7.46485	7.36732	7.4305	7.28072	7.33488	7.32844
AMTN	0.0448686	0.564766	0.824417	3.93588	3.89101	3.89047	3.9505	4.16585	4.17613	3.94264	3.68242	4.03568	3.9186	3.71398	3.89611	3.96102	3.7511	3.76466	3.94054	3.91557	4.1091	3.7367
AMY2A	-0.338875	0.00813554	0.255735	7.19833	7.53721	7.11877	7.11978	7.02306	7.37567	6.77105	7.48272	7.37517	7.83877	7.99209	7.56417	7.41472	7.30582	7.5077	7.16137	7.3237	7.58932	7.11877
AMY2B	-0.673082	0.000342044	0.214712	7.70147	8.37455	7.74106	7.72119	8.04208	8.33939	7.19094	8.67804	8.23551	8.88075	8.78085	8.26678	7.66581	8.03707	8.05016	7.76491	7.7336	7.97852	7.20293
AMZ1	0.0530254	0.481416	0.777188	7.09161	7.03859	7.02884	7.22667	7.36104	6.99672	7.34127	7.09361	7.2061	6.86318	6.94361	7.10838	6.94424	7.06544	7.06826	7.02884	6.91084	7.01841	6.92777
AMZ2	-0.164254	0.203322	0.571527	9.13724	9.30149	9.28408	9.48562	9.09138	9.31081	8.99877	9.17827	9.73786	9.26492	9.7297	9.16407	9.15807	9.05596	9.02906	8.99722	9.33767	8.55211	9.27145
AMZ2P1	-0.147716	0.367236	0.703378	7.45621	7.60393	7.5745	8.00076	7.51128	7.08629	6.78452	7.83059	7.77552	7.98777	7.89695	7.48452	7.78309	7.83707	7.43328	7.33651	7.08547	7.41131	7.11792
ANAPC1	-0.289033	0.00239063	0.228806	8.27094	8.55997	8.30556	8.28183	8.09641	8.55594	8.01023	8.53488	8.63943	8.64789	8.91825	8.39317	8.35815	8.36221	8.4992	8.29101	8.36664	8.15839	8.49903
ANAPC10	-0.0368417	0.743245	0.906289	6.42511	6.46195	6.29303	6.15673	6.39168	6.20674	6.19766	6.32755	6.2873	6.78986	6.96188	6.18112	6.67329	6.65265	6.5079	6.43325	6.32228	6.46851	6.67013
ANAPC11	0.0148767	0.851752	0.947619	6.87785	6.86297	6.65207	6.9264	7.06704	6.84177	6.72319	6.7605	6.78743	7.15517	6.94129	6.96362	7.08823	6.94588	6.56234	6.89166	6.86149	6.78416	6.85218
ANAPC13	0.157865	0.0774123	0.416663	8.225	8.06714	8.27724	8.37761	7.90059	8.02687	8.29232	7.78633	8.33754	8.23704	8.16985	7.77611	8.34616	8.14066	8.00869	8.19469	8.2938	8.2215	8.17517
ANAPC15	0.149545	0.181378	0.546788	9.1945	9.04496	8.7754	9.07148	9.07583	9.07813	9.32488	8.71312	9.0395	9.40464	9.28371	9.00828	9.3416	9.30758	8.62365	9.20865	9.44335	9.25763	9.15279
ANAPC16	-0.0844926	0.512631	0.795821	9.03274	9.11723	8.8926	8.99929	8.70479	9.2507	8.89685	9.07106	8.80158	9.28833	9.73356	9.09574	9.01633	9.1089	9.07345	8.62345	9.37706	8.91071	9.38814
ANAPC1P1	-0.344013	0.121186	0.474368	7.64382	7.98783	7.8532	7.73683	6.21048	7.61386	7.53644	8.0306	7.7261	8.13962	8.47837	7.8553	7.99521	7.72186	8.41801	7.64078	7.86697	7.55746	8.31592
ANAPC2	0.0976468	0.283471	0.641918	8.08701	7.98937	8.03921	7.98445	8.58204	8.11921	8.20665	8.05087	8.23406	7.83368	7.76944	7.8648	7.89312	8.07147	8.05665	7.98622	7.91305	8.05862	8.03449
ANAPC4	-0.248992	0.0386989	0.343066	9.29815	9.54715	9.68785	9.53019	8.95999	9.23214	9.08671	9.82847	9.78397	9.82594	9.65246	9.36064	9.31927	9.31927	9.36105	9.33249	9.25729	9.04108	9.48174
ANAPC5	-0.09428	0.355717	0.695859	9.50729	9.60157	9.46005	9.61372	9.21455	9.48302	9.36033	9.33582	9.7297	9.86757	10.0526	9.57478	9.55053	9.70955	9.28273	9.48631	9.58949	9.42133	9.64608
ANAPC7	-0.136004	0.075475	0.413321	8.7536	8.8896	8.86349	8.7799	8.50212	8.84722	8.60175	8.76022	8.93179	8.90627	9.13581	8.9374	8.69714	8.91749	8.83266	8.76542	8.88442	8.59999	8.93607
ANG	0.361428	0.0318788	0.331127	7.44918	7.08776	7.742	7.0934	8.10525	7.04132	6.93555	7.22046	7.52965	7.05112	6.8248	6.87815	7.52103	7.90843	6.76149	7.39506	7.37415	7.36655	6.99629
ANGEL1	0.026717	0.787671	0.923642	8.77315	8.74643	8.8626	8.75398	8.74514	9.08726	8.89627	8.7331	8.47957	8.37629	8.61054	8.62396	8.68595	8.53937	9.04271	9.01801	8.69086	8.98604	8.79814
ANGEL2	-0.126908	0.315379	0.665749	8.808	8.93491	9.02967	8.91857	8.13018	8.79693	8.47237	8.95365	8.61105	9.16307	9.21338	8.85537	9.02168	8.75188	9.08392	8.8019	9.02546	8.82221	9.1
ANGPT1	0.223071	0.114725	0.467054	5.86601	5.64294	5.83112	6.27741	5.72208	5.67078	5.14599	5.71676	5.51543	6.15515	5.60281	5.40077	5.79319	6.2061	5.33912	5.74266	6.15049	5.88594	5.78173
ANGPT2	0.15121	0.156248	0.515745	5.70825	5.55704	5.58191	5.5362	5.45144	5.64813	5.42501	5.59305	5.39996	5.70342	5.45203	5.67629	5.52206	5.6903	5.49514	5.48828	6.10483	6.19398	5.8685
ANGPT4	-0.00307776	0.955744	0.985881	6.19524	6.19831	6.16482	6.33258	6.30484	6.20172	6.23645	6.24275	6.09433	6.18505	6.09333	6.28399	6.13656	6.11784	6.17353	6.3118	6.12152	6.28902	6.05349
ANGPTL1	-0.0866673	0.582826	0.832246	4.61118	4.69785	4.45886	4.51955	4.09784	4.43952	4.27655	4.62108	4.51257	4.89362	4.75783	5.12768	5.52069	4.58675	4.84514	4.38535	4.98616	4.51869	4.53554
ANGPTL2	0.119895	0.056873	0.38244	5.98481	5.86491	5.84149	6.11456	6.14309	5.97506	6.01142	5.91702	5.90035	5.80344	5.79521	5.87201	6.00023	6.09587	5.78472	5.8715	6.01571	5.8479	5.793
ANGPTL3	0.150784	0.0857981	0.428715	3.49058	3.3398	3.39363	3.29531	3.57785	3.47917	3.33125	3.1926	3.15339	3.32656	3.39874	3.70902	3.62699	3.37473	3.30984	3.14905	3.52167	3.76557	3.52822
ANGPTL4	0.0351187	0.673708	0.87565	6.41732	6.3822	6.66228	6.45882	6.56053	6.37476	6.7146	6.48651	6.41128	6.47634	6.14514	6.30701	6.3621	6.24203	6.51946	6.33714	6.13571	6.40525	6.21459
ANGPTL5	0.00657112	0.944159	0.981353	3.50135	3.49478	3.55652	3.34941	3.55049	3.65813	3.47043	3.26384	3.40829	3.29949	3.52042	3.35083	3.77867	3.25242	3.87455	3.58268	3.43176	3.33957	3.78287
ANGPTL6	0.0659828	0.315925	0.665954	7.25725	7.19127	7.03844	7.17495	7.44472	7.18599	7.31894	7.10791	7.27179	7.16976	7.05648	7.39261	7.13333	7.34797	7.1955	7.15013	7.39624	7.21569	7.24501
ANGPTL7	0.0290593	0.680506	0.87948	5.30327	5.27421	5.16091	5.10412	5.40659	5.28254	5.38417	5.36508	5.46753	5.24225	5.2221	5.26306	5.37521	5.28678	5.34203	5.00912	5.50065	5.15223	5.35879
ANK1	0.157651	0.180383	0.545716	6.92342	6.76577	6.63754	7.34147	7.16274	6.66162	6.60222	7.07677	7.03498	6.67654	6.85728	6.49183	6.97472	7.13586	6.56978	6.75737	7.06358	6.81991	6.57276
ANK2	0.0814105	0.274655	0.634265	4.88569	4.80428	4.79299	4.95149	4.83487	4.75783	4.81448	4.82814	4.87709	4.94669	4.73188	4.90245	5.29124	4.95763	4.75927	4.63089	4.79048	4.72613	4.8119
ANK3	-0.716682	0.00777603	0.254926	7.76676	8.48344	7.35487	7.71762	7.01244	8.19899	7.46622	8.89653	8.25798	7.91305	8.8984	8.26278	8.59629	7.72965	9.11196	8.32785	8.36157	6.97051	8.69168
ANKAR	-0.211627	0.0787345	0.419533	6.73295	6.94457	6.86649	6.91932	6.3118	6.79116	6.41753	6.93364	6.78273	7.21441	7.38108	6.85389	6.97075	6.56569	7.01841	6.58127	6.86387	6.72767	6.95339
ANKDD1A	0.0784233	0.508773	0.7936	7.72869	7.65027	7.29684	7.84939	7.85719	7.76323	8.03395	7.53161	7.8498	7.47233	7.14756	8.01224	7.86412	7.81346	7.78699	7.63842	7.8639	7.57832	7.40107
ANKDD1B	0.0381213	0.708069	0.891288	5.39986	5.36174	5.70023	5.26534	5.52435	5.36438	5.87226	5.23053	5.44559	5.24932	5.3536	5.24225	5.37193	5.40434	5.64329	5.36494	5.29576	5.01833	5.14619
ANKEF1	-0.273804	0.040454	0.348721	5.74962	6.02342	5.8476	5.81165	5.73427	5.84588	5.65754	6.1331	5.93423	5.94283	6.73148	5.57834	5.66206	5.57098	6.31331	5.70819	5.76828	5.59799	6.09617
ANKFN1	0.0248989	0.67531	0.876459	4.22243	4.19753	4.12504	4.13413	4.32579	4.2036	4.24756	4.30845	4.12545	4.29923	3.99791	4.17179	4.21609	4.3322	4.14303	4.33077	4.12953	4.33983	4.15166
ANKFY1	0.0576383	0.535362	0.807669	9.71018	9.65255	9.63887	9.62648	9.77714	9.721	9.78742	9.5462	9.45195	9.56016	9.49642	10.2033	9.55913	9.64407	9.73658	9.5048	9.64289	9.99794	9.71772
ANKH	-0.119885	0.230263	0.593665	8.42284	8.54273	8.20123	8.27859	8.46447	8.75725	8.21285	8.62998	8.70708	8.28842	8.76428	8.29552	8.46933	8.41493	8.69086	8.20843	8.69049	8.40033	8.67336
ANKHD1	-0.0759394	0.120204	0.473003	9.6573	9.73324	9.66881	9.60934	9.61552	9.70158	9.69922	9.81794	9.65152	9.80736	9.71772	9.81237	9.7492	9.66715	9.72894	9.62847	9.66881	9.61254	9.6251
ANKIB1	-0.144225	0.0498489	0.369248	10.1561	10.3003	10.4105	10.3162	9.93541	10.1961	10.1443	10.2743	10.207	10.3607	10.5044	10.2992	10.1043	10.111	10.4105	10.1504	10.1806	10.0157	10.187
ANKK1	-0.0994127	0.209216	0.576639	6.57149	6.67091	6.41667	6.75575	6.83803	6.72529	6.59889	6.89447	6.71707	6.70087	6.43774	6.67265	6.43762	6.59145	6.66458	6.55458	6.50215	6.31572	6.68716
ANKLE1	0.106712	0.2747	0.634265	7.21985	7.11314	6.95948	7.42789	7.57583	7.24781	7.3947	7.06369	7.14114	7.09321	6.86855	7.1602	7.26759	6.95854	7.09045	7.24007	6.97461	7.44812	6.97191
ANKLE2	-0.0129999	0.802277	0.928665	9.21672	9.22972	9.12869	9.15915	9.38314	9.19257	9.19738	9.31081	9.11779	9.23312	9.32552	9.18717	9.13656	9.30092	9.28559	9.18515	9.19984	9.19169	9.25309
ANKMY1	-0.0399066	0.5283	0.803821	7.55665	7.59656	7.72811	7.63167	7.6866	7.77564	7.51435	7.59909	7.67485	7.49798	7.6965	7.45834	7.38108	7.52359	7.49924	7.57082	7.50678	7.60419	7.4335
ANKMY2	-0.0579849	0.59048	0.836158	7.38062	7.43861	7.68888	7.32766	7.17747	7.25228	6.98221	7.38047	7.34524	7.6645	7.79684	7.16109	7.76491	7.35697	7.41561	7.49283	7.44378	7.21064	7.47309
ANKRA2	-0.32964	0.0324375	0.332463	6.92202	7.25166	7.2492	6.89698	6.91007	7.22527	6.59181	7.28526	7.24141	7.69349	7.90457	6.98694	7.28822	6.9653	6.98694	6.6894	6.98386	6.61115	6.80157
ANKRD1	0.0380885	0.658336	0.867129	5.09234	5.05425	5.16513	5.01805	5.31321	4.74476	5.29157	5.00336	5.12823	5.10149	5.06667	5.0724	4.72529	4.93855	5.15594	5.16114	5.27105	4.90614	5.20204
ANKRD10	-0.136261	0.110753	0.461127	9.17778	9.31404	9.01947	9.17212	9.26313	9.0855	8.95685	9.3995	9.11623	9.49141	9.6071	9.46116	9.38073	9.21915	9.25457	9.09686	9.26188	9.16861	9.15807
ANKRD11	0.135931	0.102944	0.453469	7.29422	7.15829	7.21628	7.03634	7.44518	7.48129	7.51128	7.0159	7.26679	7.13035	6.9899	6.91897	7.27597	7.22225	7.20592	7.2572	7.23989	7.3581	7.34267
ANKRD12	-0.308763	0.0227499	0.309353	9.53389	9.84266	9.68557	9.69072	9.09324	9.65469	9.39239	10.1382	9.88357	10.001	10.049	9.80537	9.59388	9.55957	9.88194	9.32756	9.72004	9.09487	9.97476
ANKRD13A	-0.0538051	0.455541	0.76186	10.5048	10.5586	10.4238	10.5519	10.327	10.475	10.207	10.4983	10.5091	10.5519	10.4903	10.5838	10.7839	10.5097	10.7104	10.6498	10.5207	10.5546	10.6645
ANKRD13B	0.150095	0.0551881	0.379149	6.5847	6.4346	6.63264	6.57295	6.76989	6.45895	6.67848	6.37495	6.83375	6.25191	6.46659	6.433	6.44843	6.58415	6.35855	6.29912	6.61919	6.41088	6.54566
ANKRD13C	-0.108856	0.210466	0.57775	8.91734	9.0262	9.06424	9.05108	8.53558	8.87875	8.66361	9.00766	8.89685	9.1049	9.19018	8.88601	9.05108	8.82601	9.20253	9.04271	8.93558	8.98814	9.14079
ANKRD13D	0.128731	0.217389	0.584056	9.22291	9.09418	9.19764	9.04801	9.67417	9.31548	9.38793	8.86464	9.1737	8.89086	8.8185	9.05482	9.18717	9.1996	9.25552	9.37996	9.13909	9.269	8.90362
ANKRD16	-0.12368	0.161857	0.523509	6.20769	6.33137	6.29248	6.05766	6.40234	6.60287	6.10793	6.15163	6.38546	6.3626	6.523	6.01281	6.19609	6.02157	6.2859	6.32671	6.43642	6.01761	6.33714
ANKRD17	-0.0930785	0.149263	0.509801	10.0668	10.1598	10.1794	10.119	9.74882	10.104	10.166	10.1833	10.0867	10.107	10.2132	10.2748	10.051	10.1138	10.1528	10.1569	9.96465	10.2184	10.0396
ANKRD18A	-0.372606	0.0330887	0.333196	5.85452	6.22712	5.64528	5.8184	6.05053	6.00488	5.78201	6.31789	6.45166	6.23588	6.47391	5.98726	6.13832	6.11645	6.87495	5.47056	5.77389	5.17924	6.18655
ANKRD18B	-0.359478	0.0323827	0.33246	5.23876	5.59824	4.85123	5.56605	5.34967	5.34377	4.98196	5.90324	5.44022	5.6594	6.15489	5.55778	5.71212	5.31196	5.61296	5.11363	4.91199	4.75378	5.71007
ANKRD18DP	-0.0724637	0.556471	0.819212	4.98491	5.05738	4.75256	5.0743	4.74323	5.26663	5.10892	5.0113	5.15539	4.80971	5.35225	4.96646	5.0359	4.59157	4.84342	5.05387	5.50754	5.37665	4.67354
ANKRD19P	0.0610468	0.398563	0.727005	5.51768	5.45663	5.3008	5.5692	5.42186	5.31304	5.33548	5.26151	5.39665	5.58855	5.52069	5.43181	5.49441	5.59358	5.52435	5.61643	5.61769	5.76431	5.56175
ANKRD2	0.138186	0.0829918	0.425561	7.25157	7.11339	7.18313	7.12367	7.56634	7.28739	7.45377	7.11464	7.10172	7.12258	6.94974	7.17624	7.01386	7.2244	6.93414	7.22064	7.31959	7.25445	7.12496
ANKRD20A11P	-0.665021	0.0218646	0.306065	5.95148	6.6165	6.81352	6.24463	5.07097	6.10584	5.45823	6.44984	6.54263	7.47463	7.42581	6.10177	5.88386	6.458	7.04855	5.78296	5.9076	5.26096	6.46556
ANKRD20A12P	-0.208946	0.328863	0.675331	5.61738	5.82633	6.07019	5.56639	4.72911	5.04451	4.98777	5.41022	5.54888	6.61348	6.12714	5.90188	5.76628	5.98205	6.03338	5.93113	5.98886	5.52527	5.94053
ANKRD20A19P	0.0318899	0.594939	0.839077	6.46797	6.43608	6.41116	6.47125	6.40844	6.56545	6.58312	6.38937	6.53651	6.21565	6.51494	6.36531	6.49221	6.46618	6.48457	6.41684	6.44831	6.30916	6.62189
ANKRD20A3	-0.053564	0.773264	0.918436	6.23896	6.29252	6.54871	6.32228	5.52206	6.17881	5.88406	6.21242	6.18655	6.79639	6.50676	5.60202	6.34571	6.62611	6.72422	6.133	6.33258	5.69894	6.87017
ANKRD20A5P	-0.123635	0.44656	0.755521	5.61744	5.74108	6.01889	5.64636	5.17238	5.63818	5.44144	5.65	5.61569	6.29574	5.9365	5.03152	5.60455	5.97212	6.22986	5.53112	5.44043	5.29191	5.96889
ANKRD20A8P	-0.0946689	0.656661	0.865999	6.81792	6.91259	7.40132	6.68827	6.23588	6.89119	6.33435	6.82985	6.70372	7.77428	7.06046	6.12818	6.71731	7.33356	7.28387	6.62916	6.97512	6.29574	7.37973
ANKRD20A9P	-0.263778	0.0616068	0.390567	6.4733	6.73708	6.77252	6.41116	6.10094	6.6897	6.34146	6.60132	6.52393	7.26	6.99672	6.50048	6.15163	7.04221	6.75599	6.56848	6.76843	6.21994	6.45142
ANKRD22	0.0111613	0.967227	0.989301	5.84688	5.83571	5.38328	5.96814	6.47289	5.76376	6.80264	4.97999	5.34446	6.44287	5.27926	7.28499	5.65834	5.4112	5.82844	5.76195	5.51699	5.89973	5.50868
ANKRD23	0.015006	0.780946	0.921315	7.27546	7.26046	7.27967	7.16545	7.39865	7.26488	7.29312	7.24094	7.35981	7.22475	7.2737	7.37334	7.13423	7.37104	7.17538	7.17085	7.25963	7.21263	7.36474
ANKRD24	0.031395	0.658745	0.867422	7.06417	7.03278	6.94441	6.9449	7.43552	7.0455	7.15244	7.0828	7.15244	6.9222	6.90902	6.97996	7.03309	6.93555	7.13532	7.03498	6.95538	7.17417	7.0021
ANKRD26	-0.213613	0.223704	0.589204	6.67454	6.88816	7.12683	6.7138	5.63484	6.92718	6.45113	6.89039	6.78416	6.95969	7.40985	6.64425	6.78581	6.89137	6.98523	6.50449	6.79551	6.4709	7.2007
ANKRD26P1	0.271308	0.003309	0.229274	3.71111	3.43981	3.71735	3.83052	3.69011	3.34856	3.4893	3.45112	3.53727	3.56857	3.35899	3.68167	3.49438	3.95913	3.30387	3.26839	3.49438	3.87353	3.85133
ANKRD27	0.0186562	0.800478	0.92814	8.85147	8.83282	8.65062	8.71076	9.18918	8.9264	8.75538	8.98464	8.70813	8.71135	8.82728	8.86125	8.68469	8.86286	8.88916	8.75432	8.92378	8.99101	8.89498
ANKRD28	-0.26233	0.129986	0.486522	8.38211	8.64444	8.16932	8.95504	7.92861	8.45821	7.6571	8.75968	8.49867	8.90438	8.9323	8.28247	8.46847	8.8922	8.91255	8.40726	8.68062	8.04344	8.64418
ANKRD29	0.0126908	0.809436	0.931631	5.72298	5.71029	5.7772	5.80092	5.8453	5.59426	5.62204	5.76557	5.75512	5.77541	5.81271	5.64495	5.68355	5.62572	5.64848	5.6858	5.71066	5.64965	5.79177
ANKRD30A	0.167936	0.0617611	0.390567	4.13815	3.97021	4.29721	3.7947	3.96338	4.04832	4.02527	3.90111	4.13339	4.0022	4.19842	3.8445	4.28344	4.10338	3.93649	3.69729	4.12504	4.29672	4.3542
ANKRD30B	-0.0590634	0.378573	0.710934	2.91876	2.97783	2.81045	2.93337	2.80697	2.97473	2.82127	2.88753	2.90362	2.84068	2.88181	2.98473	2.98844	3.14578	3.24213	3.10739	2.9968	2.86431	2.9015
ANKRD30BL	-0.088665	0.278945	0.638202	5.28382	5.37248	5.17501	5.14536	5.30337	5.52358	5.65426	5.13152	5.22978	5.56639	5.51071	5.44588	5.29976	5.39885	5.29389	5.27811	5.15107	5.15622	5.27045
ANKRD30BP2	0.00958543	0.856808	0.949445	5.15241	5.14282	5.20979	5.11669	5.27794	5.07563	5.13192	5.15281	5.02499	5.09549	5.2015	5.17531	5.14964	5.07079	5.24319	5.17369	5.18353	5.2468	4.98459
ANKRD30BP3	0.048738	0.44579	0.75509	3.23414	3.1854	3.10621	3.24423	3.0217	3.09956	3.10739	3.16595	3.1549	3.23247	3.14578	3.09694	3.37112	3.44202	3.30154	3.28607	3.30154	3.32145	3.1916
ANKRD31	-0.217201	0.0942883	0.442167	4.92244	5.13965	4.96285	4.83139	4.47561	5.08435	4.99485	5.1668	5.02231	5.0029	5.63305	4.77409	4.88309	4.78218	5.27539	5.15827	5.29124	4.66005	5.42073
ANKRD32	-0.257285	0.0917663	0.440263	6.58209	6.83937	6.61258	6.49908	6.26492	6.59223	6.16376	6.90401	6.66622	6.89509	7.50445	6.6641	7.04764	6.25406	6.89645	6.59245	6.63754	6.58756	7.17164
ANKRD33	0.0146806	0.829739	0.939555	6.33087	6.31619	6.40097	6.2448	6.53715	6.36095	6.46912	6.43588	6.36017	6.17284	6.0903	6.34073	6.17619	6.21565	6.29848	6.47019	6.1934	6.378	6.3626
ANKRD33B	0.180734	0.0655537	0.396957	7.64796	7.46722	7.35547	7.82835	8.07045	7.60641	7.78699	7.59513	7.45932	7.25984	7.48528	7.51853	7.46001	7.78431	7.2727	7.54058	7.65563	7.44424	7.44618
ANKRD34A	0.092744	0.215905	0.583204	6.65064	6.55789	6.63507	6.58312	6.79872	6.55742	6.6031	6.62781	6.66761	6.46431	6.42029	6.64942	6.32114	6.7491	6.44899	6.62729	6.56434	6.66437	6.93676
ANKRD34B	0.100602	0.66208	0.869602	5.55507	5.45447	6.29264	4.86882	5.33062	5.65443	6.1731	5.38063	5.31984	5.98457	4.8458	4.53681	5.53555	5.23088	5.70819	6.20548	5.14455	5.46702	5.95248
ANKRD34C	-0.0159903	0.795842	0.927642	5.63422	5.65021	5.68783	5.56347	5.70143	5.6695	5.61131	5.73223	5.5692	5.82048	5.54675	5.75183	5.59779	5.6793	5.52142	5.59027	5.39408	5.70425	5.76851
ANKRD35	0.122199	0.0502875	0.369974	5.78835	5.66615	5.63554	5.79838	5.86339	5.84555	5.91821	5.58376	5.65965	5.70537	5.4834	5.72792	5.75245	5.77874	5.61031	5.71323	5.88669	5.80277	5.65897
ANKRD36	-0.366448	0.0348963	0.335181	9.45175	9.8182	9.54665	9.54665	8.84426	9.83532	9.05718	10.1403	9.82804	9.76372	10.0841	9.62464	9.62923	9.67341	9.92945	9.34	10.0205	8.83021	9.91767
ANKRD36B	-0.449245	0.0183956	0.293023	9.52359	9.97284	9.53618	9.71711	8.9376	10.0382	9.0764	10.3067	10.0546	9.70299	10.2657	9.70955	9.63212	9.7233	10.1826	9.52247	9.96749	8.87813	10.244
ANKRD36BP1	0.312818	0.100955	0.450186	5.67372	5.3609	5.76129	5.61213	4.5319	4.99897	5.78909	5.2381	5.34815	6.05857	5.6185	5.00365	6.08122	5.55664	5.3518	5.26946	5.80825	5.815	6.10793
ANKRD36C	-0.420293	0.0409607	0.348721	9.04904	9.46933	9.10607	9.30885	8.50306	9.48805	8.67593	9.72479	9.3067	9.45976	10.0553	9.14026	9.30252	9.15077	9.75467	8.82519	9.52212	8.22489	9.64716
ANKRD36P1	-0.0584284	0.615383	0.846495	4.31323	4.37166	4.16473	4.27021	4.02318	4.20536	4.11359	4.59745	4.44832	4.4451	4.70491	4.09843	4.14411	4.1315	4.07077	4.40293	4.56825	4.7397	4.66377
ANKRD37	0.0978074	0.141613	0.50125	7.01638	6.91857	7.19211	6.78399	6.98694	7.0418	7.14247	6.82217	6.81705	6.95339	6.80087	6.88516	7.07818	6.89836	7.04096	6.9872	7.03295	7.11525	6.9172
ANKRD39	0.0811357	0.278063	0.637492	8.44242	8.36128	8.41549	8.53995	8.57921	8.44982	8.61018	8.20709	8.6366	8.33978	8.46847	8.34476	8.2903	8.41781	8.2251	8.21864	8.49945	8.18505	8.44434
ANKRD40	0.0293488	0.735768	0.903697	9.07316	9.04381	9.14778	9.02906	9.36553	9.19837	9.29596	9.16494	9.06748	8.79324	8.74381	8.97068	8.90141	9.03803	9.20943	9.20253	8.85992	9.03063	8.99012
ANKRD42	-0.107103	0.162498	0.52478	7.00955	7.11666	6.97814	6.97472	6.8039	6.90882	6.99991	7.21233	7.04082	7.39824	7.29049	7.00312	7.19211	6.84418	7.0299	7.04952	7.09719	7.08358	7.11225
ANKRD44	-0.169264	0.0587516	0.383736	10.8408	11.0101	10.7226	11.0047	10.7278	10.9965	10.5591	11.1617	10.7739	11.0537	11.1707	10.9729	10.9805	10.8314	11.2127	10.7388	11.0148	10.7044	11.0223
ANKRD45	0.0252844	0.797906	0.927735	4.13521	4.10992	4.09957	4.09528	4.07077	4.16473	4.19789	4.01177	4.41192	4.32208	3.80695	4.18938	3.78287	4.19789	3.96194	4.01059	4.60927	4.12465	4.03867
ANKRD46	-0.144063	0.157952	0.518591	7.67266	7.81672	7.93171	7.72811	7.3542	7.77346	7.49283	7.94666	7.82359	7.86989	8.11357	7.41472	7.45907	7.66176	7.96458	7.62731	7.88035	7.6712	7.87471
ANKRD49	-0.211329	0.188485	0.555367	8.39016	8.60149	8.76054	8.56616	7.41051	8.21864	8.29205	8.79073	8.57527	8.81385	8.87493	8.32009	8.8701	8.38935	8.72379	8.49461	8.40692	8.23137	8.58444
ANKRD50	0.0835967	0.587394	0.834653	8.26646	8.18287	8.47457	8.19049	7.9648	8.13791	8.56916	8.0047	7.77304	8.44739	7.87639	8.24764	8.1836	8.09583	8.27048	8.70538	7.99737	9.04639	7.87595
ANKRD52	-0.0494091	0.461601	0.765889	8.21067	8.26008	8.31721	8.06663	8.36862	8.37348	8.29312	8.20123	8.25357	8.03197	8.30189	8.2123	8.3284	8.21411	8.32595	8.38027	7.98932	8.22034	8.09832
ANKRD53	0.0577959	0.470508	0.771469	6.44411	6.38631	6.44723	6.55537	6.56459	6.17397	6.32353	6.41346	6.38713	6.36163	6.47019	6.67107	6.40138	6.72173	6.20022	6.41281	6.33325	6.48276	6.16711
ANKRD54	0.159274	0.0311485	0.327791	7.91794	7.75866	7.76094	7.87059	7.94632	7.95856	7.94106	7.84118	7.92395	7.56848	7.51066	7.68083	7.82607	7.95121	7.78358	7.80207	8.04469	8.06737	7.8532
ANKRD55	-0.287492	0.049639	0.368921	6.16336	6.45086	6.02821	6.34718	5.90666	6.72276	5.78922	6.20674	6.9997	5.85217	6.3447	6.30839	6.12283	5.9963	6.74863	6.42377	6.48693	6.41624	6.37672
ANKRD6	0.0553474	0.484175	0.778683	6.94872	6.89337	6.96734	6.86076	6.78021	6.87723	6.73188	6.92796	6.74774	7.07544	7.00357	6.65481	6.90934	6.91421	7.02827	6.83196	7.04693	7.29358	7.03424
ANKRD60	0.0576306	0.426871	0.744748	6.59711	6.53948	6.59044	6.68644	6.82112	6.60149	6.77057	6.55433	6.45718	6.3494	6.46414	6.6379	6.54556	6.39914	6.53504	6.71637	6.41027	6.69642	6.45406
ANKRD61	0.127452	0.178646	0.544012	5.36576	5.23831	5.41875	5.27333	4.94964	5.13101	5.31694	4.96197	5.06954	5.30247	5.59451	5.38097	5.37806	5.47241	5.35879	5.10723	5.46907	5.57743	5.43623
ANKRD62	0.0423295	0.546214	0.813509	4.3339	4.29157	4.31088	4.16347	4.63596	4.35364	4.38918	4.27368	4.32272	4.33504	4.42836	4.1315	4.25392	4.3761	4.42063	4.06701	4.21336	4.33782	4.32442
ANKRD62P1	-0.0969738	0.168742	0.531972	3.25302	3.34999	3.28067	3.24019	3.3376	3.40741	3.1926	3.30984	3.36379	3.25961	3.75002	3.2281	3.18282	3.27088	3.22638	3.25477	3.3404	3.29691	3.13509
ANKRD7	-0.0171794	0.802238	0.928665	2.89133	2.90851	2.84997	2.63293	3.03382	2.96103	2.91989	2.90855	2.88181	2.86019	3.06306	2.76761	2.77571	2.94887	3.02781	2.79806	3.00099	2.76578	3.09404
ANKRD9	0.232369	0.0298266	0.324075	7.16423	6.93186	6.9653	7.36042	7.60681	6.86894	7.23989	7.02827	7.16664	6.89605	6.75056	6.94695	7.2078	7.21156	6.73805	7.05945	6.90923	7.22475	6.75233
ANKS1A	0.294764	0.0181411	0.292177	9.28839	8.99363	9.3151	9.16651	9.44968	8.96238	9.35876	8.94305	9.00303	8.75308	8.77724	9.12741	9.05482	9.281	8.89627	9.48658	9.00967	9.87424	9.08579
ANKS1B	0.00881217	0.892463	0.963354	4.52849	4.51968	4.45605	4.68438	4.45976	4.65638	4.55917	4.5061	4.7121	4.34125	4.41134	4.58094	4.43906	4.65802	4.35364	4.59569	4.58504	4.40523	4.50972
ANKS3	-0.0494451	0.464763	0.768134	6.90349	6.95293	6.85981	6.73963	7.17906	6.90492	6.89474	7.08695	6.87536	6.98067	6.74702	7.01931	6.87412	6.78789	7.1071	6.90212	6.88655	7.03066	6.87893
ANKS4B	-0.118653	0.0734296	0.410709	5.89875	6.0174	5.96494	5.83279	6.06524	6.00543	5.99969	5.96987	6.08686	5.922	5.91498	6.17964	5.78143	5.90604	6.07739	5.98306	5.93372	5.6293	5.97558
ANKS6	-0.00459951	0.957489	0.986003	6.87295	6.87755	6.98973	6.74305	6.92366	6.95025	7.06076	6.85087	6.99391	6.52365	7.03399	6.63987	6.98386	6.57545	6.97841	7.04944	6.97784	6.71793	6.88425
ANKZF1	-0.122653	0.115507	0.468359	8.19441	8.31706	8.25575	8.17123	8.38475	8.50647	8.0331	8.38714	8.20895	8.11921	8.57527	8.12769	8.23075	8.24367	8.42841	8.18333	8.26963	8.04043	8.12037
ANLN	0.0113293	0.938454	0.979552	5.38582	5.37449	5.58593	5.64848	5.02035	5.23564	4.99013	5.17776	5.78278	5.12704	5.46875	5.1492	5.32909	5.36187	5.14758	5.9072	5.32751	6.05585	5.15319
ANO1	0.00518686	0.937867	0.979278	5.1363	5.13112	5.32472	4.92608	5.34235	5.22706	5.13318	5.05649	5.17963	5.00541	5.10981	5.08848	5.10706	4.99261	5.2474	5.13466	4.98616	5.25524	5.15932
ANO10	-0.000922254	0.99131	0.997054	8.46109	8.46201	8.58089	8.47509	8.64326	8.42937	8.65916	8.58058	8.24696	8.55615	8.39814	8.5424	8.46421	8.29084	8.37305	8.56947	8.11551	8.69735	8.22352
ANO2	0.282152	0.00972892	0.261512	6.10574	5.82359	5.7857	6.39949	6.29099	5.79889	5.93311	5.97638	5.81789	6.02895	5.71857	5.75134	5.61679	6.20256	5.70071	5.79598	6.22702	6.16879	6.32721
ANO3	0.0247657	0.731374	0.902474	4.4572	4.43244	4.21968	4.59839	4.46575	4.40219	4.37398	4.51331	4.58625	4.31478	4.2847	4.32992	4.52996	4.56633	4.48142	4.54692	4.53086	4.6245	4.20536
ANO4	-0.0248574	0.807316	0.930692	4.59753	4.62238	4.53296	4.49818	4.69567	4.52666	4.86435	4.7712	4.94597	4.66747	4.50914	4.74323	4.43345	4.50249	4.55605	4.25936	4.91602	4.72694	4.20767
ANO5	-0.131013	0.424601	0.743709	5.71836	5.84937	6.32157	6.00818	5.30278	5.81558	6.2144	5.56667	5.35879	5.78909	6.03155	6.47755	5.52635	5.64951	5.90785	5.8479	5.20176	5.74854	5.49216
ANO6	0.12572	0.17019	0.533722	10.2915	10.1657	10.3709	10.5582	10.0051	10.0906	10.0732	10.4094	10.224	10.3023	10.0033	10.1779	10.364	10.589	9.9573	10.1611	10.2447	10.3494	10.0686
ANO7	0.0535784	0.386329	0.716722	6.6576	6.60402	6.5338	6.67065	6.94148	6.68674	6.73908	6.59704	6.61387	6.61812	6.49002	6.71688	6.62281	6.55537	6.50414	6.60538	6.56872	6.71442	6.5721
ANO8	0.136242	0.134841	0.493184	7.58394	7.4477	7.4268	7.46557	7.96777	7.60779	7.74722	7.5394	7.62081	7.33018	7.23618	7.30652	7.54459	7.51501	7.26109	7.67959	7.36487	7.61295	7.61067
ANO9	-0.361531	0.0384009	0.342899	8.92418	9.28571	8.5261	8.80788	9.15349	9.44101	8.71914	9.38282	9.42563	8.84565	9.42005	9.09282	9.13792	9.00348	9.69618	8.98155	9.17934	8.15692	9.63337
ANP32A	0.0764455	0.386225	0.716596	10.3649	10.2885	10.0568	10.1838	10.4884	10.3931	10.3502	10.1359	10.1504	10.6047	10.4327	10.325	10.3324	10.4366	10.052	10.2139	10.6728	10.4194	10.3438
ANP32A-IT1	0.143035	0.269604	0.629625	8.93037	8.78734	9.47416	8.7839	8.65115	8.98349	8.82409	8.75473	8.42632	8.75045	8.51148	8.82538	9.32251	8.91942	8.91351	9.13335	8.62894	9.14026	8.62894
ANP32B	0.0641349	0.522091	0.800867	9.29827	9.23413	9.23587	9.26612	9.33908	9.27626	9.05596	9.08141	9.444	9.44101	9.61552	9.00766	9.36999	9.56842	8.80391	9.20329	9.42087	9.222	9.20607
ANP32C	0.060479	0.468658	0.770159	8.19858	8.1381	7.91592	8.1668	8.43673	8.18648	8.4169	8.09551	8.11405	8.26776	8.09337	8.32522	7.96939	8.38161	7.93945	8.08293	8.3303	8.14921	8.02035
ANP32D	-0.220715	0.108472	0.458608	4.35046	4.57118	4.30717	4.27899	4.58204	4.61658	4.47734	4.57162	4.68896	5.23185	4.59505	4.3761	4.36366	4.34567	4.13014	4.35912	4.40457	3.7367	4.65802
ANP32E	0.0152892	0.918608	0.973138	7.27983	7.26454	7.20407	7.23831	7.00477	6.87668	6.93264	7.05477	7.20263	7.52006	7.6823	6.84924	7.7664	6.98049	7.45526	7.4754	7.59636	7.00477	7.7907
ANPEP	0.409262	0.119919	0.472788	10.8815	10.4722	11.3331	9.93742	10.4194	10.7794	11.8078	10.5368	11.2295	10.0546	9.3197	10.2732	11.024	10.5391	11.024	10.5605	10.8673	11.3049	10.7004
ANTXR1	0.00537511	0.946105	0.982178	4.73601	4.73063	4.88502	4.83326	4.81489	4.79151	4.88756	4.76261	4.98682	4.53908	4.79013	4.75662	4.68384	4.81145	4.66422	4.55409	4.76869	4.36627	4.5731
ANTXR2	-0.095466	0.398961	0.72737	10.6812	10.7767	10.7377	10.8416	10.017	10.6238	10.302	10.7154	10.7077	10.74	10.8327	10.7828	10.8905	10.7219	10.9475	10.8634	10.9176	10.9768	10.7258
ANTXRL	-0.13895	0.123519	0.476698	4.6822	4.82116	4.73156	4.45769	4.92725	4.69334	4.48372	4.96341	5.0154	4.58094	4.74615	4.65468	4.7729	4.85273	4.84865	5.06667	4.81005	4.45462	4.64934
ANXA1	-0.037668	0.720874	0.897004	12.5973	12.635	12.8936	12.7219	11.9773	12.3333	12.6292	12.525	12.8494	12.8011	12.8246	12.6776	12.6397	12.4978	12.5711	12.4978	12.6879	12.7084	12.6199
ANXA10	0.120896	0.13625	0.494889	4.51422	4.39333	4.36627	4.43167	4.41382	4.12545	4.82628	4.28185	4.46575	4.36424	4.56633	4.42395	4.58051	4.28765	4.4679	4.45116	4.55605	4.4451	4.72068
ANXA11	0.0428977	0.60483	0.842885	10.2486	10.2057	9.95312	9.95489	10.4815	10.3226	10.2276	10.051	10.3775	10.1443	10.0438	10.0674	10.3308	10.345	10.2321	10.4068	10.3753	10.2802	10.289
ANXA13	0.0323838	0.659027	0.867433	4.9037	4.87131	4.74058	4.8607	4.98777	5.06225	5.10507	4.9264	4.8584	4.65842	4.84903	4.86368	4.71045	4.99854	4.68135	5.07097	4.79542	4.96493	4.96982
ANXA2	0.112203	0.149531	0.510124	10.7628	10.6506	10.6899	10.6742	10.6451	10.352	11.0165	10.6216	10.7012	10.8681	10.6568	10.8082	10.8321	10.8249	10.4292	10.7675	10.698	10.7659	10.7187
ANXA2P1	0.164263	0.109014	0.458977	7.41598	7.25172	7.45266	7.32199	7.25675	6.9347	7.90125	7.25963	7.56121	7.39783	7.07818	7.34727	7.36809	7.47653	7.14053	7.29441	7.09941	7.49984	7.36732
ANXA2P2	0.116992	0.197012	0.564445	11.3615	11.2445	11.3403	11.2605	11.1083	10.9757	11.7353	11.1098	11.4403	11.4132	11.4507	11.2763	11.3311	11.4811	11.0609	11.2295	11.2361	11.2745	11.4866
ANXA2P3	-0.0178765	0.817552	0.934786	6.2013	6.21918	6.17663	5.99199	6.25736	6.03081	6.38491	6.30052	6.44557	6.18446	6.18136	6.06369	6.26927	6.01952	6.06524	6.48177	6.33732	6.23127	6.14344
ANXA2R	-0.479836	0.00265296	0.228806	7.07906	7.5589	7.20929	7.16001	7.08386	7.26608	6.8612	7.3581	7.60547	7.65654	8.29586	7.17555	7.33237	7.21964	7.65831	7.45526	7.23105	6.42965	7.18449
ANXA3	0.282496	0.198169	0.565188	5.57439	5.29189	5.0743	5.14265	6.06391	5.26624	5.69237	4.94095	5.20007	5.25589	4.97231	5.51135	5.22909	6.71426	4.93892	6.24942	5.26843	5.43811	5.54636
ANXA4	0.0801135	0.450757	0.758255	8.97581	8.8957	8.76742	9.107	8.89296	8.67448	9.07684	8.78478	8.69099	9.23587	9.10339	9.11903	9.03463	9.08392	8.44869	9.10837	8.71109	9.17614	8.9323
ANXA5	0.0127275	0.895955	0.96453	11.6354	11.6227	11.6856	11.678	11.3488	11.4993	11.6856	11.1515	11.6147	11.864	11.5024	11.9912	11.7677	11.617	11.5108	11.8474	11.6684	11.7172	11.5501
ANXA6	-0.209932	0.0675986	0.40113	11.3717	11.5816	11.2148	11.3488	11.4646	11.7825	11.4415	11.5309	11.6268	11.3648	12.0812	11.3864	11.2429	11.4552	11.5601	11.3203	11.5191	10.9412	11.7172
ANXA7	-0.0391846	0.625542	0.851423	9.01599	9.05517	8.89023	8.95462	8.79015	8.87287	8.96444	9.01045	9.06389	9.25249	9.24895	9.04224	9.31475	9.06019	9.06102	8.8895	9.16651	8.82803	9.17498
ANXA8	0.0937399	0.3126	0.664031	6.43426	6.34052	6.64382	6.39865	6.66883	6.30415	6.8252	6.58966	6.40261	6.32018	6.17326	6.20528	6.12328	6.36585	6.38067	6.34835	6.2093	6.38713	6.28627
ANXA9	0.0718839	0.33388	0.679926	7.01552	6.94363	6.96078	6.97603	7.12844	6.95269	7.23618	6.99033	6.72252	7.15269	6.76191	6.88655	6.95585	7.00357	6.91191	7.17046	6.79295	7.07862	7.00723
AOAH	0.0297457	0.739897	0.905017	12.1341	12.1043	12.4978	12.2259	11.9535	12.0477	12.0738	12.1801	11.8222	12.244	12.0477	12.3424	12.0477	12.1505	12.201	11.9496	12.2772	12.1726	11.8078
AOC1	0.00933461	0.907529	0.969241	6.65775	6.64842	6.55259	6.82217	7.03844	6.55537	6.73489	6.62729	6.70453	6.69419	6.60167	6.61812	6.62256	6.66677	6.72369	6.6625	6.67085	6.24717	6.56434
AOC2	0.00461337	0.943227	0.981037	6.05535	6.05074	5.9612	5.83372	6.04863	6.10016	6.08608	6.02046	6.0524	5.91585	6.08731	6.11245	6.14994	6.05816	6.13225	5.985	6.22523	6.26317	5.87201
AOC3	0.164437	0.00738821	0.25257	6.75744	6.593	6.7417	6.67799	6.77989	6.48478	6.90468	6.68256	6.62844	6.51518	6.47682	6.53123	6.66591	6.78889	6.65581	6.76922	6.73407	6.81561	6.70824
AOX1	-0.094387	0.119085	0.472268	4.39216	4.48655	4.50174	4.40716	4.32541	4.42907	4.42105	4.56774	4.66153	4.26387	4.39107	4.51814	4.33077	4.43552	4.59878	4.4622	4.42276	4.27788	4.40716
AP1AR	-0.140251	0.0829518	0.425508	7.39712	7.53738	7.24445	7.32302	7.22244	7.57526	7.52216	7.53378	7.30939	7.74471	7.59142	7.64826	7.39182	7.18313	7.44682	7.44935	7.44472	7.67893	7.56344
AP1B1	0.200612	0.0824128	0.424767	9.52434	9.32373	9.24959	9.3443	9.91729	9.56614	9.69204	9.26982	9.26823	9.23494	8.994	9.25309	9.33386	9.47351	9.38037	9.62325	9.32516	9.96749	9.41584
AP1G1	-0.111529	0.054986	0.378935	10.307	10.4185	10.3922	10.295	10.1478	10.3346	10.4292	10.5391	10.2657	10.4785	10.4129	10.3865	10.3067	10.2101	10.5022	10.4288	10.3121	10.3869	10.283
AP1G2	0.060278	0.600172	0.841143	9.69972	9.63944	9.59845	9.40025	10.0686	10.1063	9.69514	9.43018	9.9584	9.25783	9.52359	9.32488	9.63763	9.72247	9.81651	9.69776	9.77771	9.60028	9.79686
AP1M1	-0.00465736	0.930053	0.977498	9.4744	9.47905	9.55251	9.42951	9.38712	9.55278	9.67251	9.30799	9.5161	9.47897	9.49141	9.46158	9.42914	9.44022	9.51813	9.50547	9.45195	9.4919	9.41471
AP1M2	0.0430568	0.422391	0.741917	5.6009	5.55785	5.5436	5.5458	5.63412	5.63587	5.74129	5.53341	5.59726	5.44559	5.55734	5.56736	5.59761	5.73128	5.49441	5.63153	5.64241	5.48863	5.4834
AP1S1	0.0843238	0.367457	0.703378	7.81329	7.72897	7.96939	7.89312	8.1416	7.75715	7.9234	7.77833	7.89949	7.62106	7.44489	7.67078	7.73958	7.61204	7.55592	8.10413	7.59671	7.73043	7.71336
AP1S2	-0.101047	0.279274	0.638454	9.22855	9.32959	9.24099	9.2694	9.36315	9.32398	9.31197	9.41844	9.62762	9.638	9.06944	9.3946	9.23428	9.23087	9.14483	9.01983	9.14624	9.35709	8.90292
AP1S3	-0.214982	0.143857	0.503824	6.12814	6.34312	6.10287	6.41968	5.65443	6.33306	6.10523	6.2089	5.93349	6.46833	6.40202	6.82261	6.59391	5.68859	6.31516	6.26141	5.77699	6.22863	6.58295
AP2A1	0.150821	0.255101	0.615172	9.50042	9.3496	9.53242	9.54782	10.03	9.57555	9.67208	9.41617	9.53533	9.06516	8.8623	9.21244	9.35575	9.33156	9.39536	9.73448	9.04801	9.69649	9.28966
AP2A2	0.116798	0.155798	0.515426	8.64708	8.53028	8.4897	8.55075	9.02422	8.61521	8.81355	8.55075	8.58882	8.30053	8.42294	8.58498	8.54391	8.59189	8.54762	8.63138	8.47543	8.82701	8.50723
AP2B1	-0.121828	0.0582439	0.383472	10.3462	10.468	10.4505	10.4129	10.2433	10.4875	10.3049	10.3914	10.3213	10.2981	10.5372	10.5311	10.3476	10.4403	10.6689	10.5086	10.3226	10.1806	10.4129
AP2M1	0.292954	0.000691093	0.214712	9.99071	9.69775	10.024	9.84017	10.0157	9.98415	10.0121	9.56317	9.87099	9.61294	9.83084	9.55206	9.82996	10.0841	9.51275	9.65512	10.0502	10.1517	9.90828
AP2S1	0.116297	0.183827	0.549239	8.99519	8.8789	8.67034	8.84875	9.44335	8.91153	9.12368	8.83228	8.91535	9.02422	8.70993	8.82864	9.00262	9.07936	8.80573	9.00348	8.9316	9.01947	8.83758
AP3B1	-0.151292	0.0619518	0.390707	9.90655	10.0578	9.97153	9.90315	9.64641	9.94393	9.83274	10.1504	9.81484	10.2371	10.0705	10.2001	10.1891	9.87848	10.1252	9.9206	9.78305	10.0596	9.89476
AP3B2	-0.00333249	0.961136	0.987098	5.98762	5.99095	5.84014	5.97407	6.20067	5.84358	5.82844	6.03976	5.97311	5.87126	6.02289	6.04811	6.25577	5.86473	6.09082	6.03808	5.92046	6.07169	5.93258
AP3D1	0.0960181	0.395412	0.723928	9.90304	9.80702	9.86676	9.83532	10.4522	10.0807	10.2775	9.83779	9.97075	9.46621	9.62362	9.7492	9.66359	9.82078	9.84822	9.87962	9.64262	9.82447	9.7441
AP3M1	0.0126921	0.85895	0.950186	9.5772	9.5645	9.75208	9.69695	9.15111	9.4659	9.60028	9.66359	9.5328	9.63843	9.4603	9.66144	9.56541	9.57813	9.54952	9.54404	9.59113	9.66929	9.59037
AP3M2	-0.44	0.00822988	0.255735	7.76177	8.20177	7.52827	7.73335	7.92297	8.07282	7.29256	8.27048	8.40952	7.90457	8.44506	8.17914	8.11428	7.61018	8.631	7.70155	8.0467	7.29375	8.31386
AP3S1	0.0494417	0.734421	0.903232	8.98173	8.93229	9.3243	9.23644	8.02645	8.68147	8.85046	8.73519	9.12306	9.122	9.17709	8.81308	9.27409	8.90895	8.72093	9.0855	9.169	9.0712	8.97468
AP4B1	-0.196534	0.0402254	0.347969	8.7567	8.95323	8.775	8.88269	8.74672	8.88205	8.5261	8.78203	8.994	9.17461	9.40095	8.762	8.67382	8.80462	8.80767	8.82253	9.03772	8.6731	8.69049
AP4E1	-0.107826	0.252156	0.611599	7.58434	7.69217	7.73127	7.50554	7.38317	7.42736	7.39983	7.57032	7.39783	7.90333	7.99424	7.83148	7.66222	7.5677	7.52587	7.8869	7.51985	7.71336	7.77611
AP4M1	0.101323	0.207795	0.574943	7.57352	7.4722	7.56664	7.7444	7.63655	7.46557	7.4635	7.32277	7.8374	7.42954	7.45505	7.4316	7.30781	7.68634	7.33751	7.49816	7.4241	7.77664	7.55574
AP4S1	-0.12502	0.326824	0.674514	6.71952	6.84454	6.53806	6.57564	6.51792	6.73294	6.37214	6.86631	6.46534	6.71936	7.36602	6.94776	6.82644	6.52082	7.01288	6.6457	6.97242	7.20124	6.95099
AP5B1	0.168653	0.227584	0.591766	8.78052	8.61186	8.81284	8.37006	9.45014	8.78677	9.06873	8.54194	8.64123	8.43724	8.07404	8.76245	8.73916	8.68703	8.72746	8.92378	8.51517	8.89746	8.48405
AP5M1	-0.256408	0.0245207	0.310418	8.3983	8.65471	8.51872	8.34019	7.95011	8.45229	8.33616	8.64885	8.53293	8.82253	9.03713	8.40051	8.53488	8.35597	8.69807	8.64538	8.40632	8.27144	8.87094
AP5S1	0.0670932	0.448943	0.757293	8.31464	8.24754	8.31984	8.65916	8.44739	8.37279	8.45707	8.11663	8.47915	8.06811	8.07606	8.17666	8.18041	8.20179	8.28622	8.40473	8.01046	8.40188	8.15373
AP5Z1	0.210237	0.0282825	0.320769	8.5714	8.36117	8.5574	8.45745	8.92784	8.55119	8.66191	8.37477	8.47853	8.22525	7.95706	8.26776	8.5454	8.41664	8.52991	8.50487	8.42986	8.70813	8.438
APAF1	0.110806	0.156208	0.515687	9.69081	9.58	9.64262	9.5385	9.62362	9.63675	9.75625	9.63725	9.20473	9.7419	9.39379	9.83084	9.68421	9.7729	9.53242	9.66232	9.71133	9.81651	9.67132
APBA1	0.0753377	0.42004	0.740242	6.41676	6.34142	6.38959	6.3887	6.35055	6.42697	6.72276	6.26261	6.32192	6.36426	6.04863	6.16376	6.28474	6.51201	6.57343	6.56978	6.38546	6.66557	6.05145
APBA2	-0.209345	0.14921	0.509694	7.91356	8.12291	8.09525	8.12174	7.60254	8.39341	7.77692	7.88643	7.99209	7.95199	8.48297	7.87446	7.9648	8.11405	8.35815	8.04374	8.24318	7.12529	8.17829
APBA3	0.129525	0.130412	0.487366	7.68775	7.55823	7.69534	7.56121	7.89631	7.78275	7.80669	7.42868	7.83501	7.44834	7.6326	7.21308	7.5886	7.53566	7.53469	7.59068	7.80669	7.5486	7.75069
APBB1	-0.143084	0.27219	0.632171	7.05899	7.20208	6.97857	6.68216	7.12928	7.6264	7.00229	7.03844	7.4328	6.89166	7.45631	6.70043	7.10459	7.17315	7.46249	7.00809	7.4047	6.78875	7.26746
APBB1IP	0.0685886	0.264062	0.623746	10.5703	10.5017	10.7066	10.4726	10.4711	10.532	10.7219	10.466	10.4144	10.4494	10.3861	10.4572	10.4522	10.5812	10.6261	10.682	10.4855	10.6683	10.5728
APBB2	0.677728	0.00302635	0.229274	5.86571	5.18798	6.51993	5.25716	6.24536	5.05584	6.3213	5.072	5.28518	4.98682	4.97546	5.85542	6.10628	4.99044	5.04451	5.22862	5.19611	6.21197	5.94283
APBB3	0.0968182	0.512336	0.795696	9.77098	9.67417	9.91914	9.47503	10.4359	9.91729	9.94331	9.3151	10.0157	9.37706	9.33114	9.50736	9.84574	9.74502	9.89085	10.0388	9.6273	9.68785	9.25951
APC	-0.0510087	0.650901	0.863279	8.04047	8.09148	8.24367	8.15149	7.37633	7.76519	7.98622	8.13744	7.79882	8.24136	8.13101	8.20932	8.19794	7.95281	8.22489	8.22381	7.98133	8.18966	8.28478
APC2	0.0493465	0.481449	0.777188	6.37594	6.32659	6.16929	6.34666	6.59898	6.18607	6.47987	6.43344	6.44878	6.3898	6.11804	6.44831	6.18829	6.41468	6.25135	6.33696	6.44557	6.32924	6.41088
APCDD1	0.166923	0.306684	0.658829	7.71219	7.54527	7.84738	7.72306	7.43114	7.4466	8.01804	7.48475	7.78547	7.4851	6.94256	7.4291	7.32111	7.60525	7.5053	8.28328	7.61414	8.41879	7.43081
APCDD1L	0.0386564	0.518853	0.799267	7.39327	7.35461	7.35041	7.34633	7.4163	7.40795	7.54172	7.46713	7.36487	7.26151	7.26565	7.48429	7.20023	7.45285	7.20882	7.37667	7.42621	7.50392	7.30144
APCS	-0.0948044	0.254923	0.614871	5.34729	5.44209	5.39958	5.13414	5.46973	5.64869	5.68436	5.59706	5.21564	5.58347	5.39826	5.30486	5.39665	5.32777	5.39587	5.39287	5.37743	5.20204	5.13386
APEH	0.13907	0.0659219	0.397527	9.06025	8.92118	8.94953	8.93952	9.2444	9.09547	9.01502	8.70993	9.06718	8.82308	8.97251	8.67938	8.98977	9.13408	8.96238	9.05951	9.22228	9.06196	8.98567
APEX1	-0.0374969	0.692664	0.884279	10.4601	10.4976	10.6035	10.6047	9.99396	10.594	10.3308	10.2607	10.7327	10.5862	10.5188	10.2584	10.5012	10.295	10.6375	10.3922	10.6116	10.6601	10.5396
APEX2	0.141223	0.0758286	0.41354	7.86411	7.72289	7.95732	7.81206	8.10677	7.80755	8.07487	7.60879	7.81346	7.66162	7.54807	7.78846	7.59601	7.83312	7.68387	7.87131	7.78976	7.96011	7.64701
APH1A	-0.0841023	0.426254	0.744486	8.74465	8.82875	8.33409	8.50487	9.19764	8.8176	8.86172	8.98853	8.89498	8.59946	8.54306	8.7375	8.84938	8.73239	8.97108	9.07781	8.57714	8.84033	8.80428
APH1B	-0.189484	0.0968701	0.445343	8.00237	8.19186	8.2005	8.23434	7.64244	8.05753	7.80064	8.21895	7.96407	8.44982	8.04971	8.07757	8.31984	7.97272	8.24367	8.47352	7.95499	8.27538	7.6205
API5	-0.231709	0.076708	0.414934	9.83145	10.0632	9.97412	10.2728	9.09282	10.0271	10.2276	10.0649	9.96169	10.2461	10.1393	10.0884	9.91067	9.64289	10.1377	9.84017	9.73395	9.64904	9.97923
APIP	-0.0636186	0.490387	0.782843	7.23474	7.29836	7.34476	7.37894	6.86765	7.47001	7.09679	7.19825	7.19973	7.40132	7.37835	7.40216	7.11671	7.0451	7.06109	7.27597	7.61798	7.40399	7.24075
APITD1-CORT	-0.0904432	0.110003	0.460218	5.68243	5.77287	5.52718	5.78121	5.6242	5.73719	5.69008	5.86042	5.67198	5.90335	5.9011	5.64936	5.68229	5.70323	5.74951	5.71007	5.71121	5.67392	5.74854
APLF	-0.0504573	0.551866	0.81687	8.01979	8.07025	8.05042	8.1345	7.70692	7.89204	7.73381	8.18874	8.07687	8.07208	8.16238	7.85296	7.9767	8.21763	8.31482	8.00211	8.03081	8.13182	8.19551
APLN	0.0378154	0.547374	0.814017	6.82396	6.78614	6.93555	6.63653	6.81542	6.73805	6.81394	6.84452	6.79787	6.7113	6.72579	6.82735	6.93606	6.90892	6.70298	6.94129	6.78162	6.98049	6.60709
APLNR	0.0273526	0.727032	0.900848	5.80639	5.77904	5.78296	5.96701	5.79249	5.68467	6.10177	5.67392	5.83544	5.73195	5.58945	5.94712	5.64983	5.70473	5.71442	6.05529	5.90987	5.68265	5.66618
APLP1	-0.00668412	0.912999	0.971124	6.55976	6.56644	6.6983	6.57113	6.70325	6.55796	6.65132	6.58019	6.55557	6.50242	6.60581	6.65603	6.44858	6.64439	6.5999	6.47369	6.41684	6.59318	6.31086
APLP2	0.169508	0.0535933	0.376581	11.7252	11.5557	11.7916	11.6147	11.7677	11.5136	11.8507	11.4705	11.3049	11.617	11.2715	11.6268	11.8113	11.6856	11.774	11.8673	11.6601	11.864	11.4811
APMAP	0.0870877	0.32232	0.670682	8.60402	8.51693	8.59499	8.65373	8.64145	8.5454	8.51381	8.44061	8.31011	8.59874	8.89772	8.27777	8.38326	8.69367	8.41736	8.64772	8.90817	8.42866	8.61838
APOA1	-0.04567	0.463554	0.767258	7.02143	7.0671	7.06332	7.01742	7.2244	7.02557	7.10199	7.14633	7.09082	7.02349	6.84924	7.21084	6.95152	6.97532	7.01146	7.17906	7.02134	6.84767	6.9899
APOA1BP	0.0470093	0.673898	0.87565	8.5202	8.47319	8.39553	8.57281	8.83873	8.65143	8.56814	8.0864	8.89164	8.55297	8.81501	8.30527	8.47543	8.39731	8.08602	8.39677	8.6155	8.28823	8.53011
APOA2	0.449832	7.91514e-05	0.214712	7.01224	6.56241	7.07125	6.579	7.06922	6.55206	7.34085	6.4561	6.54525	6.57831	6.24203	6.70298	6.84817	7.14076	6.65091	6.77164	7.05455	7.07033	6.93606
APOA4	0.116241	0.128104	0.482918	6.55213	6.43589	6.47523	6.43613	6.78928	6.49677	6.65805	6.52393	6.36926	6.38884	6.32947	6.33908	6.49698	6.45564	6.51265	6.52711	6.49658	6.86076	6.30052
APOA5	0.0867725	0.267591	0.627313	6.37898	6.29221	6.42479	6.31572	6.54609	6.4787	6.56545	6.13983	6.46183	6.06913	6.10444	6.38959	6.32442	6.3621	6.4042	6.28993	6.4906	6.19011	6.19152
APOB	-0.115255	0.115056	0.467751	5.16628	5.28154	5.0295	5.06487	5.06487	5.24246	5.24319	5.39996	5.22513	5.31231	5.19074	5.24399	5.1804	5.11946	5.54416	5.09354	5.30579	5.42139	5.06706
APOBEC1	0.253189	0.00308725	0.229274	5.36875	5.11557	5.23425	5.34303	5.27717	5.08188	5.2519	4.98285	5.03495	5.21314	5.20717	5.07525	5.19585	5.31826	5.03352	5.29576	5.62868	5.70124	5.36841
APOBEC2	0.101941	0.126505	0.481777	6.09345	5.99151	6.00068	5.97733	6.18446	5.99732	6.04455	6.05264	5.98376	5.79743	5.87092	6.06535	5.94601	6.16909	6.14264	6.02198	6.05264	6.1238	6.34244
APOBEC3A	0.25176	0.282831	0.641239	10.7612	10.5094	10.7969	10.7695	11.1127	10.5633	10.9943	10.0447	10.4068	10.8013	9.41035	11.9223	10.6947	10.9247	10.6549	10.2718	10.2354	10.5752	10.7473
APOBEC3B	-0.275442	0.160264	0.521469	7.38761	7.66306	7.42208	8.16578	7.38793	7.35743	7.46946	7.01642	8.70266	7.39669	7.63864	7.45314	7.26784	6.93131	7.77008	7.96939	7.02851	7.36809	7.44753
APOBEC3C	0.169078	0.0312068	0.328033	9.53729	9.36821	9.35257	9.56396	9.46158	9.56574	9.53945	9.14739	9.51541	9.22171	9.33464	9.22072	9.43933	9.46437	9.38951	9.55053	9.58535	9.74283	9.68613
APOBEC3D	0.0462901	0.621108	0.84939	9.19802	9.15173	9.16684	9.54478	9.18885	9.28748	9.09487	9.06837	9.32925	8.97179	9.34555	8.87161	8.91749	9.09138	9.21083	9.12892	9.3267	8.97927	9.47196
APOBEC3F	0.0544729	0.520982	0.800378	8.80249	8.74802	8.81355	9.09521	8.77881	8.95039	8.80767	8.61105	8.81537	8.4934	8.6119	8.79195	8.46712	8.61422	8.89356	8.81649	8.78248	8.91153	8.95181
APOBEC3G	-0.166885	0.262683	0.622444	8.31475	8.48164	8.18126	8.6862	8.00045	8.22321	7.78392	8.22627	8.4793	8.66988	9.26731	8.23033	8.39172	8.44295	8.40976	8.34703	8.61367	8.19128	8.54132
APOBEC3H	0.165861	0.434625	0.749135	6.84357	6.67771	7.04969	7.16871	6.70799	6.14365	6.79981	6.27178	7.30723	7.07414	7.78772	5.93784	6.5659	6.92572	6.58722	6.31207	7.1071	6.4452	6.82198
APOBEC4	0.0354663	0.674764	0.87614	3.92372	3.88825	3.76005	3.80646	3.92789	3.96968	4.21968	4.01601	3.88031	3.90653	3.97451	3.70024	3.7859	3.82671	3.80067	3.85808	3.85808	4.3542	3.77451
APOBR	0.221471	0.110982	0.461164	7.75209	7.53062	7.30289	7.72832	8.62156	7.74605	8.05315	7.37007	7.6786	7.46278	7.50007	7.542	7.67187	7.60606	7.36324	7.58218	7.70528	7.45797	7.62175
APOC1	-0.0122604	0.898473	0.965756	5.91124	5.9235	6.07739	5.87276	5.66261	5.90247	6.29248	6.23703	5.58376	5.84555	5.88749	6.16061	5.71252	5.76688	5.9702	5.80092	6.03416	5.93784	5.84454
APOC2	0.0336907	0.54723	0.813931	6.89387	6.86018	6.90035	6.83375	6.87038	6.938	6.93606	6.94026	6.71393	6.83778	6.69308	6.84035	6.83822	6.90435	7.00723	6.91084	6.83147	7.04927	6.88101
APOC3	-0.0222248	0.689104	0.882426	6.81068	6.83291	6.87872	6.89674	6.75799	6.76279	6.88324	6.94997	6.835	6.87598	6.76068	6.90147	6.59124	6.92777	6.7489	6.82847	6.80927	6.77499	6.77619
APOC4	0.0260809	0.653057	0.864445	6.71123	6.68515	6.53763	6.71627	6.76393	6.81238	6.73443	6.57528	6.66604	6.58887	6.71769	6.79307	6.57528	6.80927	6.68864	6.63923	6.88057	6.69761	6.68608
APOC4-APOC2	-0.0167431	0.809084	0.931368	5.8216	5.83835	5.80117	5.8822	5.63075	6.06953	5.93113	5.70663	5.6351	5.77954	5.83778	5.8001	5.66788	5.99358	5.90867	5.96942	5.887	5.86689	5.73381
APOD	0.084599	0.18691	0.5529	5.90017	5.81557	5.80241	6.05466	5.87917	5.78605	5.9523	5.8091	5.97284	5.79384	5.71973	5.83797	5.78493	5.85956	5.67413	5.93088	6.08706	5.95657	5.72485
APOE	0.00994545	0.897002	0.964887	7.29291	7.28297	7.22025	7.28387	7.50678	7.28932	7.35981	7.54436	7.3389	7.21987	7.08296	7.49944	7.2121	7.31265	7.02521	7.26368	7.15963	7.42736	7.15375
APOF	0.0263499	0.706725	0.890763	4.73153	4.70518	4.71838	4.68595	4.57474	4.78336	4.58464	4.85429	4.77245	4.73317	4.52093	4.90126	4.76452	4.79475	4.49166	4.58432	4.93604	4.79901	4.72577
APOH	0.0555518	0.398579	0.727005	4.44153	4.38598	4.17088	4.40664	4.43605	4.54989	4.52666	4.3194	4.32399	4.43843	4.43105	4.23961	4.45504	4.42907	4.53296	4.2525	4.51636	4.4277	4.60539
APOL1	0.0574051	0.627258	0.852257	7.37103	7.31363	7.03399	7.45956	7.25162	7.40555	7.55947	6.95493	6.86192	7.554	7.44041	7.80207	7.22972	7.31545	7.30904	7.18109	7.4268	7.35446	7.70822
APOL2	-0.0172736	0.816921	0.934615	7.73207	7.74934	7.83877	7.63113	7.84612	7.89489	7.6866	7.74038	7.50082	7.7999	7.66697	7.80127	7.53492	7.50058	7.92999	7.66052	7.93587	7.77428	7.84035
APOL3	-0.107895	0.226877	0.591525	8.94682	9.05472	8.79693	8.93049	9.19491	9.15532	9.13543	8.95821	8.99333	9.30598	9.10168	9.13363	8.88703	8.86464	9.2041	8.58549	8.98925	8.81876	8.90395
APOL4	0.0150318	0.88269	0.959555	5.84592	5.83088	5.69418	5.77499	5.81757	5.59275	6.03512	5.93902	6.02269	5.83139	5.55505	6.1449	5.84403	5.89973	5.71252	5.84875	5.8993	6.2347	5.41362
APOL5	-0.0971966	0.261001	0.621121	4.52155	4.61875	4.44304	4.55605	4.54864	4.5362	4.69435	4.38093	4.75187	4.50563	4.81228	4.65222	4.32913	4.57474	4.87744	4.43345	4.39461	4.8206	4.33285
APOL6	-0.241896	0.045408	0.359363	9.27856	9.52045	9.06453	9.44931	9.4016	9.5005	9.30494	9.40428	9.34101	9.66611	9.59037	10.1713	9.31059	9.16747	9.3678	9.12226	9.23702	9.02326	9.54827
APOLD1	-0.218358	0.0519877	0.373221	6.47236	6.69072	6.51494	6.40733	6.48365	7.03561	6.43363	6.62281	6.68095	6.56545	7.03953	6.43687	6.49947	6.41528	6.71707	6.42744	6.93282	6.06597	6.49813
APOM	0.0165669	0.842951	0.944233	6.37435	6.35778	6.15698	6.30906	6.53351	6.31516	6.20548	5.93613	6.55118	6.50519	6.41595	6.37031	6.61282	6.47046	6.43253	6.3358	6.38894	6.26995	6.42194
APOO	-0.217877	0.194753	0.560686	7.33227	7.55015	6.98455	7.57511	7.02486	7.10459	7.33299	7.05816	7.98809	8.02814	7.965	7.53469	7.85372	7.47564	7.17346	7.54905	7.21823	6.90147	7.62386
APOOL	0.0765497	0.601368	0.841694	8.22949	8.15294	8.14085	8.43258	7.37806	7.82432	8.06949	8.07858	7.95035	8.27083	8.37213	8.43476	8.2291	8.0385	8.20815	8.08443	8.45105	8.72966	8.59615
APOPT1	0.0637505	0.423538	0.742881	7.09338	7.02963	7.018	6.91663	7.215	7.05277	6.99434	7.17808	6.86967	7.23079	7.18136	6.99646	7.30939	6.91757	6.91906	6.80886	6.97646	7.26047	7.23258
APP	0.39665	0.000450939	0.214712	10.7935	10.3968	10.6305	10.9957	10.7447	10.5564	10.5368	10.2578	10.2886	10.5009	10.0709	10.3545	10.7898	11.1445	10.5151	10.6305	10.7418	10.9943	10.5633
APPBP2	-0.117108	0.258457	0.618653	8.53522	8.65232	8.67323	8.5659	7.94084	8.48405	8.48433	8.65215	8.41493	8.81355	8.96982	8.66859	8.62114	8.5005	8.68062	8.53488	8.54602	8.68532	8.79966
APPL1	-0.094725	0.200308	0.567609	9.26465	9.35938	9.08002	9.29455	9.09948	9.38712	9.19444	9.34069	9.01667	9.39078	9.36105	9.56979	9.39239	9.27547	9.50518	9.30372	9.3416	9.32886	9.37506
APPL2	0.0194799	0.732336	0.902654	8.75118	8.7317	8.70652	8.81585	8.84588	8.90024	8.59285	8.81355	8.64911	8.58355	8.81938	8.7346	8.6719	8.79402	8.71194	8.64123	8.80391	8.72577	8.80391
APRT	-0.000591676	0.993628	0.997846	8.30861	8.3092	8.18893	8.27538	8.51319	8.23075	8.28929	8.1229	8.5883	8.5542	8.30881	8.23452	8.33962	8.2693	8.15595	8.27822	8.459	8.16078	8.28204
APTX	-0.0567495	0.45562	0.761938	7.2851	7.34185	7.36429	7.04424	7.31816	7.25914	7.05974	7.09106	7.28835	7.42979	7.55156	7.24855	7.4111	7.3496	7.33237	7.53394	7.35713	7.4186	7.243
AQP1	0.0389765	0.653773	0.864445	5.80869	5.76972	5.52256	6.2126	5.97407	5.85217	5.71348	5.73381	5.78605	5.70778	5.62324	5.74583	5.82432	5.85595	5.79485	5.914	6.00096	5.57387	5.60042
AQP10	0.553566	0.0153363	0.28396	6.73928	6.18571	6.12693	7.4754	7.13938	6.33696	5.80825	6.08832	5.97128	6.47795	6.35881	6.01605	7.0457	6.61967	5.76628	6.47004	7.53161	6.66702	6.23954
AQP11	0.107251	0.147239	0.506973	6.40247	6.29522	6.4064	6.36999	6.29264	6.06788	6.38922	6.26636	6.15555	6.38903	6.34258	6.1752	6.51461	6.35668	6.56524	6.39989	6.29811	6.65714	6.33743
AQP12B	0.103597	0.183893	0.549239	7.78071	7.67711	7.75018	7.80552	7.94993	7.7641	7.9927	7.73533	7.70793	7.62956	7.30867	7.90059	7.59857	7.70451	7.63636	7.73437	7.84067	7.70837	7.67593
AQP2	0.126808	0.0455835	0.359774	6.84444	6.71763	6.97242	6.76028	7.04332	6.69021	6.84426	6.8003	6.74508	6.70453	6.61882	6.64872	6.65105	6.74992	6.70572	6.8277	6.74863	6.93763	6.89245
AQP3	-0.368074	0.0243947	0.310418	8.56827	8.93634	8.11663	8.37429	9.13543	9.2448	8.60926	9.00427	9.35409	8.49556	8.66361	8.47957	8.59747	8.53683	9.25904	8.98977	8.78835	8.12991	8.82622
AQP4	0.194525	0.00535685	0.245759	4.68186	4.48734	4.49348	4.48287	4.84449	4.44832	4.65552	4.43735	4.31438	4.4277	4.57022	4.51331	4.70032	4.76603	4.6506	4.53681	4.74221	4.72146	4.73037
AQP4-AS1	0.0871078	0.431	0.747197	4.53726	4.45015	4.23134	4.54284	4.79851	4.551	4.65919	4.54566	4.24187	4.04566	4.6074	4.51777	4.45081	4.26766	4.53326	4.5586	4.34307	4.49077	5.05116
AQP5	-0.0304448	0.668983	0.873195	6.7095	6.73994	6.89183	6.66905	6.99629	6.67329	6.79092	6.9653	6.66271	6.84473	6.6394	6.7566	6.64116	6.65762	6.67545	6.70207	6.57771	6.51356	6.64734
AQP6	0.00850579	0.88332	0.959926	6.23399	6.22549	6.16403	6.28244	6.43717	6.30969	6.34571	6.36031	6.19374	6.20572	6.07565	6.26025	6.18904	6.10768	6.18081	6.2177	6.14185	6.26475	6.17326
AQP7	-0.0251928	0.776068	0.919582	6.73637	6.76156	6.52213	6.82884	6.70918	6.52213	6.63653	6.95897	6.78452	6.90435	6.46556	6.72551	7.12903	6.76112	6.91663	6.81482	6.7138	6.79768	6.52902
AQP7P1	0.0827714	0.313348	0.664553	6.00432	5.92155	5.65	6.23049	6.1347	5.85956	6.05529	6.01638	5.77323	5.98681	5.82727	6.04221	5.93958	5.82564	5.87869	5.98823	5.87226	6.28537	6.04553
AQP8	-0.028149	0.65682	0.866032	6.51081	6.53896	6.47501	6.67432	6.5138	6.54458	6.58887	6.36585	6.53729	6.57249	6.39348	6.70545	6.44002	6.44636	6.67919	6.51336	6.31064	6.61526	6.53303
AQP9	0.482848	0.0329767	0.332733	10.8284	10.3456	11.076	10.6261	11.1036	10.244	11.4457	10.0625	10.5195	10.1113	9.42951	10.9831	10.7809	10.9527	10.1906	11.2239	10.2466	10.9729	10.2512
AQPEP	-0.0123756	0.86293	0.951524	4.40627	4.41865	4.5154	4.38163	4.29078	4.3506	4.39353	4.65879	4.565	4.35606	4.32208	4.33122	4.38281	4.28922	4.45616	4.30928	4.40991	4.26066	4.73254
AQR	-0.127657	0.0817491	0.423365	9.9594	10.0871	10.0964	9.90828	9.67013	9.96551	9.84574	10.1151	9.96053	10.2474	10.1579	10.1097	10.0929	9.95154	10.2125	9.92795	9.99944	9.93721	10.1329
AR	0.0463843	0.519553	0.799499	5.79704	5.75066	5.82994	6.12528	5.58977	5.62185	5.8757	5.67298	5.87869	5.69702	5.67443	5.9076	5.81331	5.86733	5.77067	5.78201	5.76628	5.70851	5.59726
ARAF	0.138733	0.112476	0.462994	9.70915	9.57041	9.52091	9.6273	9.95564	9.74794	9.83444	9.38712	9.75306	9.3754	9.34245	9.4426	9.75922	9.66232	9.70397	9.81076	9.65965	9.81923	9.54362
ARAFP2	-0.164868	0.0214003	0.304599	5.56093	5.7258	5.51779	5.3864	5.64302	5.75087	5.77954	5.90877	5.58247	5.63911	5.7056	5.71465	5.64528	5.52832	5.84979	5.65514	5.61281	5.5963	5.33893
ARAP1	0.194558	0.130941	0.487609	10.1479	9.95333	9.96522	10.0555	10.8113	10.2354	10.3722	10.0526	9.86887	9.69649	9.57813	9.92795	9.98217	10.0264	9.97276	10.2944	9.94807	10.2807	9.88952
ARAP2	-0.278623	0.0734958	0.410722	9.21454	9.49316	9.31415	9.63843	8.9501	9.09521	8.94353	9.59698	9.0523	9.70108	9.98479	9.78799	9.444	9.18831	9.58904	9.13792	9.30962	8.65916	9.48355
ARAP3	0.114955	0.249357	0.609563	8.1289	8.01395	8.02089	8.07898	8.39172	8.19333	8.44322	7.96939	8.10734	7.92946	7.69331	7.78976	8.07147	8.01785	8.15758	8.27144	8.0525	8.30023	7.7833
ARC	0.053325	0.540135	0.810203	7.28578	7.23246	7.19583	7.28089	7.49004	7.25932	7.60142	7.38676	7.25327	7.07723	7.00246	7.48827	7.10412	7.18449	7.08823	7.30412	7.08923	7.46815	7.15786
ARCN1	-0.093282	0.228019	0.592107	9.33592	9.42921	9.46158	9.54952	8.94012	9.26057	9.45551	9.43862	9.28485	9.49419	9.44781	9.41543	9.38677	9.2149	9.56317	9.529	9.29425	9.38451	9.33614
AREG	0.962258	0.00932248	0.260674	7.3363	6.37405	8.79436	7.3618	6.92695	6.26234	7.03152	5.73293	6.41703	5.58945	6.1292	6.52807	8.4022	7.79329	6.91793	7.41542	6.1248	7.36753	6.22428
AREL1	-0.0406229	0.456004	0.762252	9.93814	9.97876	10.0167	9.79195	10.019	10.0512	9.99456	10.0964	9.93442	9.98106	9.8692	9.95943	9.76986	9.93598	9.95881	9.9795	9.90363	9.99135	10.0203
ARF1	0.253702	0.00105682	0.214712	11.5386	11.2849	11.3311	11.4457	11.656	11.3232	11.4866	11.1784	11.2859	11.2429	11.1745	11.2195	11.5863	11.6905	11.2971	11.5579	11.6647	11.5737	11.4132
ARF1P1	-0.0661242	0.315758	0.665954	6.87852	6.94464	6.99929	6.91312	7.05541	6.80962	7.09279	7.00846	6.99909	6.88602	6.89039	6.92572	6.83033	6.73104	7.07988	6.95799	6.7982	6.70234	6.78416
ARF3	0.242453	0.0262069	0.3147	10.8231	10.5807	10.6959	10.9743	11.1054	10.8121	11.0569	10.5311	10.7219	10.3058	10.2844	10.5391	10.6742	10.7335	10.6103	10.841	10.6947	11.0202	10.4533
ARF4	0.133547	0.070015	0.405726	10.2418	10.1082	10.3968	10.3861	10.3162	10.0368	10.3931	10.0234	10.273	10.1801	10.0264	10.1647	10.2075	10.1038	9.92795	10.2333	10.0976	10.2685	10.0062
ARF5	0.275935	0.0551765	0.379149	9.74794	9.47201	9.94742	9.67132	9.85785	9.67208	9.87539	9.57555	9.48973	9.03579	8.99624	9.04476	9.80031	9.64768	9.91961	10.0423	9.50684	9.8651	9.55957
ARF6	0.0349737	0.656749	0.866032	10.6787	10.6437	10.7012	11.0047	10.3316	10.6804	10.6136	10.6434	10.6612	10.6189	10.7875	10.7266	10.7237	10.5012	10.4692	10.5624	10.6908	10.6742	10.8673
ARFGAP1	0.139176	0.0834992	0.426503	9.09492	8.95575	9.04108	9.19491	9.45149	9.13363	9.18436	8.95329	9.05445	8.77022	8.81697	8.96238	8.8834	8.93446	8.95039	9.00464	8.94468	9.19086	9.02906
ARFGAP2	0.0880669	0.166666	0.52922	8.84591	8.75784	8.65041	8.84168	9.00828	8.86014	8.65499	8.71135	8.68027	8.66563	8.77881	8.91797	8.82333	8.82965	8.68972	8.75881	8.92043	8.95121	8.93317
ARFGAP3	-0.0196197	0.807774	0.930913	8.46053	8.48015	8.17406	8.45129	8.61018	8.42957	8.65295	8.47315	8.31721	8.64448	8.64789	8.64282	8.49008	8.61618	8.20386	8.48221	8.41187	8.26627	8.4719
ARFGEF1	-0.152983	0.0257942	0.3147	9.57045	9.72343	9.65547	9.57444	9.32614	9.59225	9.51321	9.86714	9.57611	9.80134	9.88103	9.663	9.74447	9.54178	9.75846	9.64811	9.59225	9.56979	9.61646
ARFGEF2	-0.0562613	0.3372	0.681558	9.33929	9.39555	9.17461	9.42785	9.2301	9.40718	9.34902	9.43463	9.17827	9.48398	9.41184	9.49513	9.3946	9.28147	9.43862	9.31475	9.36525	9.37456	9.45612
ARFIP1	0.072522	0.496628	0.78601	8.8374	8.76488	9.04136	8.72966	8.38161	8.67856	8.94305	8.70777	8.46002	9.20299	8.66274	8.84875	8.82308	8.66216	8.69647	8.86172	9.02246	9.15915	8.77408
ARFIP2	0.0833755	0.271637	0.631589	7.91176	7.82838	7.84855	7.75584	8.20563	8.02123	8.04717	7.65879	7.89647	7.69714	7.73714	7.68137	7.84067	7.86123	8.02838	7.90653	7.94263	7.91545	7.78863
ARFRP1	0.0627507	0.384782	0.715274	7.74365	7.6809	7.51644	7.67919	8.14706	7.74813	7.75337	7.71218	7.61732	7.6965	7.67744	7.73234	7.5834	7.76918	7.67355	7.58973	7.85777	7.68795	7.69846
ARG1	0.0764412	0.539596	0.809759	4.31617	4.23973	4.03752	4.23904	4.60539	4.34194	4.07077	4.30984	4.34307	4.36627	4.23848	3.96194	3.98889	5.09688	4.17424	4.18208	4.19626	4.39268	4.21813
ARG2	0.298056	0.000950547	0.214712	6.50662	6.20857	6.36476	6.63525	6.22801	6.22506	6.51518	6.2075	6.34849	6.2411	6.04936	5.91328	6.57688	6.73621	6.3118	6.37194	6.42938	6.58597	6.48795
ARGFX	0.0590931	0.550233	0.815659	3.84374	3.78465	3.91946	3.8657	4.11309	3.66988	3.47432	3.92017	3.76626	3.76802	3.50019	3.83452	3.82286	3.78084	4.01677	3.80137	4.28541	3.64392	3.68806
ARGLU1	-0.239404	0.0116701	0.271276	9.83096	10.0704	9.8829	9.71544	9.95447	10.1351	9.54523	10.1434	9.95374	10.2347	10.351	10.0327	10.0392	9.85699	10.0027	9.70955	10.0096	9.67058	9.80421
ARHGAP1	0.105548	0.289736	0.646593	10.9701	10.8646	10.9058	11.0264	11.1978	11.0594	11.1955	10.7244	10.9831	10.6974	10.5265	10.6794	10.9527	10.7766	11.125	11.1214	10.7766	11.1463	10.7535
ARHGAP10	-0.0115702	0.909981	0.970094	6.82375	6.83532	7.01146	6.92434	6.5477	6.81445	6.40329	6.82327	6.81482	6.98815	7.26679	6.72811	6.93626	6.78949	6.47265	6.77433	6.90076	6.9894	6.91104
ARHGAP11A	-0.193908	0.0894499	0.435131	5.91352	6.10743	5.81194	5.85673	5.67379	5.93168	6.11439	5.79889	6.05943	5.98659	6.61838	5.85208	6.01028	5.91961	6.15973	6.45266	6.23057	5.79108	5.81331
ARHGAP11B	-0.217424	0.0517236	0.372728	7.2714	7.48882	7.63967	7.42979	7.307	7.13586	7.08476	7.33313	7.37903	7.81229	7.82835	7.73081	7.09679	7.34291	7.27941	7.41168	7.22372	7.04523	7.2727
ARHGAP12	-0.156441	0.289231	0.646593	8.53641	8.69285	8.82965	8.44648	7.76836	8.44603	8.27724	8.72611	8.44479	8.70848	9.22566	8.39654	8.71826	8.4897	8.90922	8.68595	8.98155	8.61586	8.70058
ARHGAP15	-0.27852	0.105253	0.455971	10.3847	10.6632	10.1586	10.351	9.66881	10.4533	9.88357	10.9042	10.6662	10.5511	11.0905	10.443	10.7473	10.6226	10.9527	10.2447	10.7969	10.3136	10.9198
ARHGAP17	-0.0027412	0.976766	0.992428	9.51968	9.52242	9.59421	9.36833	9.91429	9.60136	9.707	9.67058	9.37033	9.42259	9.18436	9.87539	9.45314	9.4625	9.55626	9.4985	9.40633	9.43399	9.33733
ARHGAP18	0.398679	0.0123686	0.274146	9.35412	8.95544	9.27145	9.77492	8.46265	8.67917	9.27866	9.05718	8.99307	8.96898	8.95039	8.79163	9.55344	9.65469	8.72939	9.4737	9.48105	9.44707	9.26313
ARHGAP19	-0.0354575	0.652196	0.86412	8.52442	8.55987	8.69531	8.32009	8.46299	8.45464	8.42071	8.6229	8.37403	8.7337	8.69237	8.52282	8.49784	8.51319	8.55799	8.52055	8.34763	8.90988	8.55211
ARHGAP19-SLIT1	0.0883784	0.137812	0.496594	5.161	5.07262	5.25033	5.01298	5.2949	5.12222	5.31	5.00702	5.00638	5.1074	5.0887	5.00881	5.05786	5.09153	5.06394	5.17647	5.05145	5.28141	5.09851
ARHGAP20	0.112622	0.182405	0.548416	5.18514	5.07252	5.4771	5.17924	5.216	5.42601	5.15483	4.82679	5.01229	5.01156	5.09318	5.13358	5.06691	5.42269	5.02739	5.04935	5.00078	5.03417	5.11457
ARHGAP21	0.174283	0.159696	0.520888	8.91926	8.74498	8.84722	9.35185	8.39862	8.56158	8.82333	8.96209	8.72505	8.85433	8.72939	8.74032	9.13744	9.23644	8.40754	8.97952	8.85897	9.06102	8.55846
ARHGAP22	0.0965933	0.39588	0.724406	6.71236	6.61576	6.78189	6.861	6.42377	6.84863	7.03911	6.92395	6.35728	6.25669	6.69786	6.43004	6.88778	6.47289	6.91212	6.49954	6.54458	6.51736	6.88281
ARHGAP23	0.0743091	0.303328	0.656556	6.84723	6.77292	6.89886	6.87459	6.91588	6.45564	6.79787	6.96839	6.98455	6.73104	6.61368	6.78232	6.65805	6.85352	6.84724	6.80051	6.80821	6.97163	6.84646
ARHGAP24	0.294869	0.0642879	0.394305	9.01698	8.72211	9.42625	8.73239	8.67358	8.58744	9.12713	8.91942	8.59398	8.6998	8.27911	9.02422	9.30598	8.88491	8.60779	9.06516	8.82577	9.681	8.49584
ARHGAP25	-0.0245466	0.796393	0.927642	9.86842	9.89297	9.81014	9.70299	9.7729	9.97845	9.68383	9.82804	9.64148	9.94331	10.2474	9.86714	9.80667	9.88162	9.89511	9.74283	10.2342	9.69618	10.2272
ARHGAP26	0.167963	0.0728084	0.409889	11.027	10.859	11.1547	10.8614	11.0559	10.712	11.1463	10.9511	10.7258	10.7418	10.6086	11.1707	10.9511	10.9787	10.9143	11.0477	10.938	11.3758	10.7809
ARHGAP27	0.221287	0.0505656	0.369974	8.72944	8.50815	8.78677	8.6919	9.03117	8.64123	9.11779	8.45725	8.72746	8.31721	8.07858	8.56761	8.52853	8.71241	8.53488	8.741	8.51124	8.7886	8.39654
ARHGAP28	0.0587112	0.474153	0.773668	4.31169	4.25298	4.19415	4.16992	4.23339	4.15555	4.10608	3.98597	4.36487	4.08884	4.26431	4.43735	4.28853	4.59784	4.38163	4.34534	4.28115	4.54499	4.38918
ARHGAP29	0.435374	0.122421	0.47552	5.1916	4.75623	6.06938	5.08581	4.56159	4.47507	4.6411	4.8013	4.29787	4.7454	4.74155	4.529	5.27458	4.97323	4.65491	5.80476	4.37267	6.65385	5.09224
ARHGAP30	0.0970093	0.268119	0.627688	9.22626	9.12925	9.09666	9.24034	9.73935	9.29514	9.3678	9.19984	9.11805	9.05057	9.17212	9.11848	8.91481	9.15726	9.02326	9.05655	9.18717	9.15315	9.17979
ARHGAP31	0.176266	0.190666	0.558115	9.16678	8.99051	9.22171	9.13335	9.11321	8.8228	9.2448	9.13201	8.51633	8.864	8.64418	9.42972	9.08294	9.00165	9.29093	9.22409	8.96898	9.78137	8.95297
ARHGAP32	0.118155	0.182887	0.548739	7.84581	7.72765	7.67689	8.08189	7.63897	7.71884	7.78772	7.88814	7.47233	7.86058	7.54278	7.90843	7.97094	7.77409	7.75828	7.67187	7.74548	8.19593	7.74038
ARHGAP33	0.0758411	0.331406	0.678027	7.42644	7.3506	7.55592	7.33872	7.70912	7.55464	7.19406	7.30389	7.43444	7.23989	7.20461	7.30389	7.18871	7.36892	7.43175	7.33168	7.44575	7.62203	7.41472
ARHGAP35	-0.000793703	0.990488	0.99668	9.01453	9.01532	9.15173	9.01742	9.16494	9.10198	9.06361	8.96872	9.11577	8.89772	9.14624	8.7876	9.04025	9.01045	9.11321	8.99134	8.95874	8.75464	8.96898
ARHGAP36	-0.0154288	0.804577	0.929354	5.01996	5.03539	4.99854	5.02096	4.9661	4.93762	5.22341	5.21994	5.08536	5.04998	4.84865	4.86368	5.03017	4.96117	5.15249	5.12542	5.03475	4.99079	4.95378
ARHGAP39	0.0097819	0.880033	0.958231	6.44832	6.43854	6.3118	6.36956	6.66965	6.40979	6.63703	6.65185	6.44899	6.4565	6.31572	6.405	6.41923	6.47828	6.34545	6.47501	6.48008	6.34891	6.32035
ARHGAP4	0.180063	0.0655989	0.396957	10.2542	10.0742	10.0747	10.1819	10.5709	10.4232	10.3429	9.92639	10.2399	9.76311	9.85192	9.90098	10.1504	10.2784	10.2615	10.2263	10.302	10.1903	10.1966
ARHGAP40	0.083997	0.270803	0.630782	5.91096	5.82696	6.00946	6.09412	6.06715	5.73147	5.91842	5.91254	5.64965	5.84279	5.66871	5.98234	5.64382	6.03808	5.99314	5.83507	5.90506	5.74478	5.77776
ARHGAP42	-0.13461	0.371297	0.706111	5.46593	5.60054	5.64158	5.92479	4.91379	5.38154	5.27173	5.37286	5.68719	5.41648	5.41527	5.50521	5.72514	5.15827	5.60637	6.41944	5.3803	5.63735	5.54044
ARHGAP44	0.0791296	0.298454	0.653828	6.27716	6.19803	6.08764	6.20465	6.42681	6.31256	6.40962	6.10748	6.07077	6.14581	6.29427	6.22801	6.59159	6.18566	6.04707	6.37831	6.23954	6.10884	6.24013
ARHGAP5	-0.23904	0.0446876	0.357353	7.89358	8.13262	7.91697	8.10322	7.47195	7.97165	7.70504	8.51702	8.19568	8.03535	8.18811	7.95281	8.19177	7.87381	8.438	7.76234	8.0397	7.68703	8.05274
ARHGAP5-AS1	0.0430634	0.44304	0.7535	6.36746	6.3244	6.45431	6.30636	6.36842	6.45534	6.29463	6.39569	6.37246	6.33939	6.15772	6.30373	6.32857	6.21957	6.2983	6.27257	6.49339	6.4774	6.3645
ARHGAP6	0.30271	0.0369565	0.339648	6.6569	6.35419	6.42744	7.07234	6.65532	6.39378	5.91278	6.34244	6.53351	6.52819	6.26896	6.09736	6.81526	7.0022	6.08731	6.58195	6.67358	6.97841	6.37476
ARHGAP9	0.0442511	0.688915	0.882426	9.43442	9.39017	9.66461	9.17642	9.78742	9.62685	9.58406	9.36156	9.64811	9.07936	9.1264	9.13182	9.45234	9.52026	9.49022	9.65703	9.3628	9.18869	9.17318
ARHGDIA	0.196541	0.106811	0.457726	9.82354	9.627	9.91682	9.77413	10.236	9.64353	10.0859	9.67949	9.85112	9.35141	9.18717	9.56541	9.85785	9.75352	9.77353	9.96434	9.46621	9.86223	9.45929
ARHGDIB	0.0250311	0.755578	0.911504	11.7066	11.6815	11.6812	11.6489	11.7916	11.6291	11.7319	11.7532	12.0101	11.5757	11.7788	11.3117	11.6528	11.8411	11.8178	11.5757	11.7572	11.4866	11.7677
ARHGDIG	0.0771585	0.313926	0.664608	6.94139	6.86423	6.86076	7.04718	7.2381	6.95969	6.9997	7.08629	6.892	6.74572	6.67219	6.79375	6.82241	6.937	6.96438	6.79981	6.82369	7.03911	6.70453
ARHGEF1	0.0495704	0.681255	0.879864	10.0936	10.044	10.168	10.0555	10.6059	10.4711	10.0207	9.91254	10.2233	9.5401	9.93932	9.78626	10.0294	9.96236	10.4085	10.0709	10.0107	9.91767	10.0719
ARHGEF10	-0.0156598	0.827998	0.938992	6.29969	6.31535	6.16438	6.17836	6.35668	6.33939	6.15555	6.39656	6.20591	6.2314	6.2945	6.1714	6.2273	6.20865	6.57476	6.30887	6.4188	6.58162	6.40586
ARHGEF10L	0.240489	0.0458039	0.360094	8.02101	7.78052	7.93289	7.84758	8.57782	8.05289	8.28583	7.86468	7.76323	7.75731	7.37177	7.84262	7.80745	7.98133	7.86769	7.72394	7.71657	8.23406	7.80552
ARHGEF11	0.206281	0.152618	0.51242	8.96847	8.76219	9.1031	8.69714	9.29774	8.91192	9.30921	8.86937	8.8887	8.61054	8.20193	8.8228	8.93376	8.86307	8.70032	9.09196	8.51775	9.44885	8.54565
ARHGEF12	0.113897	0.516581	0.798035	7.64418	7.53029	7.37884	8.30103	7.60989	7.59804	6.93927	7.60565	7.26565	7.79644	8.07433	7.23567	7.88409	8.22011	7.26869	7.39783	7.80281	7.1396	7.52202
ARHGEF15	0.0916297	0.177518	0.542753	6.95679	6.86516	6.90808	7.03514	7.0719	6.84375	7.15536	6.88157	6.90321	6.62163	6.75982	6.88809	6.88615	6.88238	6.96708	7.05616	6.89976	6.99216	6.78021
ARHGEF16	0.0889758	0.198086	0.565188	6.67375	6.58477	6.6057	6.73331	6.90058	6.66789	6.90387	6.6998	6.66965	6.59587	6.49638	6.47289	6.44034	6.59245	6.5659	6.50977	6.69905	6.5787	6.60971
ARHGEF17	-0.100174	0.233351	0.59672	6.47209	6.57227	6.49864	6.31486	6.88168	6.49235	6.62256	6.7624	6.59223	6.62644	6.41263	6.48319	6.45718	6.57661	6.54965	6.65922	6.30615	6.38067	6.21048
ARHGEF18	-0.0699563	0.400529	0.728396	9.79305	9.863	9.74749	9.76262	9.94807	10.1566	9.72849	9.82254	10.0147	9.48805	9.84414	9.72747	9.86223	9.72387	10.0821	9.76853	9.76262	9.64407	9.95794
ARHGEF19	0.0204229	0.731752	0.902569	6.94915	6.92872	6.99391	6.94588	7.00826	6.93131	7.17696	6.99753	7.09217	6.87771	6.83822	6.85877	6.97784	6.8899	6.95948	6.87459	6.95474	6.79092	6.8039
ARHGEF2	0.0900452	0.245823	0.606505	9.82551	9.73547	9.81452	9.67949	9.99199	9.95447	10.1258	9.69568	9.7963	9.5263	9.62464	9.58818	9.66662	9.7847	9.83909	9.85908	9.83484	9.83308	9.69856
ARHGEF25	-0.0255922	0.704845	0.889546	6.23307	6.25866	6.28816	6.24617	6.37455	6.32174	6.38667	6.33258	6.10868	6.43065	6.10177	6.35574	6.27481	6.13704	6.08373	6.33435	6.04289	6.11743	6.22986
ARHGEF26	0.0793451	0.322269	0.670636	3.995	3.91566	3.9554	4.10073	4.15345	3.89549	4.05054	3.93885	3.80764	3.84779	4.32913	3.77342	3.77216	4.14378	3.85941	3.87353	3.7729	4.00461	4.00145
ARHGEF28	0.139106	0.104403	0.454653	6.08013	5.94102	6.18332	6.1338	6.06997	6.00946	5.90785	5.6242	6.10884	5.96272	6.2411	5.80866	5.80693	6.07739	5.83459	5.93861	6.10884	6.29673	6.13634
ARHGEF3	-0.136628	0.0911802	0.439209	9.56762	9.70425	9.68955	9.69856	9.66144	9.85253	9.37373	9.76262	9.60583	9.61817	9.95198	9.55002	9.41035	9.53578	9.83308	9.45976	9.55586	9.43338	9.74994
ARHGEF35	-0.237621	0.0371606	0.340048	6.59473	6.83235	6.51874	6.71393	7.00964	6.77989	6.44843	7.01535	6.85389	6.50126	6.86834	6.81732	6.48319	6.4101	7.22055	6.60222	6.62394	6.26896	6.87566
ARHGEF37	0.0538108	0.376418	0.709536	5.9061	5.85229	5.9076	5.87329	5.91795	5.85848	5.91498	5.71696	5.77389	5.82221	5.8685	5.81757	5.78681	5.86151	6.05033	5.91036	6.0903	6.05096	5.75148
ARHGEF38	0.0508144	0.470289	0.771344	4.54862	4.4978	4.52826	4.3761	4.45314	4.43046	4.57869	4.44244	4.36258	4.48593	4.46125	4.69985	4.43698	4.61179	4.63144	4.46848	4.41603	4.7033	4.83326
ARHGEF39	-0.000485334	0.993139	0.997725	6.36402	6.36451	6.22463	6.38713	6.44878	6.33403	6.34622	6.4055	6.34787	6.29155	6.18807	6.32269	6.31429	6.35855	6.46111	6.56524	6.33306	6.43642	6.4271
ARHGEF4	0.12262	0.151449	0.511662	6.33915	6.21653	6.33403	6.39633	6.55009	6.3516	6.50642	6.24236	6.44188	6.16806	6.01074	6.42377	6.11074	6.26961	6.09357	6.00023	6.50258	6.14006	6.24245
ARHGEF40	0.350792	0.0300934	0.325126	7.71677	7.36598	7.81183	7.08591	8.06644	7.49004	8.10211	7.35999	7.67663	6.97344	6.80821	7.38721	7.48371	7.73695	7.62431	7.60801	7.54807	8.14706	7.46886
ARHGEF5	-0.201143	0.0578136	0.383366	6.67163	6.87278	6.53965	6.74488	7.05477	6.83097	6.54097	7.07146	6.85599	6.53893	6.85431	6.87316	6.60402	6.50363	7.23969	6.71769	6.7335	6.38425	6.93902
ARHGEF6	-0.0894864	0.403327	0.730058	10.2762	10.3657	10.4796	10.2399	9.61144	10.2565	10.0799	10.4899	10.2333	10.2886	10.3429	10.2517	10.518	10.4081	10.6069	10.4559	10.3796	10.4522	10.3171
ARHGEF7	-0.0800404	0.247562	0.607964	8.76274	8.84278	8.85206	8.78181	8.56412	8.78181	8.69945	8.92664	8.66563	8.82409	8.61765	8.97616	8.8198	8.83505	9.01045	8.93984	8.6276	8.78957	8.8952
ARHGEF9	-0.159485	0.157442	0.51793	8.33711	8.49659	8.55366	8.79073	7.90001	8.59825	8.09551	8.38275	8.44603	8.59242	8.77656	8.30103	8.23819	8.26901	8.5454	8.3303	8.61159	8.11594	8.45933
ARID1A	0.135114	0.249271	0.609563	10.387	10.2519	10.5433	10.2844	10.7427	10.5235	10.6464	10.2225	10.475	9.83484	9.90214	10.1396	10.2029	10.3523	10.4435	10.474	10.1586	10.4683	10.0841
ARID1B	0.146757	0.105749	0.456762	9.71522	9.56847	9.62648	9.41147	9.98863	9.80537	9.73117	9.49239	9.64207	9.28627	9.4032	9.52671	9.73313	9.72202	9.86223	9.52948	9.7419	9.89373	9.58849
ARID2	-0.143055	0.188989	0.556047	9.74971	9.89276	10.0096	9.91013	9.06233	9.82327	9.63843	9.95659	9.80918	9.87424	9.92882	9.74665	10.0016	9.76073	10.1276	9.87573	9.85609	9.62923	9.8792
ARID3A	0.18742	0.0653474	0.396628	8.41257	8.22515	8.46182	8.32232	8.74563	8.33298	8.6947	8.30919	8.32407	8.11488	7.8224	8.23845	8.23581	8.38369	8.2505	8.40874	8.26115	8.54015	8.06785
ARID3B	0.172269	0.0156422	0.28411	8.44784	8.27557	8.40188	8.30498	8.47082	8.51671	8.61618	8.1317	8.27016	8.17553	8.29841	8.17891	8.65619	8.32232	8.33563	8.29756	8.43168	8.46886	8.35768
ARID3C	0.0157332	0.760126	0.913633	6.14026	6.12453	6.06643	6.10035	6.2671	6.12672	6.24755	6.1786	6.1492	6.13252	6.05816	6.11804	5.95445	6.2153	6.12584	6.10714	6.10287	6.11415	6.19414
ARID4A	-0.143958	0.159135	0.51985	8.70568	8.84963	8.86968	8.63725	8.43624	8.68595	8.48771	9.0001	8.4028	9.07148	9.01535	8.76022	9.01233	8.68339	9.11254	8.74864	8.76877	8.75968	8.69603
ARID4B	-0.211098	0.055759	0.379851	8.57599	8.78709	8.38822	8.54062	8.25895	8.6279	8.4828	8.92236	8.46626	8.91797	9.04007	8.9767	8.84775	8.57651	8.82267	8.52282	8.71937	8.40473	8.965
ARID5A	0.244644	0.0406507	0.348721	8.46543	8.22079	8.60274	8.44896	8.87047	8.34072	8.2929	7.98718	8.59747	7.8553	7.9289	8.26096	8.74905	8.33628	8.42455	8.37122	8.32159	8.28067	8.28622
ARID5B	-0.248257	0.0728213	0.409889	9.41433	9.66259	9.0617	9.51979	9.0523	9.55833	9.1991	9.75846	9.71255	9.26982	9.71439	9.70636	9.69491	9.45641	9.78009	9.80071	9.59037	9.03713	10.1173
ARIH1	-0.144687	0.0615407	0.390567	10.1593	10.3039	10.2663	10.2225	9.79154	10.1727	10.038	10.455	10.1961	10.3837	10.3599	10.3906	10.3087	10.1707	10.3476	10.1258	10.2517	10.1201	10.2639
ARIH2	-0.0720658	0.414443	0.737169	8.97345	9.04552	8.90316	9.08193	9.02246	9.12462	8.97068	9.11623	8.67266	9.16747	9.46704	9.07894	8.88442	8.99245	8.93558	8.80158	9.08978	8.80332	9.01286
ARIH2OS	0.113783	0.165089	0.5276	7.5535	7.43972	7.61067	7.64637	7.62386	7.44172	7.86279	7.742	7.50652	7.35041	7.25187	7.55613	7.40774	7.57894	7.42465	7.24445	7.39727	7.3863	7.46757
ARL1	-0.268819	0.013741	0.278819	7.79043	8.05925	7.79128	7.89252	7.32912	7.80745	7.94253	8.17786	8.12406	8.22321	8.34412	7.93531	7.77025	8.00992	7.94059	7.92137	7.77914	7.52844	8.07065
ARL10	-0.0444769	0.52623	0.802967	7.1326	7.17707	6.97925	7.12639	7.18543	7.30634	7.11323	7.14076	7.21183	7.03256	7.20089	7.15536	7.02957	7.17948	7.24458	7.12427	7.32416	6.86304	7.3928
ARL11	0.191485	0.0847876	0.427611	7.41664	7.22515	7.80405	7.2455	7.29515	7.40216	7.60962	7.05499	7.07544	7.45336	6.86052	7.35968	7.23969	7.36655	7.06897	7.52611	7.39013	7.64139	7.15766
ARL13A	0.123901	0.22358	0.589096	4.28084	4.15694	4.39353	4.38665	4.22778	4.02873	4.06701	3.93374	4.06871	4.09319	4.60487	4.07849	4.21887	4.07279	3.99791	4.44987	4.11097	4.4679	4.58204
ARL13B	-0.011506	0.856225	0.949157	7.07213	7.08363	7.14317	7.10898	6.82451	6.9146	7.10037	7.00773	6.94834	7.22212	7.23696	7.0955	6.9894	7.0381	7.16545	7.07834	7.1838	7.13372	7.12707
ARL14	0.0988683	0.116483	0.469369	4.2992	4.20033	4.21467	4.31131	4.38163	4.30222	4.20597	4.13467	4.24658	4.08792	4.09021	4.33983	4.15289	4.35485	4.21526	4.18596	4.4451	4.45886	4.16753
ARL14EP	-0.287831	0.0423668	0.352812	8.35891	8.64674	8.00113	8.2929	8.37429	8.74191	7.8975	8.90499	8.46504	8.775	8.87415	8.59696	8.08001	8.26096	8.51381	8.30208	8.60986	8.82864	8.88491
ARL15	0.0689157	0.558663	0.821188	8.59711	8.5282	8.76691	9.00498	7.88241	8.49461	8.41635	8.67497	8.30881	8.58235	8.7449	8.41107	8.72379	8.63138	8.38899	8.61986	8.50949	8.81079	8.6279
ARL17B	-0.147629	0.398875	0.72737	10.1315	10.2791	10.463	9.92114	9.76311	10.9396	10.2944	9.68496	10.2791	10.5265	10.1424	10.2807	9.49336	9.84149	9.99199	10.3875	10.659	10.1483	10.5994
ARL2	0.0700145	0.457419	0.763203	9.46802	9.398	9.37744	9.53703	9.34332	9.22906	9.22609	9.2149	9.85492	9.36064	9.31548	9.34697	9.3042	9.70158	9.38927	9.47277	9.6889	9.33767	9.69593
ARL2BP	-0.13928	0.136447	0.494889	9.98478	10.1241	10.366	9.98965	9.67293	10.1297	9.93541	9.98927	10.4076	10.1002	10.1201	9.91393	10.2001	9.91504	10.2755	10.0563	10.1078	9.90153	9.77456
ARL2BPP2	-0.197719	0.130684	0.487366	5.39251	5.59022	5.67562	5.59726	5.09117	5.41688	5.81896	5.76114	5.87638	5.67562	5.69639	5.30337	5.76223	5.33261	5.54776	5.44425	5.14619	4.86882	5.23969
ARL3	-0.0723971	0.376279	0.709536	7.19436	7.26676	7.1047	7.13372	7.41341	7.00553	6.9573	7.46515	7.38523	7.22544	7.35626	7.07146	7.1881	7.22459	7.22427	7.40076	7.0576	7.20293	7.46693
ARL4A	0.310852	0.164668	0.526826	7.26928	6.95843	7.66761	7.2024	7.01016	6.59479	6.77686	6.74508	7.06956	6.89509	7.06297	6.86944	7.0233	7.15013	7.10878	7.32174	6.87616	8.83203	6.88488
ARL4C	-0.223353	0.214937	0.58198	9.4001	9.62346	9.36353	9.94393	9.169	9.61372	8.93204	9.64563	9.66267	9.58055	9.93644	9.35907	9.52091	9.3416	9.88246	9.30712	9.75271	8.48885	10.0884
ARL4D	0.0238318	0.775441	0.919582	5.95462	5.93079	5.80026	6.02089	6.01782	6.15973	5.77211	5.57056	6.03462	5.86172	6.1471	5.92664	5.97523	5.81896	6.02993	5.71602	6.07531	5.97875	6.13225
ARL4P	-0.230231	0.112026	0.462532	4.9188	5.14903	4.74732	4.746	4.88951	4.73812	4.85356	5.0362	5.09224	5.14556	5.68381	5.12054	5.1252	4.93046	5.20894	5.1668	5.00943	4.33614	5.63153
ARL5A	-0.0370535	0.578821	0.829729	8.77057	8.80762	8.83021	8.99333	8.57108	8.74785	8.8887	8.77854	8.7397	9.08109	8.74412	8.78586	8.8215	8.68304	8.74274	8.84104	8.63898	8.76691	8.74133
ARL5B	-0.047473	0.628291	0.852958	9.17945	9.22693	9.3754	9.39618	8.58008	9.0262	9.13126	9.30166	9.17642	9.15349	9.14217	9.44433	9.40999	9.18342	9.37857	9.19257	9.1934	9.22228	9.12306
ARL5C	0.148533	0.171884	0.535575	5.59281	5.44428	5.44325	5.70273	5.83572	5.78256	5.7056	5.34688	5.31373	5.13666	5.40032	5.53398	5.31603	5.94283	5.47536	5.56472	5.56692	5.67491	5.1473
ARL6	-0.197486	0.149861	0.510124	5.60038	5.79786	5.55069	5.48548	5.58917	5.70446	5.45414	5.74266	5.76657	5.7056	6.53672	5.45047	5.64596	5.4544	5.98048	5.49596	5.80162	5.28943	6.13252
ARL6IP1	-0.0370554	0.558915	0.821403	11.559	11.5961	11.6268	11.7532	11.5152	11.6684	11.4909	11.6192	11.5899	11.5579	11.8269	11.4993	11.5828	11.6024	11.5367	11.4705	11.5447	11.3291	11.5863
ARL6IP4	0.0471355	0.652834	0.864445	9.52025	9.47311	9.3649	9.67991	9.81484	9.73738	9.68679	9.19791	9.68233	9.65883	9.64102	9.47984	9.34978	9.52485	9.13909	9.2485	9.62186	9.16427	9.47503
ARL6IP5	0.00523362	0.959503	0.986731	11.675	11.6697	11.6975	11.8222	11.0477	11.6092	11.5628	11.5529	11.6003	11.7645	11.8329	11.5412	11.8859	11.7707	11.678	11.7788	11.9342	11.4678	11.8859
ARL6IP6	-0.193136	0.010433	0.264967	8.13816	8.3313	8.13585	8.06534	8.4224	8.09611	8.09761	8.54046	8.26776	8.34616	8.37348	8.41383	7.92999	8.13671	8.34173	8.27083	8.19469	8.18398	8.07687
ARL8A	0.168132	0.223258	0.588734	10.224	10.0559	10.5353	10.3502	10.4925	10.1162	10.5798	9.89476	10.1601	9.84482	9.68174	10.2354	10.3008	9.94195	10.1019	10.412	9.86223	10.3629	9.59016
ARL8B	-0.125024	0.185804	0.550958	9.91905	10.0441	9.92795	10.1227	9.94064	9.7441	10.0988	10.2855	10.0526	10.164	9.93147	10.2101	10.1451	9.83532	9.93317	10.0317	9.47238	9.89672	9.83185
ARL9	-0.129887	0.126976	0.482089	4.98915	5.11904	5.1442	4.83172	5.34604	5.1118	4.90534	5.20204	5.14648	5.0478	5.11004	5.32581	4.6804	5.18115	5.01229	4.99603	4.99725	4.84417	4.97206
ARMC1	-0.135995	0.0932576	0.442167	7.5463	7.6823	7.46321	7.44401	7.35713	7.63005	7.45285	7.7497	7.4044	7.85017	7.88977	7.72197	7.78048	7.60443	7.70063	7.51172	7.5651	7.77008	7.47946
ARMC10	0.0213082	0.818003	0.934925	8.01102	7.98971	8.07778	7.79523	7.61018	7.84939	7.98485	7.90821	7.87639	8.28606	7.89377	7.80669	8.16966	7.97025	8.09027	8.20691	8.15115	8.27563	8.06445
ARMC12	0.0574902	0.395302	0.723928	6.66831	6.61082	6.75134	6.70207	6.83097	6.73963	6.71107	6.494	6.57688	6.56579	6.73693	6.63732	6.74218	6.64605	6.56167	6.57434	6.58842	6.73206	6.31064
ARMC2	-0.133955	0.176215	0.540686	6.69976	6.83372	6.91128	6.628	6.4561	6.67545	6.45669	6.5895	6.82217	7.00574	7.29654	6.67065	6.85019	6.6069	6.92265	6.68703	6.7274	6.80351	6.85778
ARMC3	0.333767	0.0975876	0.445945	4.94124	4.60747	4.415	5.91228	5.05649	5.19074	4.57474	4.95312	4.666	4.46125	4.09579	4.38366	5.3956	5.27974	4.47929	4.62994	4.63144	4.44244	4.76344
ARMC4	0.0520609	0.428341	0.745749	4.72086	4.66879	4.59157	4.78673	4.71233	4.7026	4.78075	4.67294	4.78707	4.75302	4.68438	4.72911	4.62641	4.76376	4.45769	4.56356	4.87494	4.86321	4.48799
ARMC5	0.0769173	0.201649	0.569549	6.76526	6.68834	6.62916	6.77181	6.88372	6.78967	6.95174	6.75337	6.61172	6.52573	6.59432	6.82138	6.78553	6.72811	6.70187	6.7087	6.70055	6.68583	6.75089
ARMC6	0.18416	0.0318808	0.331127	7.84233	7.65817	7.87312	7.72657	7.75547	7.92188	8.03675	7.49466	7.69103	7.57526	7.59182	7.49838	7.63429	7.70084	7.75484	7.73749	7.72657	8.13671	7.99063
ARMC7	0.194612	0.0387434	0.343066	7.78158	7.58696	7.79254	7.75079	8.22352	7.76697	8.05753	7.56687	7.68472	7.52359	7.53584	7.43316	7.62475	7.7568	7.57208	7.61248	7.51128	7.78374	7.53323
ARMC8	-0.135244	0.0864387	0.4302	8.91924	9.05448	9.02168	9.05596	8.65916	8.96444	8.92752	9.14483	8.75308	9.27351	9.12397	9.07223	9.11254	8.88237	9.08054	9.02326	8.86862	8.99624	8.74905
ARMC9	-0.0865205	0.308501	0.660517	5.50787	5.59439	5.57693	5.49949	5.49131	5.76688	5.91061	5.71066	5.40387	5.56217	5.71786	5.45313	5.33893	5.43212	5.41188	5.72869	5.27458	5.44455	5.60232
ARMCX1	0.0882037	0.303832	0.656556	6.43992	6.35172	6.37125	6.47656	6.70495	6.41155	6.26849	6.20639	6.0903	6.35906	6.49339	6.54847	6.32745	6.56922	6.2698	6.43477	6.2438	6.72319	6.27439
ARMCX2	0.0981815	0.117618	0.469733	5.79476	5.69658	5.66813	5.7456	5.94472	5.77114	5.6594	5.65244	5.46429	5.6695	5.74738	5.85468	5.72988	5.80679	5.69304	5.72015	5.89737	5.85391	5.84704
ARMCX3	0.18909	0.0527231	0.374525	7.21634	7.02725	7.26129	7.22745	6.89166	6.97996	6.93019	6.85962	6.69213	7.21914	7.28307	7.1645	7.49201	7.24044	6.94424	7.07531	7.29049	7.27621	7.33728
ARMCX4	-0.0918729	0.455999	0.762252	5.7831	5.87498	5.9712	5.71587	5.54416	5.83372	5.4771	5.59761	5.90188	6.05392	6.39689	5.54776	6.08353	5.84279	6.13556	5.53247	5.84875	6.00977	5.55477
ARMCX5	0.0309608	0.68582	0.8815	6.74432	6.71336	6.77635	6.76806	6.59332	6.74702	6.55537	6.65762	6.59375	6.93414	6.81897	6.6057	6.84599	6.50242	6.79445	6.55522	6.89426	7.00553	6.75758
ARMCX6	-0.027308	0.806408	0.930443	8.15577	8.18307	8.12607	8.56046	8.17355	8.2291	7.98534	7.8269	8.52444	8.45309	8.33535	8.04469	8.19745	8.26334	8.01083	8.04019	8.32193	7.69517	8.07858
ARNT	0.109333	0.143764	0.503824	10.257	10.1477	10.3989	10.2517	10.1573	10.1025	10.3523	10.1314	10.0814	10.0915	9.98106	10.2125	10.1025	10.1933	10.1945	10.3869	10.3106	10.5244	10.0225
ARNT2	0.0455317	0.502719	0.789914	6.06206	6.01653	5.87092	6.14994	6.11658	5.96862	6.14692	6.0993	5.86591	6.03808	6.15275	5.83394	6.20865	5.89277	6.15204	6.02157	5.95076	6.20022	6.02177
ARNTL	-0.0364517	0.570606	0.826613	8.93192	8.96837	9.10339	8.8362	8.96659	8.89712	8.93715	8.95715	8.98947	8.92267	9.16861	9.03033	8.94984	9.02422	9.01174	8.76988	8.78586	9.02831	8.75571
ARNTL2	0.0316468	0.633605	0.855613	5.76818	5.73654	5.76739	5.96987	5.83432	5.67254	5.77413	5.71442	5.75354	5.52619	5.68606	5.93349	5.89014	5.64636	5.80302	5.80302	5.77636	5.70594	5.54916
ARPC1A	0.0936779	0.250321	0.610334	9.52834	9.43466	9.27587	9.44539	9.80173	9.18117	9.68042	9.56979	9.22516	9.50437	9.53456	9.53242	9.41344	9.58406	9.35942	9.57042	9.46467	9.65246	9.43703
ARPC1B	0.0011258	0.992772	0.997601	11.8259	11.8248	11.2067	12.0053	12.0812	11.8904	11.9223	11.6647	11.6647	12.1081	12.127	11.9868	11.9342	11.939	11.3826	11.774	11.9535	11.4833	11.9077
ARPC2	-0.0321111	0.627991	0.852749	12.3888	12.4209	12.5711	12.4978	12.061	12.3697	12.4462	12.3424	12.4303	12.548	12.4462	12.525	12.4911	12.3152	12.3081	12.3976	12.3976	12.3859	12.3333
ARPC3	-0.00449545	0.955253	0.985782	10.6113	10.6158	10.295	10.5048	10.8905	10.5752	10.6919	10.5872	10.6829	10.8603	10.589	10.542	10.8673	10.6053	10.4211	10.6683	10.5188	10.5582	10.5697
ARPC3P1	-0.264153	0.0274212	0.318744	6.6152	6.87935	6.40033	6.74433	6.75776	6.73407	6.82618	6.9694	7.11556	7.18313	6.84538	6.79684	7.06938	6.63732	6.47289	6.91757	6.32018	6.34655	6.43477
ARPC4	0.178107	0.0160153	0.28411	10.5786	10.4005	10.5345	10.6321	10.475	10.5171	10.5462	10.2732	10.4085	10.3622	10.176	10.2906	10.507	10.6016	10.4865	10.6899	10.6244	10.7687	10.518
ARPC5	0.064099	0.301341	0.655164	10.0187	9.95458	9.81535	10.0594	9.9936	9.94331	10.098	10.0557	9.84763	9.96493	9.95564	10.0715	9.91126	10.1884	9.75724	10.0407	10.0324	10.0659	10.0038
ARPC5L	0.0310928	0.738235	0.904664	6.67278	6.64169	6.41624	6.44501	6.97894	6.71426	6.54871	6.55154	6.72724	6.6019	6.74632	6.78512	7.00381	6.56471	6.26167	6.74544	6.75134	6.65207	6.69419
ARPIN	0.114813	0.389888	0.720343	8.84408	8.72927	8.71826	8.97346	9.25615	9.04609	8.55679	8.85183	8.69671	8.32407	8.31074	8.97757	8.8956	8.92201	8.75891	8.86825	8.90395	9.12306	8.24748
ARPP19	0.0197397	0.87203	0.955453	8.74355	8.72382	8.83266	9.08814	7.96458	8.49069	8.81697	8.87907	8.66539	8.88841	8.80375	8.60745	8.75188	8.92236	8.8185	8.63725	8.86937	8.45977	8.98628
ARPP21	0.0148435	0.817285	0.934714	4.91568	4.90083	4.80937	5.01469	5.14455	4.85641	4.95239	4.88906	4.9561	4.9294	4.79584	5.07694	5.02231	4.94572	4.77921	4.92369	4.79986	4.8116	4.74058
ARR3	0.139011	0.0855999	0.42858	5.73981	5.6008	5.68436	5.6993	5.81271	5.68649	5.53312	5.56038	5.356	5.58068	5.82777	5.6502	5.82994	5.51986	5.63935	5.50551	5.82432	6.06438	5.6903
ARRB1	0.00997987	0.897683	0.965272	11.1944	11.1845	11.1045	11.3436	11.4811	11.3364	11.3203	11.3536	11.093	11.3203	10.9036	11.2499	11.1361	11.0685	11.071	11.1479	11.1036	11.1479	11.0443
ARRB2	0.108492	0.31129	0.662784	11.5102	11.4017	11.5959	11.2903	12.1213	11.5828	11.6067	11.4001	11.5152	11.2127	11.1572	11.2835	11.4507	11.4156	11.4351	11.6268	11.2624	11.5515	11.2971
ARRDC1	0.251927	0.0215895	0.305331	9.33111	9.07918	9.50607	9.23393	9.62972	9.25615	9.46704	8.9298	9.5218	8.88491	8.73072	8.97885	9.0764	9.22109	9.17591	9.15532	9.25249	9.43703	9.15621
ARRDC2	0.00531543	0.940712	0.980246	8.98327	8.97795	9.11648	8.95899	9.17852	9.18264	9.06914	8.79966	9.19129	9.06905	8.89055	8.91311	8.89498	8.91301	8.93376	8.84356	8.98787	8.965	8.76542
ARRDC3	-0.0175159	0.856155	0.949157	10.6885	10.706	11.1463	10.7983	10.4722	10.9017	10.3622	10.903	10.6125	10.5252	10.6986	10.8067	10.5244	10.6125	10.7369	10.4636	10.7219	10.7244	10.8344
ARRDC4	0.625068	0.00429317	0.235437	9.07223	8.44717	8.94491	8.7886	9.30962	8.27644	8.75881	8.44217	7.91882	8.60367	8.08078	8.61105	8.98116	9.05884	8.68651	8.95788	9.03886	10.295	8.47431
ARSA	0.213148	0.0849769	0.427868	8.63852	8.42537	8.41327	8.74694	8.91375	8.67266	8.57549	8.21016	8.38876	8.0093	8.23903	8.17978	8.51949	8.58235	8.67938	9.02388	8.58919	8.83068	8.57549
ARSB	0.222973	0.045722	0.360044	8.68897	8.466	8.77771	8.63415	8.75072	8.59659	8.88841	8.33352	8.4992	8.21411	8.12339	8.93909	8.57549	8.65993	8.39446	8.6276	8.39172	9.01502	8.50757
ARSD	0.214459	0.0909162	0.438526	8.29839	8.08393	8.65916	8.04838	8.53044	7.91461	8.24253	8.0423	8.00496	8.11187	7.7178	8.68304	7.95964	8.20733	7.96387	8.23299	8.41756	8.54391	8.07658
ARSE	-0.000879221	0.992611	0.997576	5.32841	5.32929	5.16067	5.19585	5.77509	5.24386	5.07097	5.5951	5.23425	5.22096	5.25307	5.22553	5.0571	5.47763	5.40138	5.46017	5.29235	5.54069	5.38534
ARSF	0.0866973	0.223185	0.588734	4.54329	4.45659	4.45504	4.71045	4.67501	4.50404	4.43698	4.50814	4.39854	4.30004	4.55133	4.64145	4.36127	4.37769	4.33142	4.41776	4.56669	4.54821	4.75825
ARSG	-0.00335436	0.964611	0.988055	9.13701	9.14037	9.37125	9.37783	9.20195	9.25763	9.07272	9.27102	9.18485	9.23438	9.04712	9.01072	8.93141	8.97861	9.22734	8.8899	9.08423	9.13619	9.07894
ARSH	0.0245585	0.690738	0.883232	6.30169	6.27713	6.29336	6.27608	6.28902	6.05684	6.18632	6.21727	6.43172	6.14323	6.18112	6.38884	6.26623	6.31357	6.41839	6.37961	6.33237	6.42744	6.33079
ARSI	-0.102708	0.108813	0.458608	6.01404	6.11675	6.17259	5.93925	6.05033	6.01797	6.13195	6.17836	6.09271	6.13731	5.90785	6.20844	5.95337	6.092	6.16837	6.223	5.80224	5.9913	5.99336
ARSJ	0.0123281	0.863273	0.951702	5.19281	5.18049	5.23481	5.36999	5.26472	4.92082	5.30846	5.17405	5.26973	5.03525	5.27717	5.2625	5.03647	5.04025	5.22053	5.28384	5.01027	5.1265	5.34385
ARSK	-0.183054	0.3234	0.671576	6.6487	6.83176	7.0007	6.69996	5.88255	6.66458	6.18284	6.63653	6.81526	6.86457	7.5092	6.38999	6.62305	6.84304	7.15409	6.61984	7.16999	6.25923	7.17696
ART1	0.0126931	0.873961	0.956355	7.05504	7.04235	7.11525	7.05455	6.83842	6.90012	7.12748	7.35626	7.07414	6.94389	6.8201	7.30989	6.91487	7.22502	7.05945	6.87495	7.08565	7.03399	7.10015
ART3	-0.0191829	0.785681	0.922819	4.20891	4.2281	4.16419	4.34361	4.05545	4.2512	4.18696	4.09188	4.4277	4.22363	4.44244	4.27117	4.27827	4.06871	4.08657	4.03018	4.37904	4.26895	4.13505
ART4	0.120424	0.138709	0.497837	4.03979	3.91937	4.15049	4.02946	4.03283	3.99527	3.99356	3.7859	3.9029	3.98395	4.01177	3.91312	4.01111	4.12545	4.26766	3.49438	3.94405	3.99462	4.07656
ART5	0.0268223	0.646724	0.861523	5.87318	5.84635	5.72711	6.00615	5.93568	5.76038	5.98996	5.93522	5.85752	5.74036	5.80184	5.9083	5.85217	5.81939	5.86535	5.90188	6.01619	5.80416	5.70778
ARTN	0.0498302	0.428751	0.746098	6.61368	6.56385	6.61146	6.66041	6.51563	6.71484	6.7753	6.48147	6.56899	6.40777	6.35639	6.75452	6.54727	6.56293	6.60829	6.61854	6.57276	6.66622	6.61115
ARV1	-0.0123482	0.937166	0.979088	8.28794	8.30029	8.28988	8.65115	7.61835	8.23452	8.10677	7.80452	8.18625	8.81624	8.82878	8.24318	8.13341	8.23452	8.14838	8.14042	8.4682	8.25746	8.83171
ARVCF	0.012346	0.86867	0.954329	6.91287	6.90052	7.00457	6.91166	7.26047	7.07125	7.05258	6.82451	6.97696	6.8644	6.78726	6.77195	6.73923	6.75068	6.96321	6.94467	6.72076	6.88666	6.88922
ARVP6125	-0.191065	0.177193	0.54252	6.24253	6.43359	6.66458	6.5682	6.0134	6.53844	5.99121	6.33983	6.68145	6.4748	6.75294	6.13832	6.10815	6.06273	6.21217	6.33079	6.77899	5.67576	6.31975
ARX	0.0791194	0.300459	0.654754	7.31098	7.23186	7.29714	7.30887	7.46165	7.2173	7.56751	7.18401	7.4466	7.15786	7.1071	7.43783	7.02932	7.32233	7.05258	7.25162	7.2194	7.35665	7.23596
AS3MT	-0.309676	0.0107771	0.2672	6.99163	7.30131	6.81853	6.99554	6.71627	7.78096	7.17294	7.42021	7.37742	7.20882	7.42386	7.10113	7.29394	7.03097	7.21525	6.88281	7.17371	7.04263	6.68015
ASAH1	0.142419	0.152271	0.51242	11.5391	11.3967	11.6905	11.6417	11.0609	11.3826	11.4993	11.2395	11.1827	11.7403	11.2624	11.4586	11.8222	11.6067	11.2903	11.617	11.4833	11.5391	11.5081
ASAH2B	-0.0792778	0.507574	0.792841	5.92962	6.0089	6.05264	5.91961	5.52089	6.01605	5.6819	6.10628	5.88976	5.79031	6.45564	5.90406	6.20639	5.93168	6.01497	5.89415	6.31814	5.52925	6.2061
ASAP1	0.0483997	0.611255	0.845452	10.4654	10.417	10.6275	10.4975	10.4452	10.4211	10.6852	10.6194	10.5361	10.4775	9.93442	10.3591	10.5171	10.4581	10.4158	10.5728	10.236	10.6078	10.1148
ASAP2	0.5443	0.00145708	0.224027	7.28353	6.73923	6.96238	7.7336	7.4241	7.05925	6.97362	6.86304	6.55979	6.81505	6.73294	6.35427	7.41051	7.9193	6.58415	6.94539	7.34797	7.12427	6.65603
ASAP3	0.0324395	0.59865	0.84007	6.33943	6.30699	6.2411	6.48738	6.55979	6.31233	6.50924	6.23295	6.36121	6.33346	6.30701	6.27791	6.19838	6.32597	6.3345	6.29651	6.25617	6.16711	6.30969
ASB1	0.0025769	0.972183	0.991015	8.37836	8.37579	8.37494	8.51915	8.71798	8.44813	8.36536	8.4719	8.17039	8.31984	8.53468	8.30256	8.13147	8.32009	8.37122	8.38758	8.33815	8.23845	8.39968
ASB10	0.0591438	0.253144	0.613004	5.95996	5.90081	6.02616	5.96197	6.08473	5.98205	5.93349	5.83342	5.97971	5.90055	5.90666	5.88099	5.79108	5.90135	5.83035	5.89277	5.93136	5.96631	6.04317
ASB11	0.0896833	0.264548	0.624323	4.82932	4.73964	5.01805	4.68324	4.82308	4.97424	4.87643	4.76098	4.69517	4.61067	4.65092	4.83139	4.83383	4.6804	4.55391	4.83981	4.60693	5.15647	4.78545
ASB12	0.0514668	0.597817	0.839818	5.59793	5.54647	5.50521	5.70197	5.18657	5.31627	5.38302	5.51018	5.46129	5.52859	5.78739	5.54796	5.9418	5.68783	5.55768	5.66237	5.59855	5.93136	5.4451
ASB13	0.0669496	0.493541	0.784094	7.4865	7.41955	7.36094	7.43328	7.79818	7.65049	7.60385	7.48631	7.35058	7.32939	7.33941	7.1955	7.46183	7.11643	7.5037	7.50101	7.29888	7.90783	7.39727
ASB14	-0.0273893	0.758459	0.912995	4.46049	4.48788	4.65222	4.05735	4.30656	4.47243	4.46703	4.39107	4.27117	4.5731	4.3382	4.49467	4.53681	4.31536	4.62312	4.73926	4.69587	4.46848	4.6447
ASB15	-0.0765002	0.216238	0.583204	4.67839	4.75489	4.62994	4.72577	4.41248	4.7918	4.69949	4.84449	4.84342	4.74347	4.75552	4.54051	4.71352	4.7348	4.68779	4.83212	4.76789	4.65759	4.76402
ASB16	0.107582	0.139871	0.499524	7.51778	7.4102	7.47463	7.70837	7.57136	7.50038	7.82752	7.44682	7.4887	7.24445	7.28048	7.53618	7.38003	7.37177	7.39804	7.38651	7.45087	7.48729	7.38815
ASB16-AS1	0.0321728	0.654607	0.864628	9.2167	9.18453	9.51009	9.22289	9.20299	9.16307	9.10367	8.99668	9.31252	8.99307	9.23287	9.26823	9.22072	9.08457	9.32127	9.18852	9.27626	9.01567	9.31345
ASB17	0.162553	0.0218237	0.305859	3.09774	2.93518	2.95964	3.24844	2.97074	2.93799	2.99525	2.94463	3.03887	2.9637	2.93799	2.96637	3.22936	3.01634	2.80436	2.88753	3.36648	2.94137	3.15199
ASB18	0.0680778	0.278936	0.638202	6.08517	6.01709	6.25106	6.05392	6.09169	6.07897	6.28748	6.13914	6.02863	5.86322	5.91074	6.17945	6.00615	6.03658	5.97664	5.95997	6.01253	6.05585	5.97128
ASB2	-0.047365	0.521923	0.80082	6.36169	6.40905	6.17397	6.39569	6.66349	6.5212	6.4042	6.381	6.31747	6.21946	6.55579	6.44984	6.41358	6.24617	6.36885	6.45882	6.53351	6.25406	6.17051
ASB4	0.0576988	0.445949	0.755213	4.60722	4.54952	4.49467	4.71233	4.4451	4.71796	4.814	4.30878	4.71178	4.49055	4.58925	4.57719	4.44074	4.70083	4.4763	4.52435	4.50454	4.51426	4.83852
ASB5	-0.127949	0.082891	0.425461	4.62899	4.75694	4.56441	4.64637	4.77183	4.697	4.75187	4.87131	4.77921	4.65092	4.66547	5.09318	4.59015	4.46729	4.67988	4.61854	4.71414	4.6819	4.47296
ASB6	0.218662	0.0360126	0.336832	8.66155	8.44289	8.60656	8.44554	8.51213	8.35653	8.69735	8.24529	8.58634	8.31435	8.30688	8.12815	8.96444	8.75725	8.75188	8.85372	8.72125	8.62417	8.62529
ASB7	0.0420322	0.693517	0.884767	8.40606	8.36403	8.49286	8.29678	7.84549	8.32491	8.30498	8.20537	8.32282	8.27266	8.22257	8.21177	8.45585	8.40311	8.66678	8.68532	8.6366	8.50515	8.71372
ASB8	0.123896	0.118295	0.470656	10.3103	10.1864	10.2371	10.5151	10.0225	10.4895	10.3906	10.1961	9.97845	10.0705	10.1157	10.0455	10.3403	10.2764	10.3389	10.2565	10.3514	10.3725	10.2866
ASB9	-0.00406908	0.957228	0.985943	4.99058	4.99465	4.77439	4.90534	5.136	4.90942	4.97131	4.80425	5.25589	4.85054	5.03804	4.98421	5.12318	4.7647	5.08371	5.03118	5.04667	5.20107	4.99261
ASCC1	0.108779	0.421084	0.740918	7.60815	7.49937	8.06004	7.41168	7.02226	7.40268	7.14734	7.36732	7.27055	7.45266	7.77479	7.37152	7.81218	7.57313	7.6923	7.66317	7.66096	8.07099	7.7148
ASCC2	0.0528301	0.567848	0.825732	9.86632	9.81349	9.92439	9.82078	10.2307	10.107	9.95489	9.55532	10.1576	9.6062	9.75922	9.67515	9.8654	9.84296	9.82203	9.82541	9.75974	9.67013	9.72783
ASCC3	-0.122479	0.17198	0.53573	8.80928	8.93176	8.83228	8.92885	8.41431	8.68651	8.84256	8.98567	8.81501	9.07246	9.22446	9.01351	8.93528	8.98081	8.96734	8.68915	8.71532	8.74306	8.89109
ASCL1	0.131916	0.124724	0.478278	6.02947	5.89756	5.97808	5.90188	5.95	5.94836	6.17928	6.00936	5.81038	5.88839	5.83139	6.01074	6.01715	6.02495	5.69126	5.99059	5.86455	6.50676	5.8426
ASCL2	-0.0453163	0.613817	0.846051	6.83274	6.87806	6.85087	6.94878	6.92507	6.88556	6.92416	6.58221	7.18011	6.92172	6.96509	6.98644	6.90372	6.86399	6.66659	6.83675	6.93927	6.36748	6.77134
ASCL3	0.180462	0.0816377	0.423365	4.91854	4.73808	4.75552	4.96285	4.43501	4.78772	4.85455	4.75069	4.70453	4.7013	4.57339	4.81285	4.76214	5.16148	4.85907	4.71511	5.20204	5.32944	4.80386
ASCL4	0.249241	0.0159755	0.28411	4.99813	4.74889	5.25647	5.02702	5.13085	4.65353	5.03312	5.10016	4.69376	4.65353	4.90534	4.89024	4.8045	4.89929	4.35485	4.7397	4.82145	5.22341	4.78707
ASCL5	0.0348245	0.580236	0.830833	6.02382	5.989	5.9304	5.83527	6.20239	5.93586	6.06546	5.82865	5.98775	6.0373	5.95771	6.15787	5.88573	6.00227	6.05529	5.95154	6.06502	6.0476	6.18024
ASF1A	-0.359796	0.0372177	0.340219	8.01913	8.37893	7.93196	7.99091	7.30084	8.13133	7.69349	8.24176	8.51183	8.68651	8.96833	8.20691	8.09784	8.3284	8.27207	8.01269	8.43698	7.80596	8.58581
ASF1B	0.0979189	0.367754	0.703418	7.44185	7.34393	7.54403	7.57419	7.49944	7.53776	7.13789	7.06161	7.67689	7.51089	7.07284	7.15562	7.4336	7.50842	7.04048	7.69534	7.46857	7.61226	7.19825
ASGR1	0.200901	0.0194727	0.297155	7.70378	7.50288	7.7686	7.61067	7.98828	7.63882	7.8224	7.60962	7.45834	7.50821	7.20929	7.43265	7.46857	7.4851	7.48528	7.68083	7.742	7.81492	7.6335
ASGR2	0.138515	0.4658	0.768812	9.20559	9.06708	9.31681	8.5433	10.1083	9.40428	9.43738	9.35539	8.91776	8.79378	8.3411	9.27174	9.23312	9.50026	9.01994	9.43264	8.84656	9.04025	8.82437
ASH1L	-0.108372	0.146622	0.506282	9.84003	9.94841	10.0388	9.64673	9.62146	9.91961	9.93317	10.0033	9.96236	9.80071	10.006	9.78496	10.037	9.84623	10.1801	9.93023	9.79383	9.74502	9.89803
ASH2L	-0.153655	0.022512	0.308279	9.79564	9.94929	9.77771	9.93742	9.68679	9.9206	9.56317	9.91504	9.80777	10.0793	10.0546	10.0649	9.77383	9.87219	9.92265	9.82944	9.77842	9.92546	9.84574
ASIC1	-0.0409315	0.553922	0.817882	5.4914	5.53233	5.40931	5.35638	5.60884	5.75686	5.80071	5.54734	5.52667	5.40811	5.39347	5.53765	5.39314	5.58781	5.52925	5.55928	5.4159	5.43929	5.4112
ASIC2	0.101535	0.184852	0.550182	5.32779	5.22625	5.57798	5.27887	5.44769	5.29524	5.21907	5.20566	5.23675	5.23154	5.061	5.31889	5.35903	5.24954	5.27776	5.18319	5.00494	5.58247	5.23053
ASIC3	0.00824421	0.89778	0.965272	7.31097	7.30273	7.35022	7.25378	7.41583	7.35231	7.40418	7.35585	7.48475	7.13938	7.24849	7.47987	7.20361	7.4291	7.13553	7.22565	7.29104	7.16793	7.28307
ASIC4	0.0370683	0.484831	0.77895	4.95609	4.91902	4.89767	4.91726	5.00494	4.99821	5.0286	5.02096	4.98777	4.8335	4.83914	4.89929	5.05617	4.85865	4.79247	4.98079	4.94731	5.02096	4.8732
ASIC5	0.0129645	0.817816	0.934925	3.89514	3.88218	3.99888	3.85133	4.02473	3.93374	4.06236	3.92953	3.94054	3.83369	3.89952	3.78732	3.89673	3.76722	3.87139	3.86169	3.92125	3.79114	3.74265
ASIP	0.0531362	0.484439	0.778892	6.87384	6.8207	6.90444	6.82027	6.90234	6.57071	6.7935	6.72369	6.61895	6.77105	6.93508	7.01551	6.92132	6.96055	6.93944	6.99121	6.83639	7.08565	6.6401
ASL	0.146824	0.0729873	0.409889	7.8452	7.69838	7.80953	7.86791	7.9762	7.6459	8.0423	7.7256	7.66761	7.77107	7.66555	7.76918	7.61866	7.8241	7.56612	7.77599	7.81301	8.15641	7.4987
ASMT	0.00852553	0.920931	0.974056	7.83183	7.8233	7.79927	7.62403	8.24653	8.01498	7.69022	7.73476	7.77134	7.61517	7.76667	7.68004	7.97964	7.79559	8.04406	7.95943	7.87186	7.69162	7.78772
ASMTL	0.049269	0.504454	0.791198	7.73773	7.68846	7.5287	7.58992	7.83922	7.68492	7.65382	7.63222	7.52216	7.61809	7.56392	7.66612	7.76278	7.86589	7.97852	7.84169	7.85296	7.89695	7.6493
ASMTL-AS1	-0.0285023	0.693677	0.884777	7.40778	7.43628	7.36405	7.40025	7.68795	7.57707	7.5138	7.35743	7.26784	7.45866	7.24007	7.49602	7.28628	7.2121	7.43407	7.65911	7.40602	7.42006	7.37951
ASNA1	0.228771	0.0172624	0.289908	9.64916	9.42039	9.39868	9.57266	9.90496	9.68557	9.74713	9.35257	9.60423	9.24746	9.2056	9.33114	9.49239	9.64207	9.33703	9.59953	9.69452	9.91961	9.47044
ASNS	-0.466669	0.000152256	0.214712	7.02462	7.49129	7.01841	6.99121	6.96622	7.47787	6.86013	7.30634	7.77742	7.46924	7.79128	7.30108	7.09757	7.04287	7.79172	7.01535	7.14633	6.86052	7.23831
ASNSD1	-0.14268	0.138169	0.496808	7.57274	7.71542	7.56273	7.50941	7.63456	7.5394	7.23203	7.736	7.71982	7.91157	8.04838	7.73288	7.83877	7.57247	7.66119	7.37415	7.76133	7.65619	7.38721
ASPA	-0.0928564	0.107606	0.458549	3.15424	3.24709	3.15784	3.07168	3.14253	3.19867	3.10223	3.17084	3.35899	3.20501	3.23616	3.25876	3.1619	3.11865	3.41081	3.13752	3.04307	3.29074	3.29949
ASPDH	0.0426844	0.457265	0.763192	6.62115	6.57847	6.57113	6.50275	6.65054	6.43911	6.74389	6.79768	6.56107	6.49658	6.5399	6.59652	6.53594	6.6788	6.63216	6.56471	6.72836	6.58907	6.58988
ASPG	0.067607	0.350105	0.691421	7.23889	7.17128	7.26729	7.32154	7.42266	7.27691	7.47181	7.29811	7.20955	7.20628	6.94148	7.21659	7.06091	7.22706	7.00826	7.21308	7.16976	7.14247	7.06652
ASPH	0.293553	0.0794996	0.421008	8.04104	7.74749	8.27399	8.11921	7.89048	7.36067	8.20123	7.97426	7.69714	7.49004	7.51962	7.75984	8.11488	7.94683	7.6332	8.54514	7.46886	8.66274	7.69118
ASPHD1	0.0359838	0.61053	0.845285	6.54072	6.50474	6.4055	6.5793	6.76675	6.61565	6.65714	6.59679	6.61481	6.22023	6.34283	6.46912	6.52832	6.47215	6.67232	6.50614	6.46032	6.53806	6.45895
ASPHD2	0.0502973	0.626505	0.851972	7.82057	7.77027	7.53323	7.84909	8.16525	7.90096	8.1836	7.44146	7.63546	7.79191	7.61119	7.96458	7.94095	7.64011	7.79704	8.0196	7.72357	7.77279	7.57655
ASPM	-0.264902	0.0890777	0.43475	4.96208	5.22698	5.0546	5.23593	4.74188	4.99629	4.76906	4.7348	5.70984	5.08268	5.67491	4.98132	4.85681	5.03079	4.77102	5.86502	4.8335	5.15539	4.98079
ASPN	0.0829639	0.306866	0.65888	4.12518	4.04221	4.30132	4.05481	4.08751	3.92885	3.99527	3.74633	4.09021	4.09387	4.48752	3.91946	4.07189	4.16881	3.98126	4.09021	4.18596	4.13413	4.12687
ASPRV1	-0.0385475	0.602063	0.84197	6.19935	6.2379	6.2873	6.11392	6.1024	6.24942	6.27439	6.01818	6.22146	6.23749	6.13478	6.38903	6.09314	6.54639	6.37672	6.27608	6.20865	5.98981	6.17814
ASPSCR1	0.110683	0.0729038	0.409889	7.83744	7.72676	7.78048	7.85911	7.98086	7.80552	7.84602	7.64278	7.8365	7.72096	7.72977	7.74893	7.78719	7.8553	7.62731	7.7023	7.96777	7.89107	7.56918
ASRGL1	0.037172	0.63154	0.854234	7.15762	7.12044	6.92617	7.1279	7.35252	7.19465	7.09739	6.95361	7.14003	7.17085	7.03541	7.2194	7.24229	7.11053	6.91819	7.33142	7.30924	7.33048	6.92199
ASS1	0.113781	0.104556	0.454653	6.14798	6.0342	5.91918	6.13556	6.27132	6.07951	6.23561	6.20801	5.88329	5.87317	6.07059	5.9709	5.98073	6.1021	6.08524	6.10287	6.2273	6.33696	6.12305
ASS1P11	-0.0259011	0.768741	0.916711	4.54391	4.56981	4.40293	4.63089	4.61276	4.84551	4.64967	4.36302	4.64675	4.81005	4.27312	4.31567	4.52718	4.555	4.58256	4.7218	4.44357	4.73812	4.33504
ASTE1	-0.128777	0.253515	0.61304	6.77912	6.9079	6.90256	6.77351	6.37138	7.0843	6.6455	6.82261	6.88304	6.9449	7.39379	6.62331	6.77134	6.59727	6.88035	6.63087	7.04523	6.78467	7.1206
ASTL	0.0508937	0.486444	0.779963	6.744	6.69311	6.77164	6.53672	7.02816	6.62664	6.73574	6.64462	6.68292	6.52956	6.71251	6.69445	6.84646	6.69283	6.81822	6.83592	6.76785	6.46534	6.85126
ASTN1	0.0479003	0.502234	0.789795	6.23645	6.18855	6.23427	5.98947	6.46431	5.93757	6.31256	6.21314	6.15236	6.21027	6.28135	6.23932	6.29935	6.38818	6.15996	6.3144	6.05222	6.22193	6.16572
ASTN2	-0.0270282	0.658975	0.867433	6.65485	6.68188	6.70087	6.6583	6.76191	6.72482	6.75619	6.80241	6.76212	6.50676	6.6282	6.6755	6.60988	6.74373	6.75009	6.60516	6.54609	6.41155	6.70516
ASUN	-0.19846	0.145136	0.504954	7.70541	7.90387	8.00063	7.84459	7.08675	7.77611	7.35117	7.81947	7.7799	7.99638	8.37055	7.59366	7.78828	7.66147	7.95521	7.93972	8.04897	7.50652	8.06035
ASXL1	-0.113373	0.113502	0.464895	8.97877	9.09214	8.99536	8.838	9.18852	9.29918	9.09604	9.11805	9.16517	8.88466	9.08699	9.00326	9.00348	8.84052	9.24603	8.93376	8.96572	8.8701	9.01115
ASXL2	0.0223683	0.75788	0.912792	9.95119	9.92882	10.0404	9.83084	9.7233	10.0147	10.2233	9.8654	10.0901	9.70158	9.84296	9.86757	9.81794	9.9584	10.0423	10.006	10.0111	9.92747	10.028
ASXL3	0.0319928	0.637191	0.857091	4.89234	4.86034	4.83946	4.7799	4.87673	4.86216	4.88906	4.92608	4.79986	4.79956	4.67855	5.0686	4.85287	5.06008	5.04508	4.70286	5.06356	4.75411	4.91526
ASZ1	0.0081768	0.887763	0.961654	3.44154	3.43337	3.24019	3.49438	3.49202	3.43176	3.43696	3.53414	3.43972	3.35928	3.37473	3.51085	3.46342	3.49544	3.38111	3.43534	3.2737	3.43883	3.63896
ATAD1	-0.272208	0.00475654	0.244153	8.7788	9.05101	8.80968	8.85646	8.3303	8.98312	8.63054	9.06695	8.89023	9.18264	9.31021	9.05854	8.88412	8.87287	9.10463	8.81176	8.965	8.77257	8.88768
ATAD2	-0.22471	0.0547571	0.378168	7.25256	7.47727	7.334	7.26151	6.9127	7.34933	6.80002	7.29336	7.55197	7.50477	7.88124	7.34068	7.71657	7.16109	7.466	7.43081	7.4054	7.2121	7.46965
ATAD2B	-0.0918796	0.278088	0.637492	9.42224	9.51412	9.58171	9.50255	9.01742	9.31593	9.40182	9.65104	9.22937	9.6835	9.56188	9.64148	9.57266	9.49577	9.59845	9.4313	9.36645	9.46978	9.392
ATAD3A	-0.00115198	0.987531	0.995838	8.46952	8.47068	8.43103	8.54282	8.78652	8.57366	8.42218	8.65648	8.53468	8.43258	8.4028	8.56947	8.24399	8.44535	8.31544	8.2803	8.44367	8.56046	8.34969
ATAD3B	0.0167925	0.822331	0.936619	8.1668	8.15001	8.04882	8.16054	8.51284	8.2794	8.32029	8.33298	8.22198	8.01436	8.08726	8.10322	7.93898	8.13564	8.14651	8.01436	8.11594	8.06854	8.19963
ATAD3C	-0.0571349	0.430182	0.746812	6.88864	6.94578	6.82919	6.86765	7.24591	7.0999	7.04424	6.99777	7.03042	6.88761	6.99391	6.77572	6.76825	6.87175	6.93364	6.84724	6.87229	6.75575	6.74278
ATAD5	-0.207827	0.0794766	0.421008	6.6677	6.87553	6.78928	6.83997	6.23508	6.65002	6.20825	6.87412	6.6381	7.1648	7.2121	6.72369	6.88075	6.5883	6.93626	6.80514	6.82112	6.86834	6.77822
ATAT1	0.0863168	0.382015	0.713654	7.14239	7.05607	7.41739	7.17204	6.93487	7.17887	7.18696	6.7489	7.29926	7.01681	7.12079	6.73712	6.93039	7.02507	7.23404	7.11278	7.11906	7.49644	6.99929
ATCAY	0.0909494	0.193095	0.559309	6.12508	6.03413	6.21482	6.19783	6.34813	6.06273	6.09357	6.02639	6.02346	5.84922	5.95997	6.16953	6.01281	6.21482	5.94685	6.23486	5.91445	6.01253	6.11671
ATE1	-0.104153	0.307006	0.658936	8.9676	9.07175	9.12528	9.33041	8.55447	9.00967	8.78478	9.18201	8.78711	9.19018	9.40428	9.00464	9.07303	8.96066	9.06905	8.92704	9.05341	8.75538	9.07093
ATF1	0.0363799	0.658313	0.867129	9.42477	9.38839	9.39403	9.49419	8.9316	9.5486	9.56614	9.19603	9.42298	9.33319	9.5328	9.26429	9.47503	9.4947	9.43799	9.37125	9.56396	9.38117	9.52212
ATF2	-0.0847107	0.209516	0.576937	10.7126	10.7973	10.9658	10.8067	10.5272	10.7935	10.6244	10.9344	10.7187	10.8796	10.9058	10.7104	10.6152	10.7066	10.8268	10.6095	10.7794	10.6305	10.7577
ATF3	0.0934553	0.300952	0.655042	6.31091	6.21746	6.371	6.24172	6.3358	6.1197	6.21858	6.1298	6.26944	6.2177	5.94472	6.57507	6.71323	6.26553	6.15787	6.32536	6.22215	6.39334	6.03683
ATF4	-0.0785432	0.471393	0.771606	11.0746	11.1531	11.0581	11.4059	11.0594	11.1171	10.7473	11.1171	10.9805	11.101	11.007	11.3625	11.6489	10.9651	11.4185	11.1214	10.8985	11.0302	10.858
ATF5	0.0273904	0.781763	0.921424	7.12357	7.09618	7.11684	7.04456	7.41168	6.97532	7.43471	7.0631	7.16039	6.95617	6.74508	7.42465	7.03953	6.85599	7.17771	7.26702	6.90902	7.28237	7.01742
ATF6	-0.0775366	0.351737	0.692676	10.5507	10.6282	10.8775	10.5311	10.1628	10.466	10.7066	10.611	10.6678	10.8534	10.4979	10.6829	10.475	10.5597	10.6877	10.5591	10.4895	10.6674	10.4865
ATF6B	0.122431	0.288411	0.646593	10.5857	10.4633	10.6116	10.3832	11.065	10.8268	10.8404	10.5091	10.5808	10.1032	10.1056	10.494	10.3554	10.4702	10.5219	10.5649	10.3671	10.7187	10.46
ATF7	0.209864	0.081917	0.423579	9.42159	9.21172	9.6097	9.35409	9.59446	9.50026	9.73283	9.14676	9.47503	8.84033	8.86621	9.17498	9.24328	9.25875	9.22375	9.46646	9.05197	9.69514	9.25404
ATF7IP	-0.203144	0.00852539	0.256853	11.2391	11.4423	11.4646	11.2658	11.1307	11.4403	11.024	11.6291	11.4185	11.4086	11.5501	11.4185	11.2412	11.2915	11.4901	11.1827	11.3696	11.093	11.2715
ATF7IP2	-0.355906	0.0500165	0.369311	7.38432	7.74023	7.74016	7.13056	6.62689	7.81325	7.22972	7.84549	7.587	7.94789	8.20361	7.39127	7.85273	7.25491	7.80281	7.33048	7.69058	6.95661	7.9767
ATG10	-0.0805218	0.598948	0.840387	7.59752	7.67804	8.1442	7.58816	6.96759	7.35409	7.33795	7.35075	7.58679	7.98675	8.11798	7.46415	7.86049	7.22046	7.56335	8.00045	7.71505	7.83501	7.70874
ATG101	0.127067	0.203269	0.571482	7.53194	7.40488	7.30982	7.51555	7.63478	7.12995	7.66683	6.92695	7.36602	7.60254	7.66339	7.54479	7.50214	7.69079	7.47341	7.53194	7.55281	7.27077	7.644
ATG12	0.120444	0.0589185	0.383736	7.88345	7.76301	8.00295	7.95759	7.80576	7.76836	7.78048	7.69103	7.66002	7.93568	7.91907	7.72478	8.02662	7.76667	7.68795	7.71718	7.79023	7.98601	7.83476
ATG13	0.0282493	0.672223	0.874864	9.47392	9.44567	9.638	9.39129	9.66103	9.52537	9.59446	9.47582	9.52719	9.27547	9.33249	9.30561	9.48355	9.37744	9.59668	9.52671	9.34275	9.36392	9.41279
ATG14	-0.0524469	0.645543	0.860784	8.28371	8.33616	8.22987	8.276	7.94123	8.3311	7.75414	8.43368	8.02513	8.49069	8.53879	8.23789	8.59364	8.2005	8.47265	8.15934	8.54863	8.46079	8.54863
ATG16L1	-0.140098	0.100829	0.450024	8.35015	8.49024	8.47886	8.31524	8.26096	8.48325	8.17018	8.52991	8.32595	8.54194	8.90922	8.51702	8.43032	8.44964	8.38794	8.22672	8.51813	8.18625	8.34173
ATG16L2	0.180319	0.195099	0.561242	9.49388	9.31356	9.76224	9.33073	10.0759	9.45353	9.42469	9.23732	9.57171	9.02852	9.07173	8.94711	9.53456	9.62889	9.52976	9.66881	9.35322	9.4093	8.92539
ATG2A	0.295558	0.00314681	0.229274	8.31183	8.01627	8.31175	8.20615	8.51702	8.30256	8.37494	7.78319	8.21055	7.81436	7.84118	7.78154	8.36367	8.21055	8.15005	8.24671	8.13585	8.46544	8.22106
ATG2B	-0.252457	0.00967151	0.261512	8.92964	9.1821	8.98272	8.92417	8.53808	9.03924	8.69671	9.33862	8.94922	9.15047	9.34605	9.14869	9.03603	9.00873	9.41225	9.07223	9.07551	8.91825	9.18654
ATG3	0.057909	0.47991	0.776396	10.2019	10.144	10.1032	10.2158	10.0596	9.94599	10.2802	9.97581	10.1888	10.5671	10.1118	10.2607	10.244	10.2005	9.85609	10.2454	10.283	10.1727	10.2578
ATG4A	-0.0977844	0.283822	0.642258	7.09428	7.19207	7.26184	7.14076	6.78042	7.21044	7.16942	6.84128	7.15303	7.38721	7.486	7.01288	7.29926	7.01436	7.19839	7.24729	6.90341	7.06247	7.21659
ATG4B	0.0446624	0.576723	0.829236	7.83325	7.78859	7.8975	7.62888	8.19103	7.82294	7.58014	7.67187	7.85911	7.5909	7.96923	7.74165	7.77503	7.90821	7.72977	7.92322	7.77552	7.95551	7.78742
ATG4C	-0.182632	0.041361	0.350545	8.64937	8.832	8.81007	8.47012	8.33438	8.52364	8.68868	8.89917	8.70393	9.05341	8.92732	9.02466	8.61306	8.82367	8.72663	8.79725	8.78505	8.74598	8.57331
ATG4D	0.213644	0.00726087	0.251635	8.96007	8.74643	8.81624	8.8626	9.22171	8.96066	8.99368	8.62447	8.90499	8.52526	8.61306	8.70675	8.8433	8.91897	8.79295	8.8433	9.05627	8.94037	8.98751
ATG5	-0.118028	0.271178	0.631088	8.79245	8.91048	8.85433	8.9047	8.23058	8.55679	8.68113	8.96602	8.67285	9.11873	9.03684	8.94422	9.11538	8.83021	9.11712	8.87127	8.8922	8.72939	8.89414
ATG7	0.0240163	0.780821	0.921261	9.68914	9.66512	9.68829	9.41844	10.1162	9.68829	9.65343	9.82022	9.46437	9.68829	9.47089	9.76372	9.63979	9.60517	9.66044	9.76478	9.61202	9.92114	9.54782
ATG9A	0.160808	0.0747588	0.412697	9.15872	8.99791	9.3916	9.15389	9.24789	9.23802	9.27351	9.06588	9.21569	8.71037	8.76293	8.80788	9.03345	9.0911	9.122	9.06052	9.06803	9.24959	8.91942
ATG9B	-0.0217943	0.705609	0.889997	7.02225	7.04404	6.94669	6.98414	7.04764	7.1192	7.11577	7.14296	7.11978	6.89447	6.82884	7.07434	6.98261	6.95625	7.11556	7.05719	7.03175	7.16376	6.97163
ATHL1	-0.204647	0.204982	0.57292	8.99708	9.20173	8.88442	8.42725	9.18556	9.4714	9.22516	9.23428	9.36923	8.39553	9.40813	8.96783	9.36207	8.8701	9.44848	9.31897	9.14044	8.52736	9.35141
ATIC	-0.272304	0.00656488	0.249091	8.67556	8.94786	8.65278	8.9142	8.49461	8.92161	8.4161	8.86741	9.1049	9.00262	9.18885	8.81649	8.80131	8.58796	8.94922	8.73177	8.84821	8.3977	8.96713
ATL1	0.150181	0.29821	0.6536	6.66843	6.51825	6.67654	7.18401	6.32947	6.62223	6.03528	6.3447	6.58436	6.75134	6.88532	6.06924	6.89245	6.98608	6.47215	6.41667	6.85332	6.39766	6.66108
ATL2	-0.136528	0.206369	0.574172	8.02192	8.15845	8.27266	7.93289	7.57313	7.9104	7.75178	8.31047	7.99842	8.3826	8.30821	8.06836	8.41976	7.87111	8.21349	8.07564	8.0597	8.18893	8.12735
ATL3	-0.0997637	0.16196	0.523695	8.60644	8.70621	8.64326	8.70848	8.54306	8.54731	8.78248	8.92349	8.69367	8.67358	8.70515	8.74247	8.56412	8.59309	8.58763	8.77635	8.27911	8.63247	8.71194
ATM	-0.404373	0.0057182	0.246132	10.4986	10.903	10.5188	10.5009	10.1151	10.9326	10.1786	11.1361	10.5272	10.9311	11.3394	10.717	10.5481	10.5451	11.1171	10.5235	10.903	10.2627	10.9156
ATMIN	-0.0593666	0.457278	0.763192	10.0249	10.0843	10.3	10.0256	9.79405	10.0107	10.1483	10.3737	10.2279	10.1566	10.1813	9.93379	10.0288	9.93261	9.93054	9.86009	10.0142	9.96465	10.0163
ATN1	0.109507	0.292987	0.648605	8.18735	8.07784	8.26678	8.06717	8.32901	8.35148	8.22444	7.90733	8.27617	7.73533	7.71525	7.8721	8.01023	8.18702	8.39841	8.36664	8.11488	8.31251	8.17406
ATOH1	-0.0754051	0.374979	0.708638	6.28403	6.35944	6.30906	6.4124	6.55865	6.48539	6.54386	6.523	6.46556	6.1238	6.35574	6.30217	6.06429	6.22366	6.15466	6.46517	6.12584	6.21565	6.10287
ATOH7	-0.0477853	0.492125	0.783512	5.58599	5.63378	5.43811	5.61679	5.64869	5.77917	5.74287	5.81051	5.70446	5.55046	5.61296	5.56889	5.33062	5.68265	5.65244	5.39135	5.61111	5.56605	5.63705
ATOH8	0.121887	0.216184	0.583204	6.41043	6.28855	6.38818	6.14975	6.51993	6.63862	6.46414	6.30753	5.91755	6.07739	6.0033	6.63008	6.37194	6.51857	6.31551	6.41839	6.45289	6.40168	6.42681
ATOX1	0.0772418	0.179721	0.545138	8.47838	8.40114	8.35847	8.48221	8.7159	8.39627	8.41463	8.41383	8.45219	8.45808	8.41431	8.39296	8.36799	8.55913	8.36256	8.31892	8.40337	8.58526	8.41848
ATP10A	-0.109721	0.350138	0.691421	7.26708	7.3768	7.37053	7.43645	7.09885	7.5834	7.07414	6.91191	7.39599	6.92077	7.54436	7.73714	7.06728	7.55087	7.66201	7.25879	7.30982	7.22225	7.27349
ATP10B	0.00117459	0.985751	0.99523	5.79169	5.79052	5.76038	5.72095	5.64269	5.78542	5.69081	5.80224	5.66888	5.7923	5.75112	5.83372	5.97808	5.93258	5.8715	5.81896	5.65621	6.06104	5.68247
ATP10D	0.136068	0.250122	0.610334	9.20181	9.06574	9.27626	9.15666	8.63969	8.87739	9.40058	8.97574	8.68972	9.2448	8.83695	9.38073	9.36064	9.16603	9.2082	9.31238	9.15173	9.52833	9.13635
ATP11A	0.165129	0.132355	0.489522	9.80264	9.63751	9.96934	9.6394	9.92386	9.68647	9.93442	9.70248	9.60028	9.48302	9.1174	9.82695	9.80275	9.75144	9.6889	9.99456	9.44885	10.0835	9.67013
ATP11AUN	0.197269	0.00717566	0.250364	5.25993	5.06266	5.1354	5.36213	5.31889	5.11486	5.39049	5.0861	5.18463	5.1273	4.9955	5.09013	5.01963	5.17731	4.84049	5.06225	5.21124	5.45623	5.26801
ATP11B	-0.240172	0.0290153	0.32224	9.88138	10.1216	9.95564	10.0003	9.25512	9.88011	9.86639	10.265	9.99456	10.1403	10.2981	10.1132	10.0951	10.001	10.2005	10.0807	10.0546	9.64526	10.0591
ATP11C	-0.242138	0.00883656	0.257442	8.39187	8.634	8.42957	8.45007	8.01707	8.53074	8.27111	8.75989	8.42978	8.71745	8.92161	8.66399	8.65872	8.33673	8.55542	8.49315	8.36908	8.48797	8.50647
ATP12A	-0.015729	0.845439	0.945508	5.34867	5.3644	5.40959	5.11285	5.57774	5.31035	5.42073	5.52159	5.3245	5.55457	5.07563	5.31344	5.20908	5.4399	5.51559	5.29949	5.13125	5.50396	5.33291
ATP13A1	0.101614	0.376892	0.709746	9.33765	9.23604	9.20133	9.10084	9.52126	9.44465	9.50026	8.93558	9.38412	8.75838	8.90753	9.45681	9.14457	9.40718	9.5401	9.46116	9.28062	9.54782	9.33499
ATP13A2	0.257042	0.0364409	0.33832	8.57447	8.31743	8.52055	8.48433	8.94037	8.61388	8.96913	8.06763	8.44034	7.909	8.17389	8.20755	8.41736	8.52762	8.44603	8.68113	8.2731	8.5763	8.46151
ATP13A3	-0.229015	0.00591108	0.246132	9.26555	9.49456	9.11321	9.29703	9.10269	9.25349	9.37456	9.73841	9.32956	9.5462	9.45234	9.48677	9.39403	9.10084	9.45116	9.69856	9.28371	9.30252	9.42133
ATP13A4	0.0420223	0.582511	0.832052	5.78031	5.73829	5.82947	5.90517	5.61702	5.89202	5.56868	5.60541	5.88879	5.96024	5.43477	5.69249	5.86473	5.72918	5.81963	5.61296	5.82968	5.85093	5.82794
ATP13A5	-0.135345	0.0628407	0.392225	4.78962	4.92497	4.67423	4.91253	4.98733	4.89319	5.02096	4.90996	4.9557	5.04113	4.80144	5.03677	4.80971	4.81717	4.81285	4.94869	4.6526	4.65683	4.57526
ATP1A1	-0.0728095	0.288881	0.646593	11.1171	11.1899	10.9869	11.0148	11.159	11.2624	11.1679	11.0389	11.1463	11.0389	11.1651	11.0594	11.159	11.1054	11.4967	11.3117	11.1307	11.0569	11.2736
ATP1A2	-0.01734	0.792001	0.925968	6.01428	6.03162	5.91637	6.02616	6.10269	6.13117	6.27038	6.14994	5.99148	6.03779	5.90924	6.10649	5.89496	5.95404	5.86238	6.06448	5.90035	6.15489	5.90867
ATP1A3	-0.0265267	0.837132	0.942062	7.57003	7.59655	8.0467	7.91674	7.75754	8.03496	7.52054	7.55856	7.89252	7.37973	7.79495	7.40372	7.49222	7.38774	7.47233	7.23567	7.49838	7.14839	7.362
ATP1A4	0.187051	0.167659	0.530139	5.69729	5.51024	5.41904	5.7927	5.53974	5.52069	5.90849	5.34761	5.10049	5.23356	5.66575	5.82487	5.66375	5.38721	5.29072	6.09822	6.04093	5.53874	5.985
ATP1B1	-0.0818212	0.580065	0.830798	6.90455	6.98637	6.6583	6.75969	6.8644	6.83917	6.82369	6.83285	6.97584	7.11499	7.0717	6.21882	7.0021	6.97603	7.47358	7.36405	7.30867	6.4896	7.2585
ATP1B2	0.0323034	0.577917	0.829445	6.51187	6.47956	6.64629	6.42987	6.49416	6.55433	6.66143	6.56803	6.46472	6.47708	6.29041	6.55979	6.35305	6.47543	6.42291	6.49923	6.57	6.54014	6.43642
ATP1B3	-0.0797293	0.54424	0.812023	9.03106	9.11079	9.36033	9.36172	8.91727	8.87228	9.15251	8.72632	9.34494	9.57266	9.26791	9.3416	9.09907	8.9428	8.84616	8.91445	8.90339	9.06361	8.47886
ATP1B3P1	-0.132604	0.271273	0.631183	5.59587	5.72848	5.90406	5.64029	5.35677	5.35	6.05392	5.56238	5.95745	6.03182	5.90627	5.78808	5.67663	5.74984	5.58247	5.64936	5.27755	5.39803	5.30579
ATP1B4	0.102963	0.146737	0.506282	5.61563	5.51266	5.64636	5.7056	5.71602	5.59043	5.62296	5.40311	5.39704	5.2672	5.48776	5.68783	5.52955	5.6786	5.80277	5.46516	5.5373	5.58283	5.52142
ATP2A1	-0.021734	0.713634	0.893715	6.27628	6.29802	6.4533	6.18505	6.43085	6.34813	6.35055	6.18191	6.29248	6.35687	6.18332	6.31516	6.25219	6.1033	6.34283	6.36342	6.29903	6.26234	6.14994
ATP2A2	-0.0502039	0.588158	0.834949	9.79534	9.84555	9.8654	9.85112	9.96749	9.71962	10.2594	9.89298	9.76893	9.84822	9.71817	10.0092	9.70871	9.57765	9.77128	10.036	9.4585	9.83141	9.63843
ATP2A3	0.0823115	0.514603	0.797092	9.74035	9.65804	9.44505	10.013	10.083	9.9119	9.64289	9.55867	9.89476	9.13688	9.75144	9.38884	9.73017	9.81755	9.90828	9.71353	9.86113	9.22661	9.84374
ATP2B1	-0.288939	0.0282143	0.320672	10.1231	10.412	9.73612	10.4	9.81582	9.8857	9.81187	10.6852	10.4647	10.4203	10.4722	10.4848	10.5535	10.0291	10.6147	10.2685	10.2705	10.2547	10.236
ATP2B2	0.0729724	0.260504	0.620947	6.33662	6.26365	6.24883	6.26896	6.49339	5.9983	6.29427	6.32755	6.27057	6.19069	6.19227	6.32246	6.18484	6.37558	6.40393	6.40343	6.35035	6.41306	6.40033
ATP2B3	-0.00344998	0.951803	0.98441	5.90099	5.90444	6.08686	5.82906	5.84505	5.88521	5.89946	5.8828	5.91831	5.85531	5.91994	5.82366	5.93902	5.87605	6.02073	5.92954	5.66888	5.97212	5.99241
ATP2B4	0.0614183	0.422179	0.74167	10.1658	10.1044	10.2797	10.1692	10.0821	10.2645	10.1019	10.1002	10.1707	9.86067	10.3292	9.77538	9.99456	10.1628	10.1546	10.1798	10.275	10.1462	10.2807
ATP2C1	-0.203114	0.0170397	0.288646	8.10737	8.31049	8.06249	8.14066	7.88547	8.07858	7.90993	8.36784	8.19024	8.5574	8.56024	8.30325	8.29977	8.23058	8.22272	8.20361	8.21479	8.14552	8.07713
ATP2C2	0.0509267	0.464067	0.767638	5.70473	5.6538	5.76906	5.84947	5.95703	5.64922	5.68049	5.55505	5.82072	5.54491	5.79639	5.66033	5.59909	5.54307	5.47617	5.7276	5.58796	5.74287	5.61351
ATP4A	0.054243	0.425595	0.744062	6.37639	6.32215	6.39307	6.30862	6.44129	6.18024	6.34718	6.44444	6.31103	6.37125	5.99772	6.43452	6.27459	6.53178	6.49102	6.34696	6.29224	6.3621	6.43664
ATP4B	0.116227	0.0466077	0.361733	6.22405	6.10782	6.15942	6.21128	6.25786	6.03488	6.23932	6.27132	6.21547	5.97766	6.03705	6.16078	6.16172	6.30862	5.98681	6.1786	6.308	6.24203	6.12818
ATP5A1	-0.110987	0.289483	0.646593	9.27147	9.38246	8.64063	9.17681	9.45399	9.21455	9.06389	9.36999	9.27174	9.51054	9.58213	9.43018	9.4406	9.44628	9.2317	9.44885	9.4036	9.43463	9.38282
ATP5B	0.0353572	0.696979	0.886128	11.226	11.1907	10.9596	11.2745	10.9575	11.0839	11.1891	10.8948	11.259	11.5367	11.3851	11.2624	11.2971	11.3826	10.9729	11.1307	11.351	11.2534	11.3696
ATP5C1	-0.0873987	0.262573	0.622388	9.94823	10.0356	9.82804	10.168	10.0585	10.0392	9.80031	10.0932	9.89711	10.3528	10.0635	10.1594	9.99495	9.94967	9.73696	9.94279	9.88535	9.87667	9.97249
ATP5D	0.106408	0.215276	0.582542	8.85172	8.74532	8.54829	8.84656	9.19129	8.85957	9.00586	8.64557	8.97632	8.65538	8.73672	8.69945	8.7346	8.88049	8.55447	8.83505	8.97601	8.85046	8.63195
ATP5E	0.0504079	0.689914	0.882731	8.70032	8.64991	8.6533	8.53468	9.20253	8.76392	8.67685	8.59559	9.0905	8.74077	8.79226	8.47509	8.79935	8.79748	8.08786	8.6533	8.82487	8.59109	8.22272
ATP5EP2	-0.105382	0.444098	0.754019	9.2924	9.39778	9.22775	9.21083	9.86113	9.47984	9.33365	9.40999	9.78626	9.69975	9.56902	9.14	9.32648	9.55426	8.79782	9.29955	9.21605	8.99273	8.90868
ATP5F1	0.0986179	0.250601	0.610334	7.45749	7.35887	7.06572	7.35487	7.41758	7.22311	7.42497	7.18967	7.44172	7.60779	7.44618	7.35497	7.70107	7.50082	7.15873	7.44876	7.44215	7.59932	7.61086
ATP5G1	-0.0906925	0.614729	0.846495	10.6521	10.7428	10.3818	10.9429	10.7292	10.499	10.4068	9.94064	11.403	11.3488	11.2047	10.4796	10.8729	10.7717	10.3458	10.7209	10.8204	10.2301	10.713
ATP5G1P5	-0.0352609	0.763924	0.915084	5.10712	5.14238	5.39122	5.19106	5.11563	4.98314	4.93046	4.91627	5.6616	5.36905	5.32644	4.97609	5.34333	5.24364	4.71142	5.19501	4.94964	4.80031	4.99875
ATP5G2	0.02382	0.701969	0.888132	9.83236	9.80854	9.71353	9.81187	10.1118	9.97075	9.88162	9.82758	9.79686	9.71095	9.80322	9.66775	9.71711	9.88535	9.81794	9.87328	9.75421	9.86067	9.75508
ATP5G3	0.0136094	0.862401	0.951469	6.79582	6.78221	6.72789	6.59679	6.83549	6.78416	6.72667	6.73124	6.63079	7.02906	6.80472	6.77499	7.10199	6.81853	6.64595	6.85676	6.64069	7.05719	6.65714
ATP5H	-0.00239801	0.979242	0.993144	9.617	9.6194	9.37898	9.64207	9.92188	9.51892	9.74607	9.46359	10.037	9.79579	9.63474	9.54404	9.73558	9.59498	9.35609	9.60498	9.60498	9.39488	9.53357
ATP5I	0.0444514	0.68527	0.881486	8.61591	8.57146	8.22489	8.33135	9.15759	8.47813	8.51284	8.52299	8.70445	8.50515	8.49259	8.57281	8.76571	8.77854	8.38076	8.91481	8.45955	8.762	8.55075
ATP5J	0.0336454	0.679144	0.878897	6.85268	6.81903	6.59159	7.04082	6.94997	6.71281	6.78911	6.62434	7.0455	6.82884	7.02932	6.71191	7.05984	6.88778	6.61643	6.98309	6.76916	6.76212	6.82369
ATP5J2	0.00235557	0.983753	0.994621	8.99602	8.99367	8.85723	8.78743	9.14267	8.83171	9.23214	8.44434	9.45497	9.27792	9.07463	8.94353	9.01286	9.15047	8.70848	9.21376	8.90648	8.9017	8.97322
ATP5J2-PTCD1	0.120228	0.0288558	0.321951	7.40366	7.28343	7.24348	7.37007	7.46946	7.44575	7.48162	7.32802	7.23618	7.19465	7.28127	7.23173	7.39104	7.49838	7.29538	7.25445	7.40399	7.39182	7.38305
ATP5J2P3	-0.0351823	0.692777	0.884306	4.85264	4.88783	4.87643	4.70799	4.73772	4.91427	4.83061	5.12331	4.82418	4.86133	5.03749	4.58504	4.80867	4.81145	5.00259	4.75439	4.6245	4.98682	5.2896
ATP5L	-0.234246	0.0811535	0.423365	10.0738	10.308	9.49371	10.1286	10.2797	10.1669	9.88802	10.4542	10.2481	10.6288	10.7889	10.3226	10.2424	10.164	9.82541	10.0294	10.1861	10.0065	10.275
ATP5L2	0.0522822	0.664245	0.870888	6.96514	6.91286	7.20461	6.71484	6.80087	6.77858	6.6903	6.75737	6.95585	6.97765	7.02957	7.18475	7.65507	6.57133	6.82308	6.796	7.00229	7.08163	6.9653
ATP5O	-0.0245407	0.767057	0.916239	9.1887	9.21324	8.81026	9.25615	9.23087	9.1264	9.06653	9.20195	9.45466	9.37063	9.38037	9.00738	9.32287	9.38884	9.08515	9.07936	9.16184	9.23802	9.22289
ATP5S	-0.0450758	0.64288	0.859891	8.14204	8.18712	8.59874	8.38344	7.79254	8.17123	7.88093	8.2693	8.04019	8.34731	8.01679	8.36799	8.24671	8.02459	8.21411	8.07001	8.19593	8.04957	8.1059
ATP5SL	0.371134	0.00189553	0.228806	8.94228	8.57114	9.11687	8.82333	8.75838	8.86915	9.0885	8.20012	8.90189	8.41278	8.35017	8.32595	8.74514	8.92417	8.71372	8.79534	8.88633	9.19764	8.94012
ATP6AP1	0.228542	0.0103051	0.264967	10.8046	10.5761	11.0202	10.9	10.7179	10.7278	11.0251	10.3783	10.611	10.4848	10.3262	10.602	10.7214	10.735	10.6841	10.7944	10.6315	10.9042	10.5862
ATP6AP1L	-0.185231	0.0846678	0.427591	5.7682	5.95343	6.01761	5.62102	5.96369	5.61083	5.58564	6.01182	6.04963	6.32884	6.00841	5.61818	5.96942	5.60329	5.88976	6.10994	5.49047	5.79838	5.86423
ATP6AP2	0.0293626	0.723546	0.898648	10.1683	10.139	10.2578	10.0475	10.0793	10.2001	10.3058	9.80275	9.97581	10.4339	10.1145	10.205	10.2967	10.3023	10.0884	10.2913	10.0814	10.2345	9.90951
ATP6V0A1	0.222251	0.0753649	0.413282	10.0021	9.77981	10.4494	9.85045	9.97845	9.7233	10.1779	9.83444	9.78561	9.7603	9.23587	9.9851	9.80496	9.93763	9.67058	10.2433	9.8129	10.2427	9.7642
ATP6V0A2	-0.0597571	0.294311	0.649238	8.25236	8.31212	8.30659	8.24383	8.19821	8.33482	8.18126	8.38435	8.18505	8.40662	8.44918	8.32077	8.20242	8.33223	8.28868	8.1275	8.33673	8.14454	8.32547
ATP6V0A4	-0.0592092	0.437519	0.750737	5.69326	5.75246	5.71425	5.73062	5.70124	5.70003	5.67298	5.9983	5.50176	5.55251	5.60621	5.74057	5.5458	5.62062	6.04116	5.87917	5.7857	5.6858	5.78227
ATP6V0B	0.250744	0.0371281	0.340017	9.31413	9.06339	9.34205	9.0491	9.62325	9.1031	9.42259	8.90024	9.25804	9.26284	8.58235	9.30131	9.47686	9.35363	8.82409	9.27515	9.01174	9.50255	9.04541
ATP6V0C	0.273057	0.0447306	0.357353	11.9927	11.7196	12.0659	11.9912	12.3784	11.9613	12.2954	11.7448	11.8411	11.4112	11.2441	11.774	11.8904	11.7916	11.8113	11.969	11.6739	12.3249	11.5223
ATP6V0CP1	0.13888	0.119381	0.472395	5.74458	5.6057	5.34111	5.65275	5.9222	5.80314	5.92619	5.41362	5.64929	5.75437	5.5064	5.58917	5.585	5.85566	5.39525	5.73437	5.79946	5.72419	5.89468
ATP6V0D1	0.180401	0.0477063	0.365513	11.8464	11.666	12.0053	11.8953	11.864	11.7857	12.127	11.394	11.7532	11.7841	11.3887	11.8411	11.6975	11.7138	11.5081	11.8728	11.6714	11.8859	11.7572
ATP6V0D2	-0.0295006	0.630404	0.853968	2.82668	2.85618	2.86716	2.80927	2.89749	2.92416	2.87487	2.89442	2.84499	2.82826	2.78865	2.86262	2.84331	2.90454	2.67579	3.03057	2.71685	2.58387	2.94275
ATP6V0E1	-0.0365619	0.598271	0.83983	12.0541	12.0906	12.2514	12.1801	12.0195	12.0053	12.0259	11.969	12.244	12.2835	11.9496	12.1726	12.1628	12.061	12.0144	12.0867	12.0558	11.8306	11.8997
ATP6V0E2	-0.10066	0.258125	0.617988	8.28522	8.38588	8.28958	8.25669	8.55594	8.72093	8.37169	8.42187	8.55177	8.23736	8.14902	8.10256	8.14454	8.23434	8.5745	8.32901	8.23187	8.10381	8.37849
ATP6V0E2-AS1	0.00303509	0.976377	0.992428	7.09941	7.09637	7.15375	6.98049	7.09961	7.70438	7.22459	6.85009	7.08233	7.04146	7.03469	6.93876	6.91128	6.97841	7.13333	6.98595	7.37862	6.88855	7.27941
ATP6V1A	0.2098	0.166731	0.529243	10.1156	9.90576	10.1306	10.1145	9.5636	9.60831	10.5396	9.69491	9.59421	10.1351	9.46621	10.1173	10.2279	10.0224	10.1618	10.4683	10.03	10.5105	9.90098
ATP6V1B1	-0.0708466	0.250791	0.610399	6.44176	6.5126	6.43042	6.47795	6.59009	6.43004	6.66187	6.64144	6.54014	6.41684	6.48439	6.51424	6.26575	6.48523	6.57133	6.50242	6.4055	6.3101	6.34891
ATP6V1B2	0.100461	0.266242	0.626013	11.7632	11.6627	11.9912	11.7677	11.3098	11.6856	11.8673	11.6528	11.5223	11.7992	11.421	11.6856	11.7172	11.7319	11.6975	11.8379	11.7319	12.0738	11.678
ATP6V1C1	0.0104607	0.924186	0.975325	8.49618	8.48572	8.56434	8.49202	7.8827	8.1799	8.65466	8.32873	8.31148	8.63247	8.41246	8.54194	8.58381	8.37477	8.71167	8.76713	8.47957	8.75928	8.67448
ATP6V1C2	0.106882	0.236054	0.598894	6.05768	5.9508	6.09576	5.93113	5.97523	5.86207	6.11142	5.68494	6.20969	5.94429	5.81724	6.16879	5.65692	6.12402	5.9022	6.01715	6.20219	6.31867	6.10377
ATP6V1D	0.0245379	0.834561	0.941259	7.57823	7.5537	7.58838	7.6753	7.22149	7.15674	7.60779	7.25364	7.45731	7.97025	7.79942	7.60203	7.94923	7.15899	7.55796	7.63222	7.67593	7.6636	7.66339
ATP6V1E1	0.215675	0.0598384	0.38601	9.24759	9.03191	9.21083	9.09636	9.7703	9.21839	9.4585	9.02422	9.36233	9.00668	8.97334	8.93354	9.19933	9.18374	8.64326	9.09353	9.18852	9.27587	8.84483
ATP6V1E2	0.000514984	0.994105	0.997996	5.84609	5.84558	5.75199	5.63795	6.07841	5.90169	5.90506	5.65514	5.82	6.09538	5.97388	5.78651	5.87667	5.94098	5.74924	5.78278	5.84234	5.8265	5.75492
ATP6V1F	0.175853	0.0927383	0.441992	10.4731	10.2973	10.4671	10.5752	10.7258	10.3713	10.556	9.98755	10.709	10.463	10.1382	10.3204	10.4711	10.5649	9.98371	10.405	10.2557	10.5044	10.1377
ATP6V1G1	-0.00519779	0.956905	0.985943	9.71116	9.71636	9.30131	9.64526	10.0546	9.72479	9.74882	9.707	9.73841	9.76893	9.71867	9.73841	10.0415	9.97845	9.68261	9.65202	9.721	9.47089	9.43862
ATP6V1G2	-0.0851571	0.267826	0.627537	6.46813	6.55329	6.50503	6.32745	6.43155	6.61439	6.49378	6.32536	6.49961	6.51356	6.75737	6.62703	6.44087	6.82112	6.65762	6.43135	6.55206	6.3113	6.32999
ATP6V1G3	0.0981707	0.15545	0.514761	4.30868	4.21051	4.29923	4.30928	4.35557	4.1448	4.51037	4.41079	4.3701	4.20158	4.22151	4.01677	4.35001	4.42191	4.10729	4.21121	4.12308	4.25643	4.15222
ATP6V1H	-0.0566341	0.453562	0.760028	7.95099	8.00763	7.98651	7.94875	7.70046	7.84722	7.86614	7.96923	7.73437	8.17816	8.2133	8.177	8.14085	7.89795	7.99113	7.95059	8.01907	8.00496	7.99424
ATP7A	-0.219925	0.00685993	0.249091	8.35304	8.57296	8.51517	8.44322	8.08743	8.43053	8.18854	8.64418	8.34616	8.65011	8.51237	8.60242	8.37247	8.36367	8.84751	8.55043	8.41107	8.34558	8.45022
ATP7B	-0.0499944	0.497664	0.786768	5.90754	5.95753	5.97664	5.96289	5.81099	6.01281	6.10621	5.9022	6.12124	5.75382	5.84014	5.985	5.85627	6.02639	5.84996	6.19509	5.9388	5.64411	5.84555
ATP8A1	-0.212694	0.154741	0.514428	9.06879	9.28148	9.31814	9.26084	8.38388	9.18436	8.66919	9.33614	8.9868	9.37898	9.77771	9.25659	9.28231	9.25694	9.36891	8.96238	9.43399	8.73621	9.2776
ATP8A2	0.0151865	0.803115	0.92899	4.97153	4.95634	4.99654	4.94367	5.14619	4.81717	5.02975	4.93046	5.09728	4.85482	4.98314	5.01897	4.9561	4.86101	4.88201	5.06691	4.77245	5.08076	4.95729
ATP8B1	0.0082418	0.933939	0.978394	5.8631	5.85486	5.99854	5.8181	5.4834	5.85412	5.5528	5.78227	5.61296	6.02721	6.05557	5.93671	5.96567	5.78922	5.6858	5.8842	5.93568	5.90273	6.32174
ATP8B2	-0.295784	0.109119	0.458977	9.25468	9.55047	8.96538	9.23342	9.42469	9.77939	8.92417	9.71734	9.72894	9.02151	9.80275	9.1934	9.16494	9.39868	9.92008	9.24034	9.69776	8.48469	9.99842
ATP8B3	0.0186638	0.772311	0.918183	6.75374	6.73507	6.82388	6.78512	6.83997	6.66622	6.86507	6.83941	6.85247	6.65949	6.56123	6.82308	6.77407	6.65785	6.68161	6.79709	6.56978	6.90414	6.56376
ATP8B4	0.168602	0.192337	0.558953	8.92829	8.75968	9.24289	8.94711	8.85791	8.68276	8.87415	8.96783	8.29363	8.99554	8.55829	8.9868	8.97975	8.62207	8.45263	9.14	8.76454	9.38214	8.684
ATP8B5P	0.00711314	0.906004	0.96859	4.14813	4.14102	4.05735	4.28581	4.03122	3.95827	4.17613	4.16992	4.17365	4.24584	4.03283	4.17931	4.17613	4.20826	4.2036	4.16473	3.97045	4.12504	4.3028
ATP9A	0.165957	0.246093	0.606565	6.31564	6.14968	6.99672	6.29982	6.18807	6.32721	5.69264	6.17421	6.01715	6.23163	6.36673	5.89854	6.31064	6.6379	5.99474	6.18725	5.96445	6.65292	6.0976
ATP9B	0.0751586	0.370294	0.705275	8.89549	8.82033	8.9984	8.64301	8.76514	8.74449	8.74979	8.95654	8.92539	8.54802	8.80462	8.62207	8.80506	9.02503	9.01286	8.94864	8.93376	8.96156	9.17764
ATPAF1	-0.116448	0.0793949	0.420853	6.86417	6.98062	7.00617	6.82595	6.76722	7.01393	6.71858	6.89063	7.01016	6.88145	7.2066	6.91487	6.88532	6.74525	7.01874	6.90854	6.93989	6.81656	7.07258
ATPAF2	0.128286	0.0190772	0.294358	8.89095	8.76267	8.81501	8.89759	9.00738	8.7886	8.92603	8.73732	8.72125	8.88148	8.8054	8.6661	8.81026	8.86702	8.64222	8.85897	8.91351	8.85606	8.92573
ATPIF1	0.00488474	0.958258	0.986315	7.42269	7.41781	7.01815	7.46515	7.74838	7.63456	7.58147	7.50652	7.5373	7.38131	7.59752	7.27033	7.31941	7.54837	7.20733	7.20759	7.4127	7.24348	7.46713
ATR	-0.166081	0.121668	0.474392	8.66932	8.8354	8.66361	8.65538	8.24421	8.65062	8.38876	8.91219	8.47352	8.9575	9.08035	8.90024	8.86682	8.58996	8.93796	8.77085	8.95462	8.70058	8.95999
ATRAID	-0.0260398	0.696505	0.885877	10.4907	10.5168	10.4572	10.4884	10.3822	10.3324	10.3016	10.4232	10.7292	10.6363	10.6424	10.3796	10.5759	10.5569	10.459	10.532	10.6521	10.4581	10.5441
ATRIP	0.117788	0.098162	0.446732	7.36191	7.24412	7.28798	7.22502	7.6105	7.32617	7.33771	7.02486	7.41433	7.21683	7.08476	7.36233	7.26467	7.29963	7.28174	7.24191	7.45398	7.48182	7.29584
ATRN	0.025195	0.736927	0.904358	8.57438	8.54918	8.59629	8.52401	8.42054	8.56985	8.74905	8.67285	8.41597	8.73239	8.36626	8.55092	8.51213	8.50413	8.50467	8.58058	8.49286	8.93317	8.43724
ATRNL1	-0.036725	0.617899	0.847788	4.31439	4.35112	4.4763	4.5373	4.14614	4.39613	4.33432	4.47602	4.28922	4.24142	4.23775	4.52718	4.01234	4.26186	4.36127	4.27996	4.45886	4.34307	4.25936
ATRX	-0.0686839	0.645357	0.860784	8.41744	8.48612	8.39234	8.30781	7.644	8.30498	8.04149	8.56761	8.11136	8.59974	8.77022	8.32751	8.67448	8.58416	8.71955	8.48797	8.87976	8.34476	8.88812
ATXN1	0.113251	0.16968	0.532838	9.44439	9.33113	9.12741	9.43074	9.34205	9.2395	9.6364	9.24603	9.38712	9.08141	9.46954	9.15881	9.46768	9.53313	9.529	9.53766	9.48631	9.39239	9.58335
ATXN10	-0.159473	0.049476	0.368865	9.84701	10.0065	9.83371	9.89551	9.52212	9.89373	9.83235	10.0941	10.0691	10.1707	10.0978	9.96383	9.94331	9.98588	9.99305	9.7696	9.88509	9.64641	10.0787
ATXN2	-0.0372189	0.584377	0.832964	10.0412	10.0784	10.2301	9.9634	10.0574	10.2371	10.2364	10.2461	10.097	9.94527	9.95312	10.036	9.83617	9.94064	10.0568	10.0557	9.96118	10.1512	9.99396
ATXN2L	0.122303	0.263888	0.623529	9.3039	9.1816	9.37284	9.13505	9.59421	9.59791	9.55098	9.18374	9.42972	8.79073	8.90722	9.00165	9.2776	9.10574	9.2395	9.30235	9.22937	9.39712	9.07223
ATXN3	-0.164308	0.14332	0.503736	8.76819	8.9325	8.94122	8.89356	8.15864	8.65993	8.82728	9.05372	8.66216	9.14457	9.21781	9.07813	8.96538	8.71558	8.87976	8.76392	8.69735	8.84426	8.87047
ATXN3L	-0.112132	0.184963	0.550182	3.64637	3.7585	4.02946	3.65705	3.52822	3.77253	3.90048	3.78287	3.78687	3.66358	3.66022	3.83628	3.52564	3.67028	3.86431	3.70136	3.65347	3.28067	3.57208
ATXN7	-0.0485455	0.469996	0.771313	11.2358	11.2843	11.3232	11.1497	11.2915	11.5628	11.288	11.3413	11.3598	11.0251	11.2395	11.2658	11.2267	11.2216	11.3851	11.0953	11.2534	11.2216	11.1463
ATXN7L1	-0.130012	0.154499	0.514428	9.89755	10.0276	10.2233	9.92882	9.92992	10.2139	9.79096	10.224	10.3647	9.8129	9.81535	9.8885	9.81132	9.79027	10.0649	9.83617	9.80587	10.0072	9.79027
ATXN7L2	0.0512129	0.461833	0.766007	7.10518	7.05397	7.19525	6.96565	7.37024	7.26317	7.2121	6.99554	7.20215	6.94206	7.02626	6.99242	7.10301	6.96459	6.97996	7.03017	7.10611	7.11402	6.91564
ATXN7L3	-0.0843921	0.354421	0.694686	7.93107	8.01546	7.63763	7.67615	8.34703	7.84262	8.07001	8.21675	7.90001	8.01732	8.02838	8.0306	8.10041	7.95785	7.93568	8.15234	7.72977	7.94993	7.91087
ATXN7L3B	-0.119038	0.172439	0.536657	8.46458	8.58362	8.20986	8.44964	8.22736	8.32901	8.2327	8.69647	8.45464	8.57714	8.79581	8.70155	8.54964	8.63339	8.51738	8.59696	8.57689	8.61207	8.68972
AUH	-0.0725476	0.46218	0.766366	8.31493	8.38748	8.58919	8.57488	7.80669	8.20815	8.11479	8.64613	8.30982	8.50331	8.43825	8.23704	8.40606	8.23704	8.43597	8.32115	8.5008	8.29331	8.31161
AUNIP	-6.9281e-06	0.999919	0.999945	5.20884	5.20885	5.29556	5.33227	5.14964	5.16997	5.14221	5.17963	5.21371	5.11243	4.99725	5.28355	5.37898	5.00986	5.4512	5.26306	5.07694	5.20176	5.29235
AUP1	0.00838338	0.917124	0.972671	10.2993	10.2909	10.396	10.2314	10.6856	10.4466	10.4903	10.289	10.4848	10.1966	10.2603	10.2378	10.2886	10.1921	10.1429	10.2694	10.1393	10.191	10.0796
AURKA	-0.0813463	0.440582	0.752227	6.00192	6.08326	6.11784	5.79917	6.21727	5.79838	6.14871	5.97432	6.34175	6.09779	6.23163	5.86	5.62595	5.92108	6.06868	6.29356	5.70798	6.27642	6.20283
AURKAIP1	-0.0419824	0.570919	0.826691	8.35739	8.39937	8.2133	8.31544	8.64222	8.29678	8.49609	8.40051	8.51237	8.57488	8.35421	8.53044	8.23257	8.49867	8.20918	8.3166	8.36564	8.25027	8.20228
AURKB	0.0153376	0.830952	0.939659	7.65209	7.63676	7.73877	7.70199	7.77158	7.57988	7.6332	7.64187	8.0009	7.46738	7.68004	7.59218	7.60641	7.44575	7.452	7.6798	7.70392	7.70621	7.56102
AURKC	0.0434991	0.440915	0.752376	6.88664	6.84314	6.89741	6.96321	6.82673	6.90509	6.89605	6.81505	6.90453	6.91757	6.75543	6.8345	6.90784	6.96965	6.71518	6.89779	6.83675	7.01742	6.6647
AUTS2	0.109984	0.274512	0.634107	7.28612	7.17614	7.65203	7.57725	7.36876	7.45601	7.01125	7.02717	7.32322	7.02793	7.2291	7.09885	7.2007	7.18475	7.27978	6.96708	7.33675	6.92718	7.31644
AVEN	-0.0221235	0.734262	0.903217	7.50439	7.52652	7.63524	7.61434	7.55216	7.57655	7.27243	7.33795	7.51317	7.48982	7.78154	7.47817	7.47936	7.45715	7.53414	7.50082	7.61717	7.43297	7.47874
AVIL	0.0685389	0.434238	0.749031	7.07325	7.00472	7.17448	6.84473	7.16664	6.83842	6.98067	6.835	7.08996	7.07569	7.20899	7.17315	6.88057	6.85981	6.85313	6.96339	7.3845	7.30939	7.05849
AVL9	-0.0174019	0.78317	0.922072	9.05678	9.07418	9.09077	9.02069	8.76022	9.03224	9.03425	9.11254	8.90922	9.2149	9.03063	9.06407	9.08814	9.04942	9.19444	9.03544	9.12591	9.12628	9.21537
AVP	0.0831262	0.338416	0.682012	6.65718	6.57405	6.67467	6.54112	6.93784	6.45686	6.62163	6.73294	6.68429	6.45266	6.48457	6.53405	6.54749	6.54525	6.42377	6.82327	6.50383	7.03097	6.51179
AVPI1	0.153126	0.251394	0.6111	7.06077	6.90765	7.2572	6.90998	6.74278	6.85247	6.84282	6.78532	7.09635	6.91547	6.62689	6.85648	7.85777	7.03886	6.95922	7.16897	6.73614	7.29157	6.86984
AVPR1A	0.054109	0.638497	0.857622	5.94478	5.89067	5.97924	6.27585	5.76449	5.96465	5.64214	6.05684	6.01381	6.02596	5.96369	5.4463	6.01972	6.40261	5.63305	6.02104	6.00488	5.76739	5.64668
AVPR1B	0.0386614	0.555922	0.818811	5.32317	5.2845	5.37508	5.08371	5.48067	5.37185	5.26843	5.07945	5.34173	5.23481	5.29235	5.31304	5.28033	5.29036	5.25476	5.38805	5.55149	5.24412	5.3343
AVPR2	0.0144767	0.831981	0.939941	6.59275	6.57827	6.57636	6.46833	6.90808	6.52692	6.72436	6.50107	6.65385	6.45982	6.5138	6.6535	6.56334	6.41753	6.61348	6.70372	6.6423	6.43253	6.6019
AWAT1	0.00600137	0.929215	0.977148	5.72801	5.72201	5.54167	5.72466	5.66475	5.70617	5.89878	5.71655	6.01497	5.6152	5.77358	5.74129	5.78402	5.73673	5.72792	5.48037	5.80241	5.73967	5.6594
AWAT2	0.0695365	0.326127	0.673926	5.72432	5.65479	5.88099	5.57016	5.61213	5.62572	5.64848	5.56889	5.68265	5.73697	5.44826	5.51408	5.87317	5.71442	5.80654	5.85519	5.70473	5.88669	5.62814
AXDND1	0.0265468	0.736474	0.904008	3.78967	3.76312	3.88372	3.88031	3.715	3.66572	3.55561	3.60293	3.92885	3.81327	4.09387	3.61817	3.85808	3.95666	3.60587	3.77629	3.80137	3.85643	3.59983
AXIN1	0.18527	0.0317112	0.330838	8.15096	7.9657	8.2251	8.33459	8.4982	8.20097	8.11451	7.85993	8.10852	7.87821	7.94084	7.74016	8.09337	7.97114	7.97114	8.02579	8.04438	7.94683	8.13056
AXIN2	-0.10222	0.285844	0.644253	7.45629	7.55851	7.06109	7.50214	7.58909	7.60801	7.3281	7.69079	7.84325	7.2681	7.5965	7.375	7.50711	7.55443	7.76323	7.32322	7.6712	7.35507	7.53839
AXL	-0.0219107	0.757351	0.912589	6.73158	6.75349	6.67484	6.69905	6.79076	6.90212	6.6881	6.75294	6.78928	6.59291	6.66848	7.06938	6.72482	6.60971	6.70619	6.54659	6.92814	6.65657	6.81219
AZGP1	-0.0293294	0.748774	0.90861	5.03596	5.06529	5.00365	4.90177	5.46587	5.14758	5.32847	5.07759	4.88616	4.92369	4.90908	5.25746	4.8694	4.9609	5.07759	5.24319	4.87281	5.08268	4.83811
AZI2	0.081469	0.490924	0.783063	9.04937	8.96791	9.46359	8.95354	8.37849	8.95462	9.08579	8.73584	8.96098	9.1727	8.79966	9.04398	9.38712	9.11453	8.86891	9.20655	8.89812	9.03579	9.12741
AZIN1	0.0321995	0.742068	0.90575	9.42579	9.39359	9.2731	9.37898	9.05482	9.05627	9.3067	9.34555	9.12575	9.55913	9.43673	9.53785	9.71912	9.45399	9.53019	9.55728	9.38814	9.68174	9.57555
AZIN2	-0.0462876	0.587676	0.834832	7.07498	7.12127	6.97308	7.36632	6.89577	7.24055	7.07593	7.02283	7.19656	6.937	7.0345	7.05518	7.09448	7.12378	7.48303	7.00047	7.17659	6.79076	7.17808
AZU1	0.0291858	0.690374	0.883049	7.17979	7.1506	7.20997	7.15766	7.43946	7.31223	7.228	7.15766	6.99869	7.10323	6.97004	7.36104	7.06266	7.35389	7.21628	7.08565	7.0021	7.08078	7.08358
B2M	-0.320143	0.00207816	0.228806	12.1955	12.5156	11.939	12.1213	12.4743	12.2954	11.9646	12.6514	12.4375	12.6199	12.6879	12.6514	12.3784	12.3784	12.4978	12.2835	12.1505	11.9745	12.3784
B3GALNT1	-0.108273	0.185279	0.550414	5.3925	5.50078	5.12542	5.63911	5.29556	5.58754	5.52159	5.50812	5.40285	5.26125	5.42821	5.43646	5.37698	5.338	5.73767	5.64411	5.2809	5.34385	5.61111
B3GALNT2	-0.0262079	0.829555	0.939431	8.04898	8.07519	8.04374	8.26115	7.99424	7.7552	8.40606	7.93531	7.57472	8.37809	8.38734	8.46914	7.85089	7.92899	8.02626	8.07542	7.7497	8.17891	8.02713
B3GALT1	-0.0975335	0.198377	0.565188	4.20864	4.30617	4.41079	4.27183	3.98126	4.18404	4.35811	4.29161	4.43906	4.38221	4.32796	4.41382	4.02473	4.19374	4.29161	4.11905	4.03122	4.18667	4.4194
B3GALT2	-0.279368	0.182788	0.548739	5.54779	5.82716	5.33688	5.25224	4.95067	5.89071	5.47241	5.836	5.90555	6.51888	6.42681	4.92318	5.80893	6.03155	5.70023	5.4159	5.80928	5.14194	6.12621
B3GALT4	0.0402084	0.67108	0.874329	8.17708	8.13687	8.16604	8.03423	8.66399	8.38935	8.1246	8.17195	8.21895	7.87871	7.94529	7.99737	7.9927	8.28929	8.12651	8.36685	8.20417	8.01243	8.10626
B3GALT5	-0.00882787	0.885567	0.96089	5.08445	5.09328	4.97253	5.11979	4.92537	5.04998	5.0817	5.05418	4.99079	5.20007	4.97345	5.24849	5.18463	5.10531	4.96947	5.25978	5.03229	5.2088	5.12961
B3GALT6	-0.0198351	0.785502	0.922721	7.84885	7.86869	7.79842	7.83904	8.11451	7.89678	8.01083	7.97964	7.98231	7.78069	7.81085	7.9981	7.55423	7.91461	7.7148	7.78633	7.84349	7.69446	7.87007
B3GALTL	-0.0561987	0.658957	0.867433	6.41327	6.46947	6.66659	6.62203	6.24905	6.57425	6.36285	6.5595	6.48413	6.34985	6.99707	6.22366	6.70763	6.20351	6.50383	6.06347	6.53937	5.84234	6.52606
B3GAT1	0.0866825	0.515168	0.797451	7.05697	6.97029	7.1126	7.39764	7.43002	7.42763	7.14031	6.89137	6.90509	6.9894	7.29837	6.60763	6.36999	6.95339	6.82644	6.81635	6.95045	7.01056	7.14774
B3GAT2	-0.00947264	0.868798	0.954411	6.33283	6.3423	6.33113	6.26553	6.27146	6.17051	6.41684	6.5878	6.26124	6.32924	6.30819	6.41703	6.30969	6.27178	6.26342	6.40097	6.39109	6.35709	6.38082
B3GAT3	0.123302	0.44531	0.754496	7.90865	7.78535	7.56877	7.88171	8.69168	8.25381	7.80586	7.43002	8.06401	7.48272	7.9058	7.243	8.06456	7.87775	7.72758	8.17585	7.63951	7.61095	8.03707
B3GNT1	0.0741877	0.314134	0.66472	5.85476	5.78057	5.85157	6.18707	5.80184	5.91036	5.89818	5.70236	5.88463	5.76657	5.81015	5.85157	5.76066	5.79598	5.65321	5.66575	5.86919	5.55833	5.97004
B3GNT2	-0.194028	0.0599604	0.386156	6.6272	6.82123	6.49322	6.5338	6.67992	6.6394	6.39603	7.01125	6.68064	6.87916	7.15899	7.02549	7.04845	6.57168	6.51596	6.65896	6.62862	6.55905	6.73407
B3GNT3	0.0134676	0.81277	0.932894	6.8332	6.81973	6.73835	6.7572	6.85372	6.72704	6.92316	6.96321	6.73663	6.85937	6.65785	6.85981	6.7566	6.95303	6.92718	6.82673	6.89622	6.74451	6.87598
B3GNT4	-0.0400785	0.494971	0.785118	6.73907	6.77915	6.74841	6.59347	6.86242	6.7733	6.87512	6.79445	6.76642	6.73294	6.63234	6.93405	6.7572	6.71323	6.78467	6.81505	6.57982	6.85232	6.66965
B3GNT5	0.202046	0.129053	0.485214	7.18651	6.98446	7.39783	6.92395	6.74992	6.95569	7.01815	6.84599	7.20929	7.02638	6.61656	6.89308	7.82432	7.13984	6.89398	7.43471	7.23651	7.3205	7.06752
B3GNT6	0.0189284	0.81374	0.933535	7.32179	7.30286	7.37202	7.27243	7.61616	7.30232	7.51405	7.48678	7.33728	7.32256	6.94441	7.33067	7.15165	7.1034	7.41758	7.28127	7.24191	7.30356	7.3209
B3GNT7	0.0599566	0.408548	0.733906	7.33384	7.27388	7.41131	7.39942	7.51317	7.23733	7.57032	7.29088	7.28149	7.29256	7.18678	7.22695	7.11626	7.26589	7.20407	7.471	7.15303	7.43883	7.1363
B3GNT8	0.235003	0.0128435	0.276391	7.23057	6.99557	7.19742	6.7617	7.30356	6.95854	7.49551	7.04332	6.99269	6.89794	6.81505	6.93315	7.16175	7.1866	7.07834	7.2455	7.24729	7.46306	7.25825
B3GNT9	0.0020545	0.977175	0.992428	6.96336	6.9613	6.92316	7.0455	7.04195	7.05912	7.03323	6.97814	7.32989	6.68864	6.81742	6.95493	6.91663	6.81394	6.92132	6.94099	6.94206	6.9699	6.98386
B3GNTL1	0.0731652	0.237571	0.599639	7.43429	7.36113	7.38676	7.45731	7.52935	7.36042	7.50797	7.36244	7.49156	7.31391	7.34656	7.25228	7.48896	7.43423	7.37696	7.38489	7.18903	7.62778	7.28725
B4GALNT1	0.0227882	0.709679	0.891738	6.38393	6.36114	6.34297	6.4396	6.5601	6.35321	6.60851	6.37282	6.35003	6.33435	6.25037	6.43429	6.31429	6.39699	6.33561	6.45844	6.18396	6.27491	6.33403
B4GALNT2	0.0450352	0.470269	0.771344	6.25459	6.20956	6.29574	6.33633	6.38449	6.25658	6.22373	6.22023	6.1298	6.12794	6.12176	6.19096	6.12794	6.42352	6.31975	6.30944	6.17707	6.01475	6.30776
B4GALNT3	0.0410267	0.571903	0.827021	6.76886	6.72783	6.74728	6.94316	6.91376	6.68728	6.72891	6.7593	6.91328	6.63754	6.57425	6.67029	6.50907	6.81822	6.74525	6.83549	6.58817	6.68703	6.98414
B4GALNT4	0.0503563	0.449249	0.757396	6.63587	6.58551	6.55629	6.63264	6.73963	6.4774	6.77835	6.79787	6.61465	6.54675	6.38818	6.62454	6.43363	6.55598	6.63962	6.59509	6.57113	6.81742	6.63775
B4GALT1	0.000984438	0.989284	0.996111	9.75176	9.75078	9.8215	9.68496	9.65634	9.68934	9.75208	9.83308	9.7117	9.62146	9.58335	9.74283	9.98811	9.80918	9.94527	9.8792	9.71353	9.89511	9.44505
B4GALT2	0.0588951	0.415781	0.737545	7.60305	7.54416	7.49944	7.64288	7.84393	7.53294	7.65535	7.56044	7.65049	7.31526	7.40795	7.77712	7.39824	7.61605	7.43242	7.67663	7.54364	7.63611	7.59182
B4GALT3	-0.014977	0.866754	0.953438	9.0619	9.07688	9.02151	8.90189	9.31301	9.23758	9.09666	8.8586	9.38073	8.74723	9.14403	8.85194	8.93317	9.07148	9.1097	9.28521	9.19535	9.06653	8.9575
B4GALT4	-0.114347	0.425462	0.74397	6.92926	7.0436	6.93836	7.37177	6.4216	6.85126	7.02248	6.82577	6.72008	6.90357	7.75807	7.2865	7.10143	7.25286	6.98485	7.01874	6.83703	6.6674	6.75038
B4GALT5	0.0663761	0.507782	0.79285	10.6617	10.5954	10.6363	10.6829	10.9596	10.6189	10.8832	10.5774	10.4223	10.5345	10.5383	10.8033	10.1534	10.6261	10.3889	10.8796	10.4731	10.8213	10.7199
B4GALT6	0.0625878	0.653724	0.864445	7.25566	7.19308	7.72529	7.90059	6.91253	6.96545	7.08114	7.21964	7.18047	7.69945	7.18175	6.8397	7.01874	7.24901	7.01216	7.446	7.13056	7.19033	7.09279
B4GALT7	0.0682467	0.356197	0.696408	8.36423	8.29598	8.27996	8.40051	8.63691	8.50306	8.53683	8.39014	8.24575	8.17253	8.31524	8.31279	8.09525	8.46652	8.23452	8.19381	8.32333	8.22713	8.31161
B9D1	-0.00624251	0.91218	0.970846	6.45948	6.46572	6.65922	6.51062	6.60287	6.49828	6.44962	6.38512	6.46973	6.52145	6.40049	6.44533	6.43065	6.27257	6.53915	6.46618	6.43253	6.35906	6.41814
B9D2	0.0735824	0.397248	0.725899	7.53548	7.4619	7.52086	7.23345	7.80726	7.48295	7.63429	7.55613	7.7597	7.28218	7.16504	7.38108	7.64093	7.37316	7.46249	7.60565	7.47341	7.60729	7.5287
BAALC	-0.142	0.135655	0.494823	6.16129	6.30329	6.28226	6.07029	6.15555	6.14975	6.20439	6.42521	6.12672	6.18081	6.16919	6.45686	6.37939	5.92954	6.57236	6.34545	5.84922	6.5131	6.06788
BAALCOS	0.0318166	0.70565	0.889997	5.51724	5.48543	5.56667	5.44969	5.69377	5.80199	5.73819	5.40138	5.58296	5.6518	5.40931	5.26034	5.55373	5.5722	5.46816	5.30748	5.44722	5.44022	5.19351
BAAT	-0.195608	0.0375384	0.341133	3.90901	4.10462	3.93575	3.86793	3.97864	4.06279	3.89287	4.30812	3.99666	4.23721	3.93022	3.98066	3.94405	3.8023	4.1589	4.16237	3.89219	3.51085	4.35649
BABAM1	-0.0393042	0.554578	0.818021	8.84162	8.88092	8.66013	8.81731	9.24099	8.93287	8.78835	8.9047	8.87667	8.86571	8.94059	8.78541	8.83897	8.88768	8.85587	8.88555	8.78623	8.775	8.7799
BACE1	0.206455	0.118039	0.470117	7.56068	7.35423	7.82173	7.48338	7.65849	7.3934	7.6752	7.471	7.16566	7.35277	7.28254	7.34555	7.69365	7.04354	7.34068	7.48224	7.28174	8.24641	7.14202
BACE2	-0.240562	0.0143647	0.28005	6.4744	6.71496	6.2536	6.47289	6.36866	6.75319	6.34985	6.67467	6.43019	6.57584	6.71627	7.15269	6.78967	6.49628	6.75182	6.66503	6.5682	6.33206	6.63841
BACH1	-0.0618517	0.536307	0.808258	8.89279	8.95464	9.19211	8.85606	8.60745	8.77614	9.12778	9.05838	8.93317	8.96872	8.65675	9.0905	8.90362	8.87265	8.84501	9.30845	8.56839	9.08942	8.8176
BACH2	-0.529762	0.0186526	0.293023	7.88901	8.41877	7.52977	7.29684	7.52682	8.99769	7.95819	8.38594	8.42103	7.88547	8.3146	8.19289	8.52633	7.9002	9.13619	8.01637	8.59189	7.35098	8.32009
BAD	0.100456	0.193204	0.559379	7.62292	7.52246	7.31257	7.64885	7.93171	7.51128	7.6672	7.64761	7.50731	7.43802	7.3955	7.61086	7.39356	7.7336	7.44365	7.62547	7.61883	7.70552	7.59443
BAG1	0.100605	0.239996	0.601914	7.85572	7.75512	7.81436	7.90001	7.84283	7.67251	7.93147	7.67903	7.67294	7.80953	7.5651	8.15149	8.14983	7.83943	7.64533	7.84502	7.7641	7.91345	7.54605
BAG2	0.0156408	0.906397	0.968808	6.92147	6.90583	7.08496	6.78232	6.59509	7.13866	6.73124	6.79895	7.06201	6.57388	7.30665	6.40282	6.88855	6.99482	7.05154	6.91212	7.27885	6.56733	7.37007
BAG3	0.0231756	0.810887	0.932288	7.9889	7.96572	7.75873	7.78411	8.11405	8.06717	8.30821	7.86164	8.29232	7.6437	7.87238	7.86697	8.02895	8.04897	8.26963	7.85197	7.80996	7.93611	8.11097
BAG4	0.211916	0.030314	0.325327	8.57	8.35808	8.54731	8.1246	8.79502	8.41997	8.75989	8.34412	8.29493	8.27376	8.13018	8.44506	8.54762	8.43073	8.43103	8.52562	8.47886	8.92267	8.52331
BAG5	-0.107232	0.173409	0.537454	7.94174	8.04897	8.17764	8.04856	7.8147	7.91861	7.90733	8.12991	7.88666	8.32699	8.047	8.23862	7.95803	7.79404	8.05225	7.79172	7.92112	7.99988	7.85434
BAG6	0.145475	0.173491	0.537574	9.55385	9.40837	9.41645	9.33665	10.1012	9.64207	9.73841	9.31897	9.64768	9.16921	9.14983	9.35876	9.44628	9.47897	9.39272	9.58774	9.37194	9.63005	9.46467
BAGE3	-0.013095	0.902298	0.967414	3.49736	3.51046	3.73424	3.5911	3.87885	3.62213	3.28303	3.5018	3.39477	3.54151	3.75572	3.71735	3.54151	3.31274	3.21666	3.3337	3.02781	3.46441	3.64258
BAHCC1	0.153843	0.138093	0.496764	7.36726	7.21342	7.25107	7.43242	7.84487	7.21749	7.55156	7.22595	7.28048	7.01772	7.0233	7.27978	7.16976	7.38815	7.32493	7.33771	7.09448	7.57526	6.99777
BAHD1	0.0100047	0.916522	0.972525	7.98958	7.97958	7.94368	7.92946	8.56326	8.21538	8.13478	7.95681	7.92269	7.84549	7.95681	7.83707	7.75698	7.89154	8.1121	7.99031	7.77948	7.85372	8.05335
BAI1	-0.0380389	0.599005	0.840397	6.95236	6.99039	6.91508	6.89192	7.33067	7.0663	6.96708	7.00593	7.01216	6.93649	6.76363	7.06014	6.83803	6.85372	6.93151	7.147	6.91191	7.03953	6.82327
BAI2	0.0659154	0.283078	0.641487	7.11173	7.04582	7.14545	7.22475	7.27576	7.00133	7.10287	7.14481	7.14949	7.01611	6.79981	7.05925	7.02574	7.01642	7.08144	7.11432	7.0345	7.17371	7.0064
BAI3	-0.0872522	0.37487	0.708605	4.95525	5.0425	5.22382	5.0154	4.85273	4.70032	4.96687	5.15223	4.72479	5.24994	4.97644	5.19876	4.7763	4.97424	5.03475	5.30278	4.89828	5.20823	4.68135
BAIAP2	0.251509	0.00708856	0.249638	7.31442	7.06291	7.31616	7.39356	7.0717	7.14296	7.4518	6.79116	7.24855	6.90453	6.85689	7.24637	7.20717	7.46097	7.13866	7.17417	7.19583	7.56167	7.17094
BAIAP2-AS1	0.0978699	0.327267	0.674922	7.59207	7.4942	7.57313	7.60704	7.97332	7.68453	7.99385	7.63864	7.54403	7.44733	7.24501	7.5183	7.33611	7.61335	7.41915	7.45661	7.29358	7.5862	7.35206
BAIAP2L1	-0.0603612	0.490875	0.783063	5.64179	5.70216	5.4834	5.33129	5.6185	5.61729	5.64505	5.70103	6.02903	5.74924	5.51582	5.53584	5.65387	5.53154	5.81701	5.65199	5.78442	5.99199	5.73609
BAIAP2L2	-0.00629698	0.911618	0.970616	7.007	7.01329	7.00189	6.95569	7.05087	6.97784	7.2159	7.04718	7.15351	6.88966	6.85877	7.08591	6.91253	6.96033	7.03831	7.05518	6.97308	6.95287	7.03983
BAIAP3	-0.145072	0.0730987	0.409926	7.12362	7.26869	6.9872	6.99717	7.24445	6.94834	6.96216	7.37334	7.25825	7.14076	7.31726	7.37177	7.1955	7.02447	7.47898	7.26083	7.28692	7.07067	7.34404
BAK1	0.0720385	0.482162	0.777531	8.8228	8.75076	8.61367	8.90604	9.06803	9.02739	9.13581	8.55177	8.80937	8.72896	8.87946	8.73795	8.4169	8.48885	8.56492	8.70625	8.91301	9.01016	8.85272
BAK1P2	-0.0130617	0.881664	0.959301	7.16776	7.18082	6.99717	6.99269	7.4466	7.16001	7.52006	7.3958	7.334	7.02557	7.08685	7.00682	7.01742	7.00992	7.22124	7.21628	7.08454	7.34675	7.09467
BAMBI	0.0978633	0.289157	0.646593	5.64913	5.55127	5.55387	5.77874	5.76874	5.70166	5.64596	5.62515	5.70342	5.39958	5.43304	5.93613	5.73147	5.77301	5.14881	5.46238	5.42642	5.64731	5.51669
BANF1	0.19582	0.0580007	0.383424	9.06223	8.86641	8.75072	9.41511	9.39379	9.06837	9.19764	9.03224	8.82892	8.7734	8.94491	8.75376	8.67285	9.07463	8.7911	8.73856	9.07797	9.07894	8.8984
BANF1P3	0.135414	0.328459	0.675157	9.56857	9.43316	9.9321	9.8129	9.78184	9.39778	10.1186	9.34838	9.89751	9.45116	9.06485	9.34605	9.17889	9.26706	9.41676	9.54276	9.18485	9.50229	9.33862
BANF2	0.130821	0.0959182	0.444372	5.57197	5.44115	5.44656	5.60987	5.56175	5.67169	5.27135	5.31344	5.49273	5.42031	5.18115	5.52805	5.6518	5.54552	5.44588	5.47598	5.73505	5.77833	5.54754
BANK1	-0.68469	0.00739915	0.25257	7.96303	8.64772	7.24007	8.06882	7.43114	8.50413	7.72657	8.94953	7.94368	8.93624	8.68868	9.27547	9.17642	7.93147	8.83562	8.04838	8.35606	7.59165	8.14503
BANP	0.134506	0.0403616	0.348282	7.76324	7.62873	7.71028	7.78918	7.92443	7.62458	7.79618	7.59402	7.80222	7.47755	7.44017	7.6326	7.83922	7.73153	7.73153	7.72719	7.72197	7.57894	7.77742
BAP1	0.0969334	0.210742	0.57775	9.31526	9.21833	9.15483	9.21376	9.67097	9.38847	9.38017	9.12226	9.33703	8.92118	9.27351	9.18156	9.30758	9.33386	9.25951	9.26313	9.33789	9.20619	9.23214
BARD1	-0.0436094	0.678095	0.878118	7.02326	7.06687	7.0955	7.27179	6.89183	6.95388	6.5338	7.15333	6.93606	6.81445	7.29465	7.4987	7.16039	7.06185	7.03097	6.85295	6.96321	7.13215	7.09885
BARHL1	-0.0448866	0.420689	0.740604	6.83453	6.87942	6.72064	6.84514	6.98017	6.73758	6.81853	7.04981	6.79233	6.86917	6.81459	6.96339	6.80783	6.77407	6.89836	6.91007	6.93578	6.79177	6.83683
BARHL2	0.0790886	0.224071	0.589533	7.11486	7.03577	7.07951	7.01311	7.22863	7.01478	7.30126	7.06777	7.19247	6.85476	6.82673	7.1648	7.05238	7.03399	7.0934	7.07146	7.04718	7.16958	7.10813
BARX1	0.0376579	0.694416	0.885045	7.49619	7.45853	7.58547	7.50778	7.51149	7.33795	7.85955	7.68601	7.54018	7.37932	7.08591	7.77177	7.30807	7.63817	7.3129	7.55423	7.35585	7.33591	7.36343
BARX2	0.125231	0.0623525	0.391361	6.7004	6.57517	6.5895	6.65033	6.78829	6.57801	6.91932	6.51424	6.6535	6.6788	6.32157	6.63337	6.51494	6.66998	6.58043	6.64144	6.71936	6.7729	6.67898
BASP1	0.287375	0.0239906	0.310418	9.43918	9.15181	9.3416	9.07029	9.80983	9.25552	9.53085	9.38164	9.12397	9.12112	8.74672	9.16024	9.40129	9.78305	8.89023	9.53501	9.52671	9.42005	9.06896
BATF	0.146544	0.119526	0.472613	7.59744	7.4509	7.47946	7.51337	8.04971	7.52639	7.85719	7.40482	7.59195	7.34419	7.55281	7.47206	7.4137	7.5745	7.20717	7.50778	7.59957	7.28401	7.60547
BATF2	0.067703	0.495287	0.785336	7.03759	6.96988	6.99352	6.89093	7.42527	6.8107	7.28751	6.87932	6.9264	7.02884	6.63393	7.25897	6.81853	7.00773	7.18891	7.03198	6.95569	7.16175	6.79734
BATF3	0.117155	0.171297	0.535228	7.01829	6.90113	6.60501	7.06826	7.15766	7.09235	7.21659	6.79204	6.85494	7.04879	6.895	7.01535	7.05719	7.16206	6.66924	6.84135	7.00133	6.83574	7.06076
BAX	0.171152	0.0546343	0.378168	10.0278	9.8566	9.79836	10.0938	10.4626	10.1138	10.1056	9.83715	9.98556	9.72004	9.86887	9.85908	9.79836	10.0709	9.74502	9.7233	9.99991	9.96493	9.95536
BAZ1A	-0.0521482	0.470886	0.771537	10.2192	10.2713	10.236	10.2233	9.99034	10.1555	10.5128	10.1992	10.0698	10.3722	10.2184	10.5052	10.1605	10.2481	10.289	10.3613	10.1813	10.1474	10.2728
BAZ1B	-0.0568554	0.399893	0.727936	8.99229	9.04914	8.803	9.02246	8.98116	9.15014	9.06588	9.07345	8.87581	9.00975	9.29955	9.02246	8.86825	8.97108	9.05919	8.90277	9.08942	8.94589	9.18342
BAZ2A	0.021321	0.846023	0.945515	10.4856	10.4642	10.6333	10.4403	10.7739	10.7327	10.709	10.4158	10.5649	10.1359	10.0759	10.4841	10.6705	10.342	10.6959	10.6086	10.1888	10.4692	10.1429
BAZ2B	0.0638058	0.499371	0.787579	9.49033	9.42652	9.86067	9.44226	9.2507	9.1174	9.4429	9.64904	9.2305	9.55626	9.21635	9.59161	9.53785	9.43545	9.4714	9.57962	9.45929	9.68717	9.29665
BBC3	-0.0137928	0.867292	0.95365	7.46509	7.47889	7.43242	7.49329	7.72787	7.4	7.74373	7.81566	7.45398	7.3863	7.42698	7.62067	7.26746	7.43194	7.2771	7.45041	7.30084	7.38411	7.40418
BBOX1	-0.0309717	0.664014	0.870719	3.72111	3.75208	3.74352	3.71814	3.69797	3.64106	3.87139	3.8708	3.8445	3.5873	3.8023	3.59189	3.78687	3.75572	3.68524	3.99356	3.8657	3.51831	3.53239
BBS1	0.076448	0.418542	0.739179	7.7225	7.64606	7.51435	7.55898	7.89608	7.88814	7.76172	7.63897	7.69501	7.28127	7.57627	7.29905	7.7568	7.72145	8.00521	7.78452	7.7682	7.76172	7.76323
BBS10	-0.0119023	0.92048	0.974006	6.97377	6.98567	7.30939	6.85389	6.62305	7.01642	6.76381	6.67889	6.69761	7.30412	7.17948	6.80581	6.58842	7.19124	7.0762	7.12683	6.97857	7.30454	7.15099
BBS12	-0.126894	0.208222	0.575548	5.88479	6.01168	5.74819	5.70874	5.87021	5.77489	5.81051	6.0043	5.88479	5.85531	6.5422	5.95954	5.67831	6.01253	6.08909	5.98333	5.83221	6.20702	6.09538
BBS2	-0.268667	0.01234	0.274146	8.3249	8.59357	8.46002	8.07599	8.34357	8.35768	7.99499	8.56312	8.60274	8.45238	8.96885	8.52248	8.62631	8.58688	8.80813	8.47315	8.35653	8.19717	8.28264
BBS4	-0.0660674	0.533772	0.806942	7.32824	7.39431	7.50415	7.33651	6.90632	7.20899	7.16465	7.11007	7.17315	7.55014	7.64637	7.16228	7.46774	7.50761	7.75069	7.55281	7.24999	7.38721	7.43002
BBS5	-0.0966409	0.524147	0.801902	5.67236	5.769	5.67078	5.53064	4.9294	5.47536	5.31826	5.62083	5.74984	5.70728	6.25148	5.56639	5.67111	5.75686	6.07919	5.70166	5.9222	6.01658	6.23542
BBS7	-0.106145	0.270012	0.630137	7.01232	7.11846	7.21287	6.95994	6.54128	6.92996	6.8401	6.996	6.99502	7.20361	7.46648	7.16065	7.06348	7.02306	7.09961	7.09635	7.25558	7.00846	7.2061
BBS9	-0.19738	0.0986768	0.447444	8.21884	8.41622	8.39891	8.26995	7.79644	8.22352	8.00113	8.63872	8.39042	8.46723	8.71135	8.20932	8.35398	8.20228	8.63138	8.05781	8.50413	7.92241	8.52034
BBX	-0.117113	0.26645	0.626087	9.53386	9.65097	9.40025	9.52783	9.30446	9.63169	9.32648	9.84336	9.30494	9.7083	9.86472	9.78678	9.80244	9.62847	9.82996	9.23802	9.77255	9.35753	9.68473
BCAM	0.0750368	0.211383	0.578494	6.14549	6.07045	6.09126	5.98996	6.14747	6.0244	6.09858	6.07512	6.0454	6.02198	5.93861	6.25085	6.13958	6.1091	6.082	6.12528	6.3887	6.13347	6.21128
BCAN	0.119681	0.0757072	0.413427	6.9451	6.82542	6.89166	6.89836	7.03831	6.84135	7.21823	6.89093	6.86729	6.73148	6.6788	6.93039	6.94269	6.70187	6.80691	6.85619	6.87723	7.02851	6.90902
BCAP29	-0.00203726	0.97737	0.992444	7.75449	7.75653	7.89489	7.87007	7.63096	7.52671	7.82999	7.83312	7.73576	7.7597	7.8918	7.73695	7.94748	7.65588	7.7256	7.84262	7.63692	7.84886	7.4754
BCAP31	0.21836	0.0175721	0.289952	9.581	9.36264	9.46621	9.65883	9.67686	9.57266	9.6251	9.07744	9.681	9.18852	9.16494	9.24289	9.5263	9.64485	9.34245	9.63119	9.55166	9.4171	9.66208
BCAR1	0.0679823	0.337614	0.681558	6.72522	6.65723	6.78115	6.8215	6.96376	6.73712	6.86855	6.62163	6.71323	6.59009	6.57476	6.82087	6.54675	6.68381	6.59962	6.60054	6.7753	6.44313	6.64299
BCAR3	-0.0733966	0.239146	0.6014	6.34289	6.41628	6.29224	6.39603	6.5375	6.38067	6.22215	6.46517	6.34764	6.39058	6.21399	6.57703	6.39481	6.28474	6.51461	6.44058	6.32557	6.42565	6.20728
BCAS1	6.60403e-06	0.999927	0.999945	6.26707	6.26707	6.2366	6.42291	6.40593	6.21334	6.2851	6.37729	6.38168	6.22324	6.29284	6.17492	6.00688	6.2418	6.44577	6.02745	6.45962	6.1888	6.15602
BCAS2	-0.0674785	0.536869	0.808423	8.35818	8.42566	8.50612	8.28546	8.15174	8.21581	8.14248	8.21548	8.71704	8.74274	8.65838	8.45022	8.77918	8.40337	8.14732	8.2583	8.45707	8.0836	8.41463
BCAS3	-0.0279651	0.62952	0.853466	9.60547	9.63344	9.74543	9.67765	9.48929	9.55728	9.42087	9.71396	9.67417	9.49093	9.74022	9.60934	9.6106	9.66144	9.64485	9.63675	9.72202	9.51813	9.60382
BCAS4	0.00509192	0.948629	0.983247	8.36496	8.35986	8.24988	8.26455	8.47315	8.6155	8.60302	8.29331	8.42706	8.15278	8.16578	8.45619	8.37348	8.2938	8.45238	8.31592	8.60214	8.2123	8.2123
BCAT1	0.513079	0.0665914	0.399045	7.91702	7.40394	8.24399	7.80778	7.73153	6.89166	8.00692	7.31391	7.03844	7.7148	7.33872	7.3906	7.80015	8.39341	6.88066	8.66274	7.1206	9.10269	7.0461
BCAT2	0.244988	0.00543189	0.245759	7.48551	7.24052	7.28915	7.3129	7.63371	7.38852	7.44041	7.15013	7.47611	7.19825	7.14135	6.99391	7.33449	7.44172	7.17637	7.39954	7.62134	7.61895	7.67689
BCCIP	-0.160804	0.0360863	0.336964	7.60354	7.76435	7.75807	7.54278	7.29984	7.64078	7.57494	7.78934	7.74653	7.94529	7.93972	7.55309	7.72856	7.56751	7.7833	7.71674	7.53566	7.69501	7.72953
BCDIN3D	-0.143845	0.022599	0.308412	6.63754	6.78138	6.38713	6.63185	6.72697	6.83185	6.68644	6.7876	6.77549	6.72076	6.89717	6.70693	6.4748	6.7212	6.75776	6.77351	6.69388	6.64898	6.7666
BCHE	-0.00376307	0.960969	0.98707	2.67138	2.67514	2.60515	2.57293	2.43427	2.7243	2.83621	2.72263	2.69678	2.81045	2.47981	2.51708	2.50606	2.75084	2.81207	2.638	2.92614	2.55914	2.85166
BCKDHA	0.258714	0.0563446	0.381326	9.31533	9.05661	9.11101	9.17889	9.50607	9.54178	9.60382	8.94204	9.0885	8.68339	8.74306	9.08889	9.36723	9.17979	9.25329	9.11196	8.88	9.82996	9.18117
BCKDHB	-0.266189	0.0871447	0.43129	7.97687	8.24306	8.21263	8.15431	7.35058	8.12797	7.63763	8.27966	8.12268	8.21792	8.66515	8.11526	8.11717	7.86748	8.42866	7.98718	8.31202	7.53206	8.60797
BCKDK	0.249065	0.0896138	0.435417	8.92991	8.68084	8.9298	8.60524	9.51776	8.66216	9.09831	8.53447	8.96807	8.60596	8.19612	8.67497	8.95354	9.03381	8.60926	9.19572	8.61934	9.14483	8.46652
BCL10	-0.0555257	0.447428	0.75627	8.17705	8.23257	8.17389	7.93804	8.12174	8.05828	8.19177	8.35878	8.34703	8.37006	7.93568	8.36908	8.28773	8.16	8.19155	8.23012	8.12815	8.34858	8.24353
BCL11A	-0.158672	0.197323	0.564775	7.96764	8.12631	7.55726	8.44367	7.92724	7.96081	7.74081	8.28622	7.91907	8.12797	7.89048	8.62244	7.98178	8.33264	8.1416	8.06191	8.02145	7.94469	7.75923
BCL11B	-0.23152	0.222998	0.588734	9.35731	9.58883	9.15349	9.1683	9.45431	9.94879	9.31126	9.51499	9.99944	9.14167	9.70955	9.20195	9.44022	9.5161	9.98156	9.21265	9.78799	8.38161	10.0025
BCL2	-0.432569	0.00851844	0.256853	8.71611	9.14868	8.38758	8.96602	8.53074	9.27587	8.6327	9.35907	9.21024	8.86172	9.17827	8.90648	8.89956	8.43298	9.64207	8.75571	8.9974	8.23504	9.36297
BCL2A1	0.224563	0.134743	0.493065	8.05701	7.83245	8.03473	7.87337	8.02799	7.51501	8.06191	7.3462	7.55773	8.4213	8.00329	8.34675	8.50723	8.18152	7.46693	8.00237	8.13233	7.80089	7.89312
BCL2L1	0.157034	0.0792646	0.420811	8.94512	8.78809	8.85957	9.407	9.07397	8.96692	8.83897	8.83342	8.76742	8.64384	8.7728	8.56552	8.7147	8.91776	8.76852	8.98628	8.9767	8.83723	8.88021
BCL2L10	-0.0417123	0.553898	0.817882	5.85551	5.89722	5.72656	5.8198	5.84947	5.82794	5.74984	5.66681	6.08353	5.71882	5.99732	6.11039	5.931	5.77618	5.84368	5.92932	5.85664	5.94498	6.04514
BCL2L11	0.0272897	0.766202	0.916183	8.83359	8.8063	9.10837	8.68892	8.94468	8.82892	8.82088	8.6919	8.57319	8.94627	8.59769	9.01917	9.10145	8.8626	8.92806	8.86521	8.43724	8.81624	8.72193
BCL2L12	-0.0622492	0.36393	0.701234	6.65969	6.72194	6.67848	6.46659	6.99579	6.62781	6.71731	6.73368	6.81336	6.6751	6.72482	6.61131	6.52352	6.6087	6.83905	6.75038	6.72789	6.68769	6.53123
BCL2L13	0.138915	0.057516	0.383366	8.17139	8.03247	8.19768	8.06401	8.11798	8.04103	8.13812	8.08335	7.87131	7.87639	7.9697	7.97216	8.19593	7.96032	8.29493	8.15093	8.37601	8.29977	8.19268
BCL2L14	-0.0215678	0.767166	0.916239	6.1131	6.13467	6.0018	6.37304	6.27791	6.26124	6.15515	6.18591	6.06895	6.09478	6.07531	6.26961	6.22656	5.92177	5.98775	6.1338	5.9418	5.92323	6.19662
BCL2L15	-0.301862	0.00249717	0.228806	5.49909	5.80095	5.65834	5.72839	5.55995	5.77509	5.42126	6.02549	5.72682	6.01571	5.99969	5.5741	5.67281	5.21371	5.74791	5.54283	5.34235	5.41933	5.47569
BCL2L2	0.336839	0.0020788	0.228806	7.12757	6.79073	6.98049	7.09493	7.41972	6.70516	7.27941	6.68161	6.52071	6.94441	6.55742	6.99216	7.28932	6.93876	6.8899	7.0345	6.97472	7.3209	6.84993
BCL3	0.223984	0.281691	0.640774	9.14685	8.92286	9.32796	9.19129	10.041	9.09762	9.55532	8.85155	9.26791	8.32447	8.143	9.23907	9.12226	8.69417	9.03194	9.42732	8.67209	9.11577	8.60175
BCL6	0.366135	0.0454469	0.359514	10.337	9.97084	10.4647	9.95794	10.7187	9.98156	10.7162	9.97364	10.1915	9.78397	9.18485	10.2685	10.1733	10.4258	9.93699	10.4457	10.1197	10.8193	9.63725
BCL6B	0.0879229	0.195867	0.56234	6.41577	6.32785	6.64299	6.23229	6.33154	6.29673	6.5641	6.31909	6.39378	6.27257	6.29515	6.21644	6.20772	6.36236	6.49556	6.33346	6.38393	6.51792	6.49908
BCL7A	0.0112957	0.893662	0.963661	7.56682	7.55553	7.22881	7.68559	7.57655	7.55423	7.62106	7.47675	7.70733	7.37517	7.38352	7.64956	7.7479	7.79859	7.68938	7.60829	7.65401	7.53492	7.25396
BCL7B	0.149133	0.12921	0.48549	9.48912	9.33999	9.50858	9.52719	9.79238	9.53085	9.61552	9.20619	9.70023	9.04363	9.24671	9.13635	9.56396	9.29053	9.34494	9.51099	9.36105	9.52948	9.21338
BCL7C	0.0878958	0.178637	0.544012	8.53425	8.44635	8.35455	8.5713	8.79782	8.54357	8.56434	8.3267	8.55799	8.41201	8.52457	8.45707	8.49259	8.55766	8.35301	8.3959	8.59904	8.34533	8.52562
BCL9	-0.0126244	0.900512	0.966665	7.7773	7.78992	7.98485	7.69902	7.78863	7.91781	7.91686	7.82721	8.05432	7.38952	7.71692	7.45065	7.72048	7.60547	8.20709	7.75584	7.59195	7.84118	7.84722
BCL9L	-0.0662442	0.596744	0.83957	9.03973	9.10598	9.03544	9.00711	9.51381	9.58103	9.02967	9.15807	9.35185	8.70576	8.8952	8.75308	8.8531	9.04832	9.45976	8.94305	9.06424	8.74964	9.05627
BCLAF1	-0.168257	0.238377	0.600361	10.1033	10.2715	10.156	10.0276	9.26858	10.0817	9.8829	10.3153	10.0447	10.46	10.4137	10.2802	10.7258	10.0656	10.4636	10.1132	10.3279	10.273	10.2022
BCMO1	0.13077	0.0508971	0.370818	5.08045	4.94968	5.1382	5.08115	5.28196	5.10981	5.08581	4.84489	4.99925	4.88002	5.04601	5.05495	4.92471	4.90476	4.80255	4.85993	5.08243	5.15932	5.06569
BCO2	-0.132689	0.108465	0.458608	6.13826	6.27095	6.29403	5.86591	6.13704	6.1238	6.1238	6.29176	6.26762	6.46341	6.60222	6.15204	6.1347	6.03034	6.23954	6.02721	6.30274	6.15602	6.19977
BCOR	-0.134501	0.0392204	0.344006	8.19638	8.33089	8.12527	8.07599	8.44367	8.40188	8.26377	8.23211	8.39654	8.21738	8.37185	8.28793	8.20075	8.13233	8.47509	8.2643	8.28113	8.19641	8.04813
BCORL1	0.136318	0.132114	0.488968	7.92881	7.79249	8.09688	7.82647	8.20496	8.01107	8.2045	7.76172	7.91363	7.59286	7.6215	7.71884	7.74492	7.83148	7.86959	7.85071	7.80222	8.01305	7.63478
BCORP1	-0.279154	0.448029	0.756753	5.45089	5.73005	4.61454	5.81234	5.66762	5.91328	5.99199	5.80026	5.89788	5.6616	6.40261	3.93252	6.10226	6.05145	6.65207	5.58017	4.28826	4.15049	6.37909
BCR	0.0738719	0.520899	0.800316	8.70768	8.63381	8.48005	8.51647	9.15315	8.90327	8.70864	8.43133	8.70609	8.3631	8.66735	8.3284	8.64502	8.87191	8.90868	8.76227	8.88021	8.28478	8.82892
BCRP2	0.0138188	0.861954	0.95121	7.06562	7.0518	7.05866	6.94607	7.42954	7.12975	7.14151	6.895	7.1793	6.8161	6.97216	7.05945	6.99753	7.06777	7.20479	7.15786	7.00017	6.80442	7.14491
BCRP8	0.0785854	0.171076	0.535167	7.47781	7.39923	7.43783	7.4195	7.69945	7.446	7.52844	7.48295	7.471	7.29538	7.3444	7.38269	7.43783	7.49305	7.33564	7.43576	7.47844	7.51089	7.2949
BCS1L	0.016536	0.884994	0.960561	7.8803	7.86377	7.71376	7.62804	8.06366	7.94714	7.92214	7.66222	8.3146	8.06004	8.2251	7.5394	7.74221	8.1345	7.58218	7.57945	7.98718	7.79745	7.9338
BDH1	-0.240675	0.0485738	0.368046	6.89602	7.1367	6.80157	6.75823	6.92199	7.554	6.55339	7.07125	7.29088	7.00593	7.22335	6.79991	7.14516	6.94854	7.25286	6.89539	7.13654	6.53624	7.26253
BDH2	-0.203756	0.302963	0.656424	6.37047	6.57423	6.6066	6.13411	6.41528	6.51494	5.82221	6.1386	6.99697	6.66271	7.56461	6.10523	6.44329	6.51473	6.71107	5.89973	6.73614	5.96177	6.70014
BDH2P1	-0.21211	0.397237	0.725899	6.55263	6.76474	6.87598	6.05021	6.8104	6.59795	6.25658	5.90579	7.63409	6.90175	8.09736	6.34835	6.59917	6.70783	6.66372	5.96889	6.28925	6.69502	6.6892
BDKRB1	-0.0727959	0.424431	0.74363	5.76853	5.84133	5.75726	5.79639	5.85249	5.80092	6.13704	5.93568	5.93522	5.75938	5.40077	5.88076	5.72656	5.66575	5.85412	6.16376	5.63122	5.60822	5.74183
BDKRB2	0.0709731	0.388217	0.718723	7.01643	6.94546	6.87137	7.06439	7.06185	6.98571	7.03378	6.8591	7.18543	6.86608	6.59206	7.16664	7.09654	6.98088	6.892	7.01667	7.00408	7.25932	6.77572
BDNF	0.15189	0.0510853	0.37138	4.48948	4.33759	4.41776	4.64675	4.60275	4.40589	4.65638	4.31394	4.41248	4.2933	4.49732	4.20982	4.20651	4.54094	4.30561	4.26237	4.20299	4.51814	4.61311
BDP1	-0.123637	0.177366	0.542592	9.33532	9.45896	9.34732	9.34275	8.99499	9.40533	9.15807	9.59845	9.19051	9.47622	9.69649	9.37284	9.36425	9.36645	9.65152	9.28032	9.59845	9.26027	9.58535
BEAN1	0.0245309	0.794333	0.927138	7.20418	7.17965	7.11239	7.11303	7.48953	7.0841	7.05368	7.50628	6.95752	7.12928	6.95461	7.15963	7.13532	7.12079	7.28739	7.35837	7.25469	7.57247	6.98571
BECN1	-0.108578	0.315604	0.665954	8.66009	8.76867	8.26627	8.51418	8.55146	8.63597	8.75928	8.67826	8.39731	9.0864	9.14303	8.98709	8.81624	8.8185	8.54194	8.67938	8.68892	8.80081	8.72517
BEGAIN	-0.0102089	0.884294	0.960435	6.3389	6.34911	6.24667	6.60912	6.3681	6.30289	6.25406	6.49035	6.29935	6.2851	6.20219	6.3059	6.28816	6.44693	6.64649	6.26062	6.29788	6.21838	6.32082
BEND2	0.648979	0.0556412	0.379851	7.73218	7.0832	6.98414	9.17792	8.28247	7.19806	6.15478	7.64885	7.307	7.4635	7.09757	6.588	8.05685	8.65519	6.49035	6.87229	7.85911	7.3491	7.07008
BEND3	-0.0176594	0.851699	0.947619	6.58841	6.60607	6.57958	6.61838	6.86476	6.6379	6.89366	6.43225	6.90161	6.44444	6.52232	6.42681	6.66867	6.27685	6.61555	6.86765	6.47413	6.54406	6.37558
BEND4	-0.0754212	0.259851	0.620545	6.51681	6.59223	6.38999	6.45313	6.57133	6.73164	6.52902	6.59837	6.42333	6.39215	6.55496	6.80442	6.5824	6.32884	6.58399	6.64898	6.61526	6.57057	6.61075
BEND5	-0.193364	0.0603612	0.386919	6.15183	6.34519	5.87544	5.97971	6.26927	6.48031	6.01402	6.02157	6.42426	6.11794	6.5244	6.38365	6.4945	6.11195	6.5593	6.25009	6.45823	6.16403	5.99927
BEND6	0.127175	0.222196	0.587967	4.28431	4.15714	4.25696	4.45663	3.76844	4.25495	4.33983	3.77933	4.37819	4.16881	4.22363	4.12848	4.12898	4.58327	3.98066	4.34307	4.42063	4.2648	4.33928
BEND7	-0.00877971	0.92744	0.976615	5.32533	5.33411	5.356	5.41415	5.27602	5.08754	5.25151	5.34173	5.3985	5.29141	5.41362	5.30164	5.45546	5.70103	5.44533	5.39314	5.06045	5.56284	4.85054
BEST1	0.444312	0.00935956	0.260674	8.23869	7.79437	8.67561	8.19289	8.35685	7.91087	8.5489	7.65454	7.93314	7.70372	7.00964	8.00237	8.1818	8.13316	7.78224	8.35847	7.83235	8.47405	7.75257
BEST2	0.0508926	0.559615	0.821758	5.60802	5.55713	5.54776	5.56667	6.04707	5.55477	5.65443	5.52011	5.70638	5.38604	5.66206	5.62666	5.32286	5.50868	5.44299	5.55802	5.84704	5.39226	5.58541
BEST3	0.0553747	0.265328	0.624983	3.94003	3.88466	3.87455	3.92218	3.89127	4.00106	3.87455	3.89047	3.85133	3.8708	3.90375	3.76292	3.89549	3.93022	3.86511	3.9318	4.01429	4.01677	4.04095
BEST4	0.0412302	0.506663	0.792625	6.28902	6.24779	6.20528	6.11559	6.42499	6.27321	6.36531	6.31157	6.39189	6.20639	6.15746	6.0794	6.34545	6.35574	6.26553	6.29688	6.14674	6.42779	6.2143
BET1	-0.171794	0.108159	0.458608	7.21026	7.38205	7.13909	7.34068	6.84177	7.20845	7.13496	7.30595	6.98221	7.55262	7.71243	7.35936	7.21659	7.38131	7.48475	7.45065	7.33377	6.96474	7.5394
BET1L	0.0685058	0.467741	0.769597	8.28772	8.21922	8.07116	8.23862	8.66642	8.54062	8.01637	8.05828	8.40522	8.01046	8.231	8.0423	8.17089	8.31721	8.33788	8.12797	8.46324	8.30919	8.3364
BEX1	0.0657182	0.429615	0.746486	5.46375	5.39803	5.31421	5.27394	5.48975	5.77264	5.65061	5.12897	5.61057	5.38154	5.36868	5.27672	5.45313	5.63795	5.31603	5.32909	5.52859	5.40524	5.42031
BEX2	-0.186694	0.0586756	0.383736	5.92831	6.11501	5.60125	5.73147	5.62324	6.21153	5.86286	6.06391	6.18505	5.95723	6.26445	5.91061	6.02089	6.15338	6.23898	6.08832	6.21858	6.1993	5.94385
BEX4	-0.227264	0.110291	0.460757	7.9124	8.13967	7.43081	8.0047	7.89938	7.90972	7.3928	8.01023	7.99959	8.43393	8.5358	8.26359	8.40033	8.12062	8.11643	7.84807	8.27426	7.93587	7.75287
BEX5	-0.136934	0.073581	0.410722	5.64854	5.78547	5.49582	5.58308	5.6518	5.82727	5.58223	5.76431	5.64092	5.67254	6.07438	5.73062	5.83394	5.5362	5.99659	5.57716	5.74705	5.70778	5.69894
BFAR	-0.0345811	0.605375	0.84296	9.10139	9.13597	9.16274	9.1174	8.7328	9.16054	9.22139	9.06124	9.09948	9.17889	9.22265	8.98814	9.00983	9.11157	9.18885	9.18797	9.19283	9.1436	9.22032
BFSP1	-0.00777997	0.957812	0.986161	5.89969	5.90747	6.26822	6.1021	5.79661	5.89183	5.49867	5.86082	5.85681	6.1007	6.56234	5.81134	5.82287	5.96465	5.73819	5.43776	6.16255	5.29874	6.18284
BFSP2	-0.0196257	0.754217	0.910852	5.99494	6.01456	5.96242	5.86733	6.20149	6.0033	6.11559	5.99894	6.15973	6.03199	5.99221	6.09291	5.9256	5.86972	5.85585	5.98155	6.16572	5.91755	5.929
BGLAP	0.169785	0.0653248	0.396628	7.59651	7.42673	7.5486	7.37612	7.92907	7.7003	7.76667	7.2771	7.62022	7.33564	7.26916	7.25445	7.42035	7.59957	7.4054	7.55156	7.63279	7.71003	7.38543
BGN	0.0665966	0.341714	0.685122	6.62459	6.55799	6.71225	6.54609	6.88556	6.55808	6.64964	6.67575	6.54173	6.59766	6.26234	6.71879	6.47369	6.55433	6.64069	6.46891	6.5601	6.6087	6.63095
BHLHA15	-0.0312292	0.761507	0.914373	7.98394	8.01517	8.06191	8.01498	7.97216	7.97131	8.14983	7.99537	8.53995	7.67883	7.8267	7.93229	7.70969	8.0905	7.89779	8.27911	7.87849	8.1743	7.80359
BHLHA9	0.0942927	0.419421	0.739953	7.82191	7.72762	7.74243	7.77479	8.16604	7.8769	8.08786	8.16498	7.57172	7.68795	7.43444	7.80064	7.60565	8.16548	7.61732	7.66697	7.886	7.44556	7.52335
BHLHB9	-0.0530513	0.410436	0.73516	5.89446	5.94751	6.09402	5.68671	5.89646	6.02133	6.02318	6.00459	6.01571	5.77463	5.91863	5.8685	5.76958	5.91036	5.8865	6.09016	5.80436	5.90867	5.95676
BHLHE22	0.0801374	0.215366	0.58268	6.22403	6.1439	6.22117	6.3358	6.21994	6.21048	6.26623	6.0597	6.27838	5.98115	6.3769	6.13092	6.1277	6.25438	5.95091	6.16275	6.092	6.30217	6.19692
BHLHE23	0.0967195	0.213867	0.581079	7.5336	7.43688	7.52759	7.57394	7.65761	7.45363	7.74653	7.59531	7.44246	7.20215	7.18613	7.69195	7.32349	7.5432	7.43869	7.48475	7.38721	7.53893	7.50392
BHLHE40	0.173602	0.117939	0.469926	9.64447	9.47087	9.60136	9.8654	9.62798	9.32756	9.26612	9.55098	9.70056	9.37125	9.21957	9.43463	10.1618	9.43385	9.66359	9.4988	9.76986	9.36468	9.7092
BHLHE41	-0.240683	0.0217689	0.305827	7.22199	7.46268	7.14151	7.20899	7.31726	7.31474	7.27349	7.41064	7.75502	7.29837	7.11127	7.88666	7.37316	7.12614	7.23789	7.68681	7.03561	7.32154	7.20023
BHMT	-0.031769	0.640058	0.858443	5.71084	5.74261	5.6759	5.69108	5.58429	5.83221	5.79971	5.53247	5.64329	5.914	5.72485	5.67513	5.83082	5.54338	5.86455	5.75437	5.836	5.87226	5.56411
BHMT2	0.0225293	0.698817	0.886916	5.79028	5.76775	5.86082	5.69607	5.91088	5.77067	5.74819	5.88076	5.79946	5.84626	5.56326	5.82705	5.62282	5.92593	5.7149	5.73967	5.79031	5.79177	5.76575
BICC1	-0.0520623	0.645929	0.860868	5.12399	5.17605	5.36167	5.07097	5.13466	5.19848	4.97231	5.22123	4.79299	5.12823	5.01361	5.62483	5.09786	4.87348	5.2468	5.18223	4.97383	5.68115	4.94997
BICD1	-0.124666	0.193638	0.560114	7.79912	7.92379	7.80506	7.96108	7.52711	7.87007	7.58514	7.84807	7.83148	7.87775	7.9826	8.16097	7.99031	7.80207	8.10997	7.70938	7.89349	7.47817	8.14964
BICD2	0.265446	0.0137805	0.278819	8.77567	8.51022	8.48635	8.62914	9.26706	8.77181	8.97709	8.52331	8.55649	8.45105	8.34388	8.44603	8.47214	8.90648	8.44946	8.53974	8.63691	8.93204	8.67382
BID	0.170033	0.124517	0.478216	10.1344	9.96441	9.7963	10.3486	10.2967	10.0799	10.4076	9.66514	10.2491	10.0932	9.65997	10.1576	10.0988	10.224	9.92588	9.88443	10.3166	9.87987	9.84149
BIK	0.0102498	0.901619	0.967096	6.13751	6.12726	5.86423	6.16518	6.42565	6.08909	6.39026	6.23749	6.11541	6.06226	6.11671	6.11594	6.30373	5.85133	6.12818	6.153	5.87917	6.1386	6.21946
BIN1	-0.0276475	0.836751	0.941905	9.25604	9.28369	9.06718	9.47937	9.36891	9.29955	9.17709	9.24069	9.5385	8.89956	9.56317	9.05981	9.22265	9.10269	9.33437	9.33386	9.54665	8.56492	9.77492
BIN2	0.129319	0.0857251	0.428715	11.2081	11.0788	11.2763	11.1987	10.8659	10.946	11.1098	11.1547	10.9729	11.2148	11.1399	10.9017	11.1969	11.2575	11.1932	11.1071	11.43	11.2903	11.2473
BIN2P1	-0.0656596	0.483246	0.778078	7.873	7.93866	7.978	7.93147	7.59421	7.75863	8.12433	8.154	8.04469	8.33264	7.80099	7.80506	7.6332	7.86721	7.91963	7.69365	7.85114	7.96901	7.90843
BIN3	0.0149787	0.794255	0.927114	8.17271	8.15773	8.03034	8.07626	8.33298	8.17617	8.1287	8.05637	8.32333	8.21763	8.19115	8.10734	8.18308	8.28773	8.08421	8.10562	8.13073	8.27266	8.11187
BIN3-IT1	0.033982	0.825183	0.937668	7.89438	7.8604	7.91495	7.70865	8.24764	8.02292	7.93784	7.32766	8.60149	7.45132	7.76278	7.84118	8.16498	7.68835	8.07433	7.80153	7.67615	8.27048	7.44041
BIRC2	-0.32034	0.00110599	0.214712	9.12557	9.44591	9.39379	9.06549	8.97861	9.27195	9.08779	9.61477	9.46728	9.63598	9.65343	9.53899	9.14217	9.18042	9.33614	9.04871	9.10607	8.97217	9.20359
BIRC3	-0.642215	0.0242372	0.310418	9.04278	9.685	8.13979	8.85155	8.62244	9.23393	8.1433	9.80173	9.43673	9.92188	10.121	9.76224	9.7083	9.26084	10.304	8.8984	9.84336	8.79845	10.017
BIRC5	0.0265045	0.659534	0.867816	5.75674	5.73024	5.6858	5.90273	5.89044	5.67135	5.90887	5.70874	5.75294	5.582	5.70819	5.82432	5.67548	5.65666	5.76376	5.83058	5.58564	5.79521	5.70984
BIRC6	-0.177694	0.0153635	0.28396	10.3286	10.5062	10.3468	10.3308	10.1566	10.3986	10.2173	10.6261	10.2463	10.5808	10.6933	10.5481	10.4283	10.3574	10.5914	10.3654	10.3737	10.273	10.4731
BIRC7	-0.0299225	0.665163	0.871345	6.94544	6.97536	6.90944	7.04969	7.1488	6.95708	7.21348	7.17469	6.97027	6.9172	6.83941	7.00112	6.81017	6.89698	6.93856	7.00457	6.85728	6.78532	6.83778
BIRC8	0.0599725	0.348881	0.691013	5.22759	5.16762	5.15164	5.31123	5.41307	5.12318	5.11563	5.13757	5.21826	5.16277	5.2625	5.28597	5.1818	5.04873	4.96117	5.18952	5.19972	5.40032	5.22617
BIVM	-0.0143465	0.915515	0.972383	6.49214	6.50649	6.7007	6.47559	6.07819	6.42661	6.23008	6.43821	6.28086	6.67151	7.21287	6.15378	6.52711	6.523	6.53243	6.33561	6.6019	6.29688	6.99579
BLCAP	-0.0165139	0.83078	0.939659	9.78505	9.80156	9.56188	9.58376	9.94331	9.96871	10.0294	9.85609	9.96383	9.6494	9.53785	9.70385	9.78009	9.82847	9.91254	9.82022	9.74713	9.81971	9.77166
BLID	0.140334	0.124599	0.478216	5.31065	5.17031	5.31035	5.29649	5.35903	5.25746	5.16038	5.38131	5.13032	4.75927	5.06394	5.28943	5.16245	5.26274	5.28625	5.19453	5.27135	5.73767	5.23537
BLK	-0.35617	0.0247882	0.311609	7.77529	8.13146	7.42889	7.59142	7.30549	8.22182	7.70046	7.97779	7.93263	8.16806	7.97216	8.60175	8.59176	7.54789	8.154	8.02349	8.02745	7.66339	8.12087
BLM	-0.198776	0.11187	0.462188	7.24413	7.4429	7.60142	7.34973	6.87012	7.12594	6.73758	7.30781	7.41472	7.68514	7.74988	7.44534	7.35252	7.11756	7.4924	7.32199	7.13674	7.63456	7.39691
BLMH	-0.182304	0.0298394	0.324075	7.90093	8.08324	7.77279	7.83009	8.12016	8.13861	7.68453	8.0331	7.99777	8.11869	8.45634	8.03001	7.99553	7.89631	7.95307	7.93833	7.87775	7.82006	8.11119
BLNK	-0.26653	0.130426	0.487366	7.76567	8.0322	7.40626	8.16622	7.09321	7.91907	7.44852	7.83922	8.0849	8.15839	7.7256	8.73422	8.25542	8.34558	7.86652	7.92973	7.92374	7.51228	7.73984
BLOC1S1	0.345544	0.0227779	0.309374	8.96294	8.6174	8.50788	8.72805	9.47307	8.84565	9.14739	8.26115	9.16407	8.72059	8.70088	8.46983	8.80037	9.08889	8.06249	8.7145	9.0885	8.82664	9.00566
BLOC1S2	0.0991961	0.261208	0.621221	8.56436	8.46517	8.61491	8.48087	8.45549	8.25007	8.60149	8.42455	8.15417	8.78798	8.38714	8.57893	8.803	8.37697	8.51915	8.61934	8.46002	8.79226	8.49427
BLOC1S3	0.320328	0.00284125	0.229274	9.25321	8.93288	9.4036	9.46055	9.5606	9.19738	9.38017	8.90988	9.13909	8.68915	8.86037	8.86571	8.88491	9.22139	8.90438	8.89712	9.21156	9.20965	8.94649
BLOC1S4	0.0364896	0.607492	0.843842	6.68161	6.64512	6.56471	6.55629	6.81238	6.64986	6.66294	6.68335	6.78189	6.75982	6.79328	6.58912	6.62844	6.92172	6.54749	6.35618	6.71518	6.55843	6.71442
BLOC1S6	0.162198	0.148678	0.509028	9.49116	9.32896	9.28147	9.67208	8.88491	9.15483	9.45612	9.41676	9.36207	9.55586	9.25552	9.40999	9.6889	9.42951	9.14869	9.32796	9.93541	9.56594	9.50607
BLVRA	-0.0407595	0.729259	0.901784	8.4694	8.51016	8.39942	8.38135	8.75725	8.31312	8.48116	8.50647	8.32946	8.56046	8.46045	9.32727	8.34858	8.41997	8.1986	8.38545	8.47334	8.54357	8.41997
BLVRB	0.429788	0.00586074	0.246132	8.77362	8.34383	8.68088	8.52933	9.22109	8.69266	9.20943	8.01107	8.32547	8.66859	8.04438	8.5088	8.42841	8.82846	7.93073	8.56892	8.52034	9.0262	8.5184
BLZF1	-0.21448	0.151912	0.512286	9.17255	9.38703	9.59225	9.4313	8.26475	9.14907	8.98081	9.33365	9.33733	9.56979	9.638	9.60831	9.00668	9.23587	9.34205	9.11805	9.36392	9.17096	9.50642
BMF	0.198634	0.0837959	0.426509	8.17339	7.97476	8.04128	7.97551	8.56096	8.03535	8.10413	8.0849	7.7732	7.83943	7.58218	8.13282	8.12769	8.18431	8.12107	8.2291	8.03937	8.62316	7.90408
BMP1	0.0567373	0.31171	0.662866	6.42942	6.37268	6.48858	6.3978	6.46288	6.46973	6.45237	6.33805	6.38836	6.35728	6.2829	6.21279	6.42723	6.39766	6.39949	6.53286	6.33561	6.57958	6.32305
BMP10	-0.0440283	0.490389	0.782843	4.84425	4.88828	4.74289	4.95903	4.72613	4.72743	4.83852	4.83852	4.86133	5.00149	4.71142	5.03553	4.90878	4.79322	4.87166	5.05888	4.81577	4.80582	5.00812
BMP15	0.0951735	0.236657	0.598955	5.23554	5.14037	5.32065	5.11363	5.52482	5.1668	5.12389	4.99514	5.12222	5.0992	5.13273	5.30373	5.31694	5.36841	5.02389	5.27926	5.37534	4.93686	5.03935
BMP2	0.003415	0.959391	0.986731	6.16852	6.16511	6.14975	6.23718	6.23363	6.06162	6.09891	6.22463	6.20058	6.04373	5.94385	6.42744	6.18357	6.36673	6.2304	6.18859	6.09674	6.01952	6.13064
BMP2K	-0.0731871	0.530531	0.805005	9.35342	9.42661	9.37969	9.32925	8.94153	9.29284	9.41184	9.62116	9.20965	9.6697	8.95133	9.62889	9.50547	9.16089	9.39488	9.64443	9.20965	9.81334	9.42914
BMP3	0.00849264	0.905396	0.968228	6.08861	6.08011	6.07585	6.01028	6.23682	6.23486	6.21656	6.129	6.11794	5.9418	6.03128	6.02018	6.24942	6.02895	6.09509	6.07077	5.70323	6.176	6.10035
BMP4	0.117619	0.137656	0.496594	5.0131	4.89548	5.0679	5.04483	5.2519	5.12114	5.03044	4.91498	4.96159	4.92791	4.47561	4.81228	4.89319	4.93186	4.94295	5.00738	4.96037	4.92125	5.01615
BMP5	0.0903168	0.200877	0.568461	4.84088	4.75056	4.74648	4.8436	4.7918	4.69781	4.72007	4.44396	4.90803	4.81577	4.53958	4.86216	4.92537	4.91845	4.90656	4.83061	4.84835	4.89828	4.87551
BMP6	0.471794	0.0295134	0.323749	7.7951	7.3233	7.76256	8.13263	8.19593	7.6674	7.01642	7.61033	7.50575	7.47079	7.30634	6.88922	7.84262	8.90868	7.06247	7.07414	7.25162	7.63222	7.41318
BMP7	0.0553751	0.447694	0.7565	5.01589	4.96051	5.11669	4.97424	4.87529	5.1021	5.25882	5.06534	5.12318	4.6526	4.91526	5.01505	4.93212	4.89251	4.83242	4.97815	4.96573	5.05617	5.07141
BMP8A	-0.0217496	0.79357	0.926869	6.60315	6.6249	6.31103	6.2953	6.60343	6.58756	6.71087	6.58988	6.63414	6.69066	6.41027	6.67696	6.6346	6.59206	6.62781	6.78189	6.5999	6.98209	6.69905
BMP8B	0.0489301	0.588688	0.835244	7.72405	7.67512	7.74165	7.8147	7.88372	7.91737	7.91324	7.45751	7.74698	7.45723	7.40418	7.85832	7.60346	7.58177	7.53644	8.02292	7.68014	7.63897	7.65879
BMPER	0.0981847	0.13678	0.495201	6.15798	6.05979	6.26414	6.18377	5.98457	5.9479	6.11939	6.04786	6.08801	5.99914	6.15602	6.02664	6.21631	6.05874	5.98996	6.22279	6.19662	6.40329	5.99494
BMPR1A	-0.393848	0.0345035	0.335127	7.20981	7.60366	7.31589	7.26847	6.5793	7.29375	6.82932	7.51267	7.5335	7.62022	8.18152	7.54957	7.64509	7.20461	7.8345	7.30356	7.6127	6.57367	7.85925
BMPR1B	0.0829234	0.268406	0.62815	4.93734	4.85442	5.02158	4.95312	4.93686	4.98459	5.05529	4.77921	4.76065	4.81937	4.86602	5.19146	5.04562	4.74108	4.85394	4.58011	4.82418	4.97219	4.88616
BMPR2	-0.125509	0.278172	0.637561	9.56312	9.68863	10.0415	9.7319	9.04193	9.73313	9.66359	9.59271	9.62362	9.64768	9.53703	10.1534	9.65426	9.53533	9.56674	9.65469	9.26756	9.60301	9.529
BMS1	-0.0819986	0.396761	0.725507	8.29272	8.37472	8.44648	8.41463	7.92112	8.30659	8.30556	8.36392	8.02713	8.39814	8.71882	8.38344	8.39814	8.26506	8.459	8.34072	8.61457	8.05335	8.21559
BMS1P20	0.0352214	0.806692	0.930551	9.94037	9.90515	9.86397	10.2184	10.0353	9.67132	10.1151	9.29381	10.0285	9.52091	10.6375	10.1393	10.0906	9.82996	9.85045	10.0994	9.57962	9.89137	9.83909
BMS1P5	-0.0744896	0.700523	0.887549	8.82885	8.90334	8.91192	8.53937	8.11488	8.32785	8.2674	9.56768	8.36367	8.8899	9.07029	8.88526	8.97503	8.77689	9.25586	8.86621	9.37063	9.39618	9.10735
BMX	0.105225	0.247175	0.607627	4.38886	4.28363	4.20536	4.12136	4.68634	4.23904	4.41995	4.38854	4.09128	4.2847	4.12848	4.17848	4.24925	4.56159	4.33432	4.6242	4.27267	4.36932	4.61386
BNC1	-0.0280383	0.707752	0.891201	5.35374	5.38178	5.29461	5.50304	5.51699	5.58541	5.45144	5.44425	5.29997	5.36289	5.19561	5.56326	5.19525	5.44769	5.20843	5.3944	5.43477	5.15329	5.18657
BNC2	0.0406522	0.852928	0.948057	6.89209	6.85144	7.2638	7.95011	7.01916	7.19049	6.53965	6.8142	6.10674	7.31771	7.04048	6.18859	6.35177	6.38365	6.74278	7.41051	6.65411	6.88761	6.97894
BNIP1	0.0313447	0.689415	0.882426	6.50584	6.47449	6.64586	6.54981	6.4678	6.50161	6.38692	6.29481	6.58106	6.42762	6.66311	6.36081	6.8098	6.32536	6.44087	6.52606	6.27367	6.69927	6.39405
BNIP2	0.0410342	0.645352	0.860784	9.63024	9.5892	9.42469	9.74543	9.25996	9.40813	9.48541	9.72387	9.57903	9.7293	9.58949	9.69568	10.0087	9.66611	9.46768	9.52044	9.74749	9.79027	9.54404
BNIP3	-0.165547	0.214343	0.581622	8.09445	8.26	8.10476	8.18126	7.9275	8.54565	8.05516	8.12607	8.66859	8.12037	8.60845	7.82483	8.06981	8.20154	8.32465	7.8614	8.2508	7.58636	8.47291
BNIP3L	0.00822671	0.889829	0.962501	11.489	11.4808	11.5309	11.4811	11.3826	11.5447	11.3551	11.5483	11.3971	11.6684	11.403	11.4705	11.5391	11.58	11.4086	11.4059	11.4941	11.6714	11.3669
BNIP3P1	-0.0251394	0.838936	0.942717	4.81933	4.84447	4.56402	4.70665	4.48397	5.05649	4.83172	5.05308	5.25618	4.52277	4.89567	4.48016	5.1382	4.90803	4.94202	4.54938	4.98079	4.59184	5.16873
BNIPL	0.0181109	0.740454	0.905017	6.30839	6.29028	6.44951	6.25894	6.3059	6.29264	6.3059	6.3303	6.23057	6.20239	6.29574	6.37591	6.14064	6.48478	6.24164	6.35305	6.24463	6.32246	6.26277
BOC	0.0288618	0.69268	0.884279	5.83508	5.80622	5.90188	5.82304	5.88344	5.89854	6.00281	5.86012	5.54623	5.78316	5.766	5.99018	5.79196	5.8729	5.61057	5.99494	5.8167	5.56692	5.85606
BOD1	-0.0103178	0.854876	0.948836	8.60415	8.61447	8.61521	8.51633	8.62267	8.56434	8.58143	8.66735	8.74694	8.65192	8.60549	8.50587	8.62998	8.53044	8.6957	8.47813	8.82088	8.60149	8.51892
BOD1L1	-0.116249	0.14339	0.503736	9.01938	9.13563	9.1113	8.99624	8.80652	9.1195	9.13792	9.30885	8.90776	9.45234	9.11348	9.04773	9.22566	9.02454	9.13108	9.00427	9.0575	8.96291	8.85183
BOD1L2	0.0174638	0.815358	0.93411	7.27052	7.25306	7.16776	7.3244	7.39624	7.40076	7.5092	7.45661	7.20037	7.25558	7.05223	7.18313	7.28189	7.26317	7.31726	7.15851	7.31131	7.23943	6.94129
BOK	0.0263751	0.720473	0.89696	7.68033	7.65396	7.7032	7.67813	7.98777	7.63636	7.69732	7.76667	7.86614	7.60385	7.39824	7.63636	7.46076	7.70392	7.70199	7.62203	7.57962	7.76391	7.54837
BOLA1	-0.116747	0.0610725	0.388818	7.12135	7.2381	7.00888	7.22459	7.35585	7.15562	7.15375	7.2377	7.24812	7.37255	7.37612	7.21248	7.04679	7.10323	7.10638	7.19583	7.08386	7.0505	7.06472
BOLA2	-0.18708	0.0111969	0.267384	11.4808	11.6679	11.4941	11.5191	11.3462	11.617	11.3364	11.8507	11.6323	11.6739	11.7825	11.6227	11.5081	11.5191	11.7319	11.4324	11.5391	11.3364	11.7289
BOLA3	-0.126577	0.204241	0.572369	8.02842	8.155	7.87276	8.19452	8.25245	8.20386	8.20012	8.01732	8.62244	8.08847	8.32574	8.1874	7.8466	8.04649	7.89902	7.89576	7.96923	7.7907	8.08293
BOLL	-0.0314263	0.615661	0.846557	4.62577	4.65719	4.551	4.48834	4.54692	4.69985	4.55967	4.85394	4.61658	4.62994	4.66777	4.49789	4.73514	4.69177	4.68418	4.6074	4.85517	4.67392	4.52996
BOP1	0.231973	0.00686371	0.249091	8.49271	8.26074	8.51775	8.51974	8.56947	8.48771	8.65593	7.97094	8.37104	8.1462	8.05781	8.19641	8.32257	8.37494	8.41756	8.43825	8.47681	8.59332	8.40389
BORA	-0.084971	0.462759	0.766725	6.77406	6.85903	7.07348	6.64529	6.38289	6.87598	6.61265	6.83147	6.80442	7.1558	7.3486	6.68769	6.89674	6.77072	6.44459	6.72369	6.69264	6.87412	7.018
BPESC1	0.0374166	0.602246	0.842019	6.14358	6.10616	5.93699	6.11326	5.98616	6.0794	6.09281	6.16572	5.79982	6.26383	6.12074	6.00688	6.15448	6.2448	6.13731	6.27558	6.21379	6.2517	6.2982
BPGM	0.068078	0.538147	0.808887	7.78205	7.71397	7.83368	8.29493	7.17591	7.70576	7.72328	7.50609	7.74522	7.86279	7.97964	7.55676	7.80976	7.8267	7.61883	7.7367	7.79966	7.66524	7.9093
BPHL	-0.17371	0.0638663	0.393641	6.7481	6.92181	6.78337	6.98899	6.73148	7.09885	6.30636	6.75419	6.82919	7.05835	7.02816	6.84514	6.80411	6.60421	7.02626	6.73432	6.64462	6.88009	6.98966
BPI	0.307852	0.264441	0.624261	7.58156	7.27371	7.83963	7.71949	8.06836	8.39042	8.30189	8.01269	7.23567	6.73223	5.90451	7.08844	7.45455	7.4328	7.46336	7.36233	7.25752	7.40147	6.75831
BPIFA1	-0.0388889	0.465554	0.768625	5.8016	5.84049	5.8865	5.80761	5.80962	5.79639	5.89535	5.93699	5.76575	5.76015	5.72162	5.949	5.71465	5.822	5.87276	5.92121	5.79154	5.8226	5.6645
BPIFA2	0.103656	0.141028	0.500506	5.67837	5.57471	5.55008	5.62459	5.83184	5.6546	5.58043	5.34265	5.61156	5.43304	5.54125	5.73505	5.54125	5.6736	5.74102	5.5385	5.66261	5.83372	5.80716
BPIFA3	0.111842	0.104791	0.455146	5.74177	5.62993	5.78953	5.64214	6.09478	5.62707	5.80398	5.60371	5.48462	5.64802	5.66918	5.69237	5.63962	5.55995	5.57387	5.74057	5.73609	5.70763	5.70219
BPIFA4P	0.0539999	0.499285	0.787556	4.16499	4.11099	4.18101	4.15758	4.58381	4.18637	3.84351	4.06666	4.07823	4.17365	3.95666	4.24309	4.04746	4.06534	4.05313	4.13014	4.10289	4.26293	4.24039
BPIFB1	-0.0236504	0.740115	0.905017	5.72797	5.75162	5.73864	5.86355	5.98726	6.01889	5.71191	5.67413	5.69733	5.75806	5.55104	5.8234	5.71032	5.75781	5.6645	5.82564	5.57	5.60541	5.60686
BPIFB2	0.192465	0.00643384	0.249091	6.50789	6.31543	6.37831	6.68769	6.56376	6.29566	6.42565	6.32884	6.34696	6.08629	6.3382	6.42521	6.4124	6.40567	6.42906	6.27321	6.70938	6.47779	6.5104
BPIFB3	0.0731515	0.272782	0.63291	6.53975	6.4666	6.45982	6.43363	6.79014	6.24051	6.43868	6.55557	6.5006	6.47953	6.38082	6.60501	6.45545	6.52213	6.41281	6.55796	6.57771	6.49618	6.68402
BPIFB4	0.0407115	0.533075	0.806834	5.73123	5.69052	5.85627	5.66879	5.75382	5.79661	5.80326	5.77292	5.85185	5.74333	5.5327	5.52115	5.46702	5.69471	5.63795	5.66762	5.80621	5.71425	5.8167
BPIFB6	0.0266889	0.679796	0.879134	6.18241	6.15572	6.17015	6.3345	6.32745	6.1714	6.25219	6.28185	6.2897	6.21858	6.06924	6.26553	6.11916	6.13731	5.91387	6.03561	6.11103	6.12999	6.05993
BPIFB9P	0.0924082	0.151301	0.511662	5.42351	5.33111	5.37018	5.59004	5.31984	5.23481	5.43389	5.42681	5.40311	5.29976	5.1265	5.42333	5.47941	5.35274	5.3864	5.34815	5.59677	5.24522	5.42354
BPIFC	0.0384322	0.623776	0.850709	4.6056	4.56717	4.65353	4.65879	4.92608	4.38744	4.29078	4.43207	4.58256	4.60117	4.51742	4.74347	4.51636	4.71838	4.58974	4.68347	4.68418	4.43952	4.56278
BPNT1	-0.106601	0.315534	0.66591	6.91747	7.02407	6.90295	6.77596	6.80284	7.07969	6.60904	7.02226	6.68117	7.01815	7.37884	6.7781	6.84767	6.87723	7.14097	7.0934	6.89645	7.13445	7.41064
BPTF	-0.133137	0.0483032	0.367309	9.7412	9.87434	9.98274	9.75467	9.49141	9.85654	9.88535	10.0294	9.88769	9.87461	9.91304	9.78862	9.721	9.70749	9.90592	9.73889	9.74607	9.65965	9.72247
BPY2B	0.164932	0.0127882	0.276351	4.74578	4.58085	4.6658	4.7121	4.86848	4.64934	4.72215	4.62014	4.46915	4.6237	4.65598	4.57457	4.7522	4.61904	4.52093	4.53296	4.8481	4.97424	4.54989
BRAF	-0.0902475	0.194191	0.560307	10.0861	10.1763	10.0988	10.098	9.83715	10.268	9.99305	10.3574	10.0894	10.1124	10.1367	10.0951	10.1258	10.1504	10.364	9.98755	10.2615	10.0553	10.1546
BRAP	-0.0519716	0.495593	0.785447	8.97105	9.02302	9.03579	8.93376	8.77689	9.00303	8.91647	9.07463	8.75072	9.21408	9.26458	9.13464	8.994	8.92161	8.91797	8.8245	9.04398	8.9365	9.18042
BRAT1	0.161111	0.0584593	0.38359	8.04747	7.88636	8.02323	7.89971	8.35062	8.03652	8.08546	7.83034	8.01689	7.68261	7.68453	7.7999	8.05274	7.85138	7.88837	8.15174	7.97071	8.22589	7.96751
BRCA1	0.102998	0.172652	0.536797	6.42716	6.32416	6.66152	6.3144	6.40558	6.13556	6.18655	6.1752	6.3358	6.22882	6.41863	6.36885	6.60538	6.31538	6.38546	6.545	6.43797	6.51563	6.40202
BRCA2	-0.0951469	0.386981	0.717531	6.1948	6.28995	6.19279	6.35817	5.96445	5.99969	5.93902	6.03549	6.24085	6.43762	6.64838	6.59727	6.42223	5.93998	6.18215	6.17814	6.10191	6.5422	6.29248
BRCC3	0.0457162	0.721	0.897004	8.40075	8.35503	8.74579	8.57969	7.56121	8.29312	8.13341	8.14946	8.18228	8.50902	8.53263	8.29586	8.44836	8.60175	8.34649	8.53142	8.51792	8.55269	8.46594
BRD1	-0.0395706	0.605123	0.842885	7.91589	7.95546	7.87238	7.75287	8.37932	8.06936	8.01324	8.10256	7.95177	7.90235	7.93196	7.93804	7.88742	7.80854	7.93131	7.81631	7.83565	7.86748	7.82607
BRD2	0.0214384	0.788131	0.923932	10.0813	10.0598	10.036	9.9206	10.4903	10.2974	10.0515	10.1179	10.0906	9.83084	9.84865	10.0632	10.0526	10.0613	10.1424	10.0877	10.0526	10.119	9.94742
BRD3	0.048634	0.570352	0.826613	8.57295	8.52432	8.51438	8.67662	8.8887	8.73885	8.72013	8.63073	8.54964	8.41431	8.26842	8.62365	8.42607	8.52562	8.43053	8.53839	8.47034	8.70199	8.2327
BRD4	0.0720836	0.605836	0.8433	9.08332	9.01124	9.2448	8.96929	9.75625	9.29554	9.4016	9.12956	9.23832	8.63813	8.58611	8.88812	8.79295	8.90604	9.13433	9.17979	8.76428	9.11805	8.79665
BRD7	-0.15014	0.043508	0.354949	8.6179	8.76804	8.86542	8.62728	8.48838	8.71109	8.74306	8.66948	8.69132	9.02938	8.79554	8.82756	8.75003	8.64502	8.74381	8.67612	8.48047	8.51738	8.44403
BRD7P2	-0.209583	0.0506129	0.369974	7.07733	7.28691	7.22972	7.14949	7.40345	7.22972	7.05518	7.24164	7.4149	7.74165	7.16545	7.41897	7.16958	7.02549	7.2061	6.87685	6.86242	6.97765	6.82297
BRD7P3	-0.0585439	0.35993	0.69909	4.73856	4.7971	4.78772	4.81617	4.72652	4.86848	4.81522	4.77409	4.80425	4.93252	4.76869	4.73225	4.63051	4.68324	4.85018	4.64637	4.84986	4.45708	4.88072
BRD8	0.00130481	0.985992	0.995259	7.71733	7.71602	7.9289	7.55384	7.77611	7.77587	7.69389	7.528	7.88957	7.67558	7.9338	7.46115	7.54905	7.83877	7.69782	7.7664	7.66646	7.6549	7.79404
BRD9	-0.015544	0.832755	0.940338	8.22456	8.2401	8.11986	8.08671	8.51671	8.46933	8.11162	8.16622	8.1267	8.28151	8.4022	8.22011	8.22381	8.31345	8.22827	8.02645	8.2621	8.08465	8.30208
BRDT	0.0755297	0.320478	0.668698	4.31927	4.24374	4.58094	4.20875	4.29161	4.50364	4.3615	4.04095	4.11359	4.28185	4.26131	4.15477	4.07823	4.46083	4.31478	4.27899	4.3977	4.19306	4.30076
BRE	-0.0799961	0.235746	0.598894	9.98106	10.0611	10.1512	10.1097	9.87539	9.87795	9.83371	10.0209	10.2547	10.2491	10.1534	9.99092	10.0251	10.0182	9.99604	9.94527	9.94599	9.93644	9.93379
BREA2	-0.0595544	0.399454	0.727698	6.42983	6.48938	6.45072	6.26623	6.51888	6.63694	6.4774	6.53439	6.45686	6.38194	6.50722	6.47413	6.16502	6.43588	6.53951	6.38407	6.41263	6.38473	6.75695
BRF1	-0.0394517	0.550357	0.815673	7.77217	7.81162	7.69517	7.74508	8.13524	7.90163	7.86468	7.86081	7.66632	7.73043	7.8451	7.76278	7.68835	7.6753	7.8639	7.862	7.69022	7.71762	7.73787
BRF2	0.112302	0.0606438	0.387877	7.21228	7.09997	7.09389	7.20628	7.20997	7.0834	7.03469	7.00617	7.04834	7.12427	7.20312	7.07234	7.43869	7.15124	7.12844	7.13372	7.20801	7.27398	7.29375
BRI3	0.12954	0.279049	0.638346	9.84973	9.72019	9.63337	9.53313	10.4339	9.7642	10.0309	9.91067	9.84574	9.70409	9.34332	9.80173	10.0121	9.83274	9.40902	9.98274	9.67723	9.83274	9.66144
BRI3BP	0.15234	0.184797	0.550182	9.57522	9.42288	9.63212	9.59698	9.89629	9.62061	9.95536	9.47897	9.84065	9.24523	9.08457	9.25615	9.50229	9.31365	9.27102	9.58583	9.34978	9.60498	9.32552
BRICD5	0.0946944	0.291676	0.647437	8.09538	8.00068	8.03889	7.98049	8.52762	8.0397	8.1743	8.13979	8.24732	7.98178	7.84909	8.05335	7.97551	8.22321	7.78392	7.9105	8.09027	8.06292	7.78519
BRINP1	0.0899268	0.221513	0.587261	5.37777	5.28784	5.3574	5.21186	5.52235	5.11073	5.52773	5.17593	5.31944	5.28706	5.17731	5.54381	5.25053	5.43646	5.24522	5.44325	5.36289	5.52505	5.20566
BRINP2	-0.0689049	0.543694	0.811804	5.2223	5.2912	5.23883	5.51169	5.26843	5.53789	5.11031	5.36127	5.38534	5.17211	5.03079	5.45845	4.84551	5.21435	4.77245	5.61131	5.24811	5.49073	5.07269
BRINP3	0.0571774	0.40024	0.728211	4.48606	4.42888	4.31536	4.43843	4.51468	4.39404	4.51742	4.30376	4.48888	4.26339	4.59263	4.33285	4.35232	4.45546	4.55819	4.49732	4.73079	4.61963	4.43046
BRIP1	-0.398881	0.0146074	0.281833	5.44174	5.84062	5.73417	5.69853	4.77955	5.51595	5.35755	5.6786	5.93017	5.68314	6.49507	5.44375	5.61977	5.19876	6.06391	5.91435	5.61542	5.20717	5.76472
BRIX1	-0.234567	0.072096	0.408866	6.91444	7.149	7.03953	6.96124	6.62189	6.85648	6.54952	6.98127	7.09837	7.46097	7.52587	7.06797	7.4598	6.80472	7.24032	6.96078	7.10026	6.59898	7.09397
BRK1	0.218826	0.0506487	0.369974	8.32771	8.10889	8.23736	8.36115	7.84305	7.86851	8.40632	8.00601	8.33459	8.44918	8.29783	8.08819	8.21459	8.41187	7.79231	8.03449	8.58143	8.31011	8.58355
BRMS1	0.121506	0.138865	0.497851	7.71939	7.59788	7.44146	7.43883	7.96585	7.75547	7.86589	7.49661	7.48202	7.59118	7.54679	7.57988	7.94438	7.6836	7.59932	7.73178	7.71172	7.81974	7.60301
BRMS1L	-0.0266366	0.861103	0.950923	5.38726	5.41389	5.50207	5.57634	4.82459	5.17238	5.34111	5.12389	5.41553	5.55778	6.12438	5.09851	5.95745	5.09818	5.61961	5.19906	5.43811	5.57976	5.1677
BROX	-0.0317446	0.71857	0.895794	10.4216	10.4534	10.459	10.4366	9.91347	10.3494	10.3869	10.542	10.1281	10.6375	10.494	10.463	10.6275	10.5037	10.5086	10.5044	10.4457	10.521	10.5009
BRPF1	0.12503	0.243739	0.605394	8.98345	8.85842	9.15251	8.98058	9.3578	9.08515	9.37783	8.8834	8.99499	8.63872	8.76454	8.72125	8.96659	8.71977	8.84982	8.92951	8.74412	8.96444	8.58744
BRPF3	0.0869584	0.401224	0.72858	8.16359	8.07663	8.30142	8.03496	8.5088	8.47237	8.41736	8.00196	8.28653	7.80064	7.99354	7.74819	8.05315	8.08759	8.18287	8.12693	8.08977	7.96338	8.01586
BRS3	-0.0731837	0.397308	0.725919	4.98768	5.06086	5.15827	5.13962	5.10531	4.76261	4.99157	5.08302	5.27776	5.1492	5.00078	4.91498	4.75979	5.09318	4.93686	5.36167	4.93686	4.94597	4.75852
BRSK1	-0.0154927	0.796736	0.927642	6.61339	6.62888	6.54128	6.56753	6.71442	6.6647	6.68883	6.66789	6.75233	6.67919	6.3997	6.61919	6.49507	6.65581	6.69726	6.55077	6.7146	6.68981	6.45313
BRSK2	0.0680684	0.295714	0.650392	6.25992	6.19185	6.12528	6.35404	6.37558	6.11729	6.24579	6.36909	6.28105	6.1623	5.96612	6.06888	6.2296	6.29248	6.40184	6.16824	6.18707	6.27966	6.2498
BRWD1	-0.220708	0.103208	0.454146	8.91361	9.13431	9.01328	8.90252	8.33169	8.90604	8.65062	9.39403	8.76896	9.29514	9.56803	9.02503	9.13163	8.98853	9.27195	8.84534	9.19837	8.79378	9.21204
BRWD3	-0.0786529	0.398192	0.726643	9.38968	9.46833	9.64563	9.47818	8.90528	9.23832	9.15111	9.56574	9.29955	9.6009	9.52325	9.45929	9.54478	9.35493	9.46511	9.59446	9.42499	9.42914	9.57305
BSCL2	0.18083	0.0883813	0.433481	7.79501	7.61418	7.42763	7.61119	8.10015	7.83083	7.82383	7.52178	7.8457	7.46757	7.49466	7.4985	7.76345	7.99467	7.28307	7.97131	7.86877	7.81124	7.75414
BSDC1	0.110103	0.142672	0.502912	8.82483	8.71472	8.75651	8.81128	9.02098	8.91396	8.66859	8.76506	8.67034	8.45725	8.58355	8.63321	8.70909	8.72059	8.91942	8.775	8.95844	8.92921	8.84875
BSG	0.293119	0.00626757	0.247171	10.7627	10.4696	10.8451	10.5808	11.0732	10.6125	10.7309	10.6653	10.4796	10.1945	10.4382	10.097	10.5918	10.7369	10.4426	10.8268	10.735	10.946	10.6244
BSN	0.112152	0.0604964	0.387466	6.04627	5.93412	5.81919	5.97558	6.09433	5.97235	6.06502	5.95309	5.7834	5.98775	5.96591	5.88306	6.04786	6.06817	6.06032	5.86705	6.03607	6.13571	6.1745
BSND	0.0669713	0.365476	0.702433	5.74968	5.6827	5.72627	5.85585	5.77211	5.51041	5.91301	5.92881	5.41618	5.78025	5.59885	5.8184	5.60663	5.76223	5.63153	5.7772	5.83933	5.67026	5.60139
BSPH1	0.0902375	0.239455	0.601686	3.52943	3.43919	3.44418	3.46696	3.47043	3.21785	3.67028	3.37958	3.73553	3.31413	3.33648	3.67401	3.58549	3.55295	3.25242	3.6035	3.45799	3.56608	3.55049
BSPRY	0.149626	0.0412762	0.350336	6.75615	6.60652	6.73758	6.95461	6.95287	6.73018	6.72507	6.58127	6.64462	6.56396	6.639	6.39307	6.60926	6.84435	6.71087	6.58918	6.59837	6.83426	6.54895
BST1	0.254986	0.0235208	0.310418	10.6266	10.3716	10.499	10.3067	10.8796	10.377	10.8243	10.5115	10.283	10.5881	9.94653	10.5281	10.7747	10.611	10.1097	10.6288	10.6476	10.7535	10.3429
BST2	0.293835	0.0816572	0.423365	8.74504	8.45121	8.67232	8.50856	8.18966	8.40779	8.63195	7.78976	8.38027	8.70538	8.75928	9.00873	8.64301	9.30218	8.1874	8.37104	9.17414	8.58688	8.99668
BSX	-0.0225763	0.771052	0.91782	7.11225	7.13482	7.07593	7.17979	7.22405	7.12334	7.34147	7.16688	7.18636	7.13849	6.86164	7.28254	6.9408	7.25048	7.16526	7.15409	6.78273	7.22064	6.99434
BTAF1	-0.230835	0.0279827	0.320672	9.76883	9.99966	9.82996	9.86332	9.36105	9.8902	9.50858	10.02	9.6364	10.2321	10.1138	10.1786	9.97334	9.84763	10.1727	9.75352	9.86714	9.85654	9.81187
BTBD1	0.0219554	0.804547	0.929354	9.32829	9.30633	9.27174	9.36962	9.01174	8.95504	9.27792	9.37783	9.23537	9.47416	9.60423	9.37595	9.61962	9.3067	9.30799	9.12009	9.38847	9.26858	9.44022
BTBD10	-0.0763485	0.184857	0.550182	8.69005	8.7664	8.62481	8.64001	8.67758	8.57728	8.70114	8.77804	8.65278	8.92298	8.79865	8.8952	8.63206	8.7328	8.77689	8.72939	8.65713	8.84228	8.70266
BTBD11	0.145354	0.244214	0.605722	5.26607	5.12072	4.98314	5.38985	4.75584	5.24707	5.11737	4.93518	5.03118	4.9528	5.1118	4.98039	5.82824	5.19316	5.28434	5.42301	5.45546	5.56365	5.10796
BTBD16	0.0139316	0.82743	0.938667	5.71642	5.70249	5.61317	5.83323	5.68265	5.78808	5.76405	5.83759	5.73905	5.54014	5.55303	5.63122	5.6746	5.6594	5.86919	5.6616	5.56217	5.8993	5.75919
BTBD2	0.141918	0.152617	0.51242	9.87242	9.7305	9.92639	9.8695	10.1333	10.1008	9.97704	9.69111	9.9321	9.62228	9.72387	9.4313	9.62061	9.71301	9.46557	9.87702	9.93317	10.0268	9.65202
BTBD3	0.0915829	0.440055	0.752047	7.69641	7.60483	7.76391	7.63829	7.57606	7.32174	7.84855	7.42085	7.35713	7.82721	7.37771	7.90408	7.93263	7.63304	7.68472	7.94518	7.42432	8.11921	7.33168
BTBD6	0.00722364	0.931314	0.97781	7.84219	7.83497	7.73335	7.91398	7.96295	7.84998	7.85126	7.82294	7.76124	8.09848	8.14946	7.8653	7.90557	7.72294	7.60829	7.52403	7.96338	7.62906	7.8972
BTBD7	0.0348515	0.642511	0.859694	8.14386	8.109	8.27563	8.06422	8.30189	8.17039	8.24948	8.20519	8.02645	8.11428	7.9605	8.0849	8.0864	7.85978	8.05069	8.25963	8.01586	8.42411	8.01732
BTBD8	-0.00565055	0.979602	0.993144	6.18422	6.18987	6.82241	6.33754	4.80506	5.91604	5.69203	5.82048	6.18136	6.261	6.74305	5.7759	6.56922	6.27146	6.41944	6.40168	6.29557	6.20239	6.66228
BTBD9	-0.0482248	0.54243	0.811482	8.43244	8.48066	8.47111	8.35815	8.20665	8.36089	8.29177	8.59747	8.16712	8.58416	8.54253	8.62114	8.61253	8.25895	8.57306	8.39891	8.58355	8.58947	8.51974
BTC	0.0101071	0.892108	0.963268	5.17458	5.16447	4.94942	5.19216	5.40434	5.17862	5.28652	4.95036	5.0286	5.182	5.10149	5.2489	5.16844	5.13568	5.14298	5.48284	5.14516	5.24657	5.04293
BTD	-0.142108	0.162933	0.525386	7.65356	7.79567	7.61414	7.6923	7.3237	7.78699	7.51624	7.62081	7.79757	8.06609	8.14015	7.74492	7.94059	7.6459	7.8478	7.36104	7.7799	7.60317	7.76609
BTF3	-0.0142604	0.857166	0.949602	9.85353	9.86779	9.55833	9.87757	10.0889	9.84822	9.69975	9.69776	10.0246	9.89137	10.0732	9.74994	10.1294	9.87328	9.83084	9.82639	9.91582	9.79724	9.74147
BTF3L4	0.0521575	0.663927	0.870672	9.68982	9.63766	9.96655	9.79238	8.92885	9.33057	9.66044	9.50642	9.66775	9.8792	9.51813	9.54952	9.85045	9.64102	9.90777	9.7419	9.71667	9.89167	9.7603
BTF3P10	-0.354898	0.0168836	0.288278	5.86052	6.21542	6.18956	5.9418	5.65692	5.92737	6.06321	6.31996	6.89921	6.37259	6.07819	5.97347	5.92881	5.72015	6.0244	6.12818	5.63389	5.36127	6.24912
BTF3P11	0.0530182	0.526431	0.803113	5.42231	5.36929	5.46055	5.49168	5.1492	5.35577	5.56155	5.38417	5.24266	5.4711	5.36009	5.20538	5.3828	5.81558	5.47387	5.46129	5.49973	5.1448	5.2949
BTF3P13	0.0508839	0.489037	0.782238	3.8134	3.76251	3.80646	3.69887	3.61301	3.86898	3.93649	3.5945	3.59983	3.74433	4.05054	3.67552	3.99132	3.85881	3.71223	3.85416	3.6834	3.79571	3.93649
BTF3P9	-0.107775	0.190572	0.558097	6.00213	6.10991	6.01429	6.20969	6.22986	6.11645	6.11415	5.9848	6.14555	6.03837	6.23336	6.05096	5.97284	5.82777	6.17506	6.1347	5.56966	6.13592	5.94498
BTG1	-0.11302	0.140722	0.500048	11.8613	11.9743	11.9046	11.8379	11.8859	11.969	11.5927	12.2192	11.8953	11.9046	12.1726	11.9342	11.9811	11.9535	12.0259	11.6739	11.9175	11.7612	11.9175
BTG2	0.0813006	0.594719	0.838969	10.4764	10.3951	10.3787	10.3292	10.7759	10.4731	10.2184	10.2898	10.9215	10.3121	9.67991	10.4975	10.8447	10.2215	10.4848	10.5022	10.7821	10.8013	9.93598
BTG3	0.0730653	0.585726	0.833655	6.77522	6.70216	6.84489	6.90492	6.50034	6.43452	6.46032	6.6163	6.60926	6.89674	7.21431	6.69954	7.56751	6.64994	6.61332	6.53327	6.73835	6.62356	6.68716
BTG4	0.0859029	0.270607	0.630578	3.51755	3.43165	3.64819	3.3473	3.57208	3.11347	3.66823	3.40358	3.4346	3.52649	3.47262	3.59786	3.71272	3.52564	3.57901	3.32555	3.31413	3.49619	3.37346
BTK	0.0372149	0.681615	0.880182	9.1719	9.13468	9.2485	9.15315	9.0491	8.89826	9.34332	9.16551	9.00043	9.37857	8.84751	9.42625	9.23618	9.08348	9.03924	9.32167	8.97322	9.42298	9.03713
BTLA	-0.549092	0.00913045	0.258765	7.72714	8.27623	7.29096	7.48475	7.43025	8.47614	7.22179	8.37898	7.96081	8.34154	8.49556	8.1442	8.10211	8.0722	8.68904	7.72357	8.35179	7.13849	8.4519
BTN1A1	0.129783	0.133994	0.492174	5.37333	5.24355	5.05617	5.36438	5.37534	5.29374	5.29949	5.13888	5.1545	5.22021	5.16997	5.1838	5.54199	5.36751	5.47424	5.31304	5.51607	5.11031	5.72869
BTN2A1	-0.0641365	0.315541	0.66591	8.64707	8.71121	8.86286	8.47162	8.65993	8.83021	8.72093	8.70199	8.45619	8.73732	8.69945	8.74563	8.51738	8.6276	8.81026	8.70864	8.65129	8.68961	8.62244
BTN2A2	0.0509241	0.479555	0.776309	8.48557	8.43464	8.54514	8.28773	8.53525	8.45105	8.52011	8.5433	8.36826	8.51009	8.26776	8.48745	8.33754	8.3146	8.5088	8.34044	8.48684	8.83106	8.51183
BTN2A3P	0.0519897	0.59906	0.840397	6.24597	6.19398	6.4423	5.96567	6.29303	6.34223	6.19185	6.36673	6.02104	6.52527	6.25085	5.98858	6.0818	6.15163	6.2296	5.82754	6.18163	6.57425	6.33154
BTN3A1	-0.320496	0.0150013	0.28396	10.2976	10.6181	10.7766	10.3182	10.2033	10.6653	9.74447	10.8404	10.5605	10.5535	10.9768	10.4606	10.1966	10.296	10.5511	10.3364	10.6016	10.0377	10.5037
BTN3A2	-0.360891	0.0645369	0.394793	9.53743	9.89832	9.35226	9.93147	9.24069	10.1898	9.01195	9.37969	10.0353	10.1745	10.556	9.39129	9.66208	9.98479	9.87328	9.58673	10.0766	8.95377	9.62325
BTN3A3	-0.33985	0.00510776	0.244153	9.24029	9.58014	9.53578	8.89086	9.25457	9.65703	9.09948	9.57992	9.53899	9.64019	9.89711	9.54478	9.36859	9.01016	9.66249	9.12061	9.50437	9.0011	9.4977
BTNL2	0.0538012	0.439877	0.752047	6.63258	6.57878	6.3984	6.69111	6.76545	6.66702	6.7794	6.46111	6.59124	6.56733	6.36641	6.63024	6.60149	6.69671	6.72529	6.62163	6.44329	6.76969	6.5477
BTNL3	-0.0141316	0.848256	0.946717	4.28928	4.30341	4.18696	4.25936	4.32695	4.32305	4.13265	4.30443	4.37076	4.44872	4.01295	4.15222	4.14814	4.2166	4.40266	4.41248	4.3761	4.39353	4.5632
BTNL8	0.151855	0.0225687	0.308412	5.63578	5.48392	5.47994	5.77858	5.76015	5.38567	5.59119	5.4771	5.44844	5.4544	5.61961	5.60488	5.52619	5.77555	5.39728	5.48399	5.48436	5.74455	5.58147
BTNL9	0.0343455	0.564829	0.824417	6.53498	6.50063	6.35881	6.64425	6.48651	6.33354	6.62394	6.50083	6.48582	6.52527	6.52092	6.62034	6.55077	6.44411	6.4906	6.52774	6.74278	6.52185	6.44178
BTRC	-0.0828995	0.184949	0.550182	8.19504	8.27794	8.18287	8.20472	7.95551	8.34476	8.11287	8.2794	8.1433	8.20775	8.33865	8.22815	8.31233	8.21428	8.47837	8.20316	8.31279	8.23211	8.22789
BUB1	-0.348786	0.0462843	0.360705	5.83335	6.18214	5.72918	6.13914	5.66206	5.8828	5.39021	5.83544	6.59859	5.76087	6.50942	5.87763	5.69607	5.95657	5.96494	7.0274	5.77438	6.2492	5.90335
BUB1B	-0.119192	0.246625	0.60703	5.56569	5.68488	5.63122	5.68743	5.41035	5.63433	5.40829	5.33893	6.02745	5.50351	5.84588	5.568	5.53905	5.45767	5.43695	6.12402	5.54125	5.74036	5.67562
BUB3	-0.304779	0.0187323	0.293023	9.02776	9.33253	9.01801	9.25249	8.79581	9.20299	8.77045	9.37033	9.38581	9.47818	9.89373	9.15807	9.16551	9.13013	9.20133	8.96982	9.40129	8.64001	9.07608
BUD13	0.0281285	0.696434	0.885877	7.60896	7.58083	7.56461	7.31314	7.85138	7.61908	7.72903	7.6127	7.54735	7.66267	7.52952	7.58932	7.40555	7.60203	7.47564	7.61033	7.56121	7.8498	7.60385
BUD31	0.144082	0.193131	0.559309	7.60767	7.46359	7.43175	7.40132	7.63842	7.2443	7.426	7.19069	7.5411	7.58064	7.48937	7.55384	8.27462	7.70603	7.4149	7.69389	7.59165	7.59347	7.4058
BVES	0.178429	0.062311	0.391281	5.10382	4.9254	4.86996	5.2468	5.17511	4.79986	4.96159	4.62552	5.02389	4.72451	5.28434	4.87022	5.07224	5.06179	4.86272	5.21211	5.1848	5.33261	5.0295
BYSL	0.177973	0.123297	0.476485	7.43259	7.25462	7.22731	7.5631	7.06472	7.43081	7.62074	7.06872	7.09045	7.28387	7.33546	7.12141	7.01954	7.54735	7.3496	7.35665	7.4044	7.4466	7.99959
BZRAP1	0.0410147	0.604036	0.842786	7.12252	7.08151	7.12417	7.2771	7.4264	7.33591	7.0938	6.90882	7.19784	7.02164	6.94776	6.98547	6.98067	6.98067	7.2572	6.99741	7.2142	7.018	6.98766
BZW1	-0.166124	0.112344	0.462793	9.80292	9.96905	9.64102	9.83141	9.45497	9.68261	9.64207	9.9164	9.90153	10.1786	9.97656	9.99199	10.3968	9.9206	10.0415	10.0632	9.77704	9.8089	9.75352
BZW2	0.0171089	0.886146	0.961075	8.92013	8.90302	9.22566	8.90776	8.30856	8.8091	8.81308	8.41107	8.95241	9.02651	9.09804	8.71745	9.18088	8.98453	9.1521	9.0575	8.86286	9.09686	8.90099
C10orf10	0.179115	0.0420125	0.352705	6.70451	6.5254	6.71719	6.55884	6.51461	6.74975	7.04834	6.54917	6.25844	6.55537	6.24755	6.52499	6.70207	6.77715	6.63487	6.68303	6.72048	6.59795	6.70398
C10orf107	0.0101859	0.870481	0.954942	2.6008	2.59062	2.638	2.60672	2.48731	2.5798	2.60854	2.66142	2.64668	2.6587	2.50606	2.5215	2.74043	2.87837	2.60301	2.54776	2.55535	2.45409	2.4384
C10orf11	0.0975651	0.387979	0.718723	8.36361	8.26604	8.38899	8.38618	8.3411	8.12504	8.46045	8.4934	8.35589	8.45673	7.94714	8.05809	8.48554	8.30498	8.01243	8.67963	7.86468	8.67856	8.36198
C10orf111	0.0971271	0.102594	0.453043	6.35717	6.26004	6.25617	6.3113	6.25721	6.29523	6.42637	6.38194	6.38767	6.22193	6.10377	6.29325	6.34787	6.52257	6.2913	6.10523	6.38512	6.35574	6.35214
C10orf113	0.0591163	0.737515	0.904507	4.18055	4.12143	4.09387	4.84224	4.07757	3.8109	4.23134	4.21121	3.84233	4.06364	4.9016	4.04999	3.88816	3.69545	4.00658	4.0852	4.94233	4.07463	3.77933
C10orf12	0.0900521	0.170118	0.533569	8.03793	7.94787	8.26096	8.02925	7.91529	8.00045	8.16498	7.97875	7.89222	8.0009	8.0864	7.78127	7.99467	7.94731	7.89327	7.94974	7.93073	8.19235	7.9058
C10orf120	0.00302096	0.976456	0.992428	5.07028	5.06726	4.79901	4.98986	5.36735	5.35804	5.0404	5.05495	4.94731	4.85123	5.17265	5.29157	4.74058	5.11486	4.84074	5.02158	5.18753	5.44656	4.94636
C10orf126	-0.0597205	0.284566	0.643234	5.48748	5.5472	5.48947	5.50493	5.45845	5.70916	5.65321	5.53653	5.46103	5.61818	5.36251	5.52619	5.39135	5.43695	5.5639	5.60013	5.47032	5.50812	5.47455
C10orf131	-0.0481205	0.685235	0.881486	4.47747	4.52559	4.90216	4.46915	3.90111	4.4763	4.26066	4.24658	4.60487	4.91627	4.47467	4.28581	4.62312	4.55967	4.80506	4.39519	4.57114	4.47561	4.53464
C10orf2	-0.118691	0.175858	0.540293	6.33164	6.45033	6.27848	6.17259	6.3447	6.67219	6.49157	6.11939	6.23873	6.60421	6.62527	6.50705	6.25844	6.44669	6.39989	6.43588	6.34522	6.07512	6.57192
C10orf25	0.139866	0.0488784	0.368251	6.20239	6.06252	6.31771	6.42873	6.09602	6.0222	6.29022	6.05866	5.89399	5.87505	6.0822	6.20129	6.11833	6.07146	6.15066	6.21612	6.1292	6.11833	6.25148
C10orf32	0.0354814	0.729022	0.901668	6.66154	6.62606	6.57458	6.65505	6.42723	6.61656	6.5999	6.32975	6.58817	6.88868	6.84293	6.41528	7.12258	6.45237	6.79585	6.53123	6.80861	6.85372	6.45982
C10orf35	-0.0696847	0.211487	0.578536	7.0196	7.08928	6.97445	7.13984	7.10687	7.02827	7.09569	7.21044	7.11702	7.08244	7.0382	7.1838	7.0016	7.11208	7.02365	7.03042	6.95068	6.93578	6.85937
C10orf53	-0.0618178	0.344372	0.687427	5.95241	6.01423	5.8757	5.82865	6.00993	5.91961	6.13092	6.0537	5.85728	5.95657	5.88908	6.21994	5.8404	6.0662	6.17836	6.03927	5.89973	5.94141	5.97875
C10orf54	0.22012	0.0863513	0.430132	10.7119	10.4918	10.7158	10.463	11.2088	10.735	10.9635	10.6293	10.5481	10.187	10.0423	10.5368	10.5235	10.7626	10.4964	10.7594	10.4366	10.9396	10.3939
C10orf55	0.0305296	0.701646	0.887896	4.74786	4.71733	4.48142	4.86524	5.06954	5.01653	4.74958	4.67515	4.6823	4.67529	4.74841	4.70596	4.6898	4.74886	4.50249	4.73254	4.80506	4.54051	4.78075
C10orf62	0.0269238	0.721417	0.897133	5.70888	5.68195	5.65443	5.72345	5.81712	5.78513	5.72818	5.91205	5.85653	5.54829	5.428	5.71857	5.64029	5.92619	5.52955	5.6775	5.46185	5.72514	5.70323
C10orf67	-0.0104473	0.870757	0.955047	4.02976	4.04021	4.03355	3.82671	3.98889	3.7859	4.01177	4.16079	4.12308	4.07463	4.06666	3.84522	4.02527	4.06463	4.12545	4.13996	4.11905	4.09957	4.09843
C10orf71	0.0513684	0.457642	0.763417	5.79126	5.73989	5.83797	5.59192	6.00441	5.86705	5.79108	5.82893	5.58418	5.72945	5.62595	5.71655	5.89277	5.72656	5.75963	5.80738	5.77541	5.95076	5.55046
C10orf76	0.0207423	0.672554	0.875026	9.92289	9.90214	9.97249	9.96799	9.78397	9.93676	9.91729	9.91767	9.8654	9.86676	9.87004	9.87219	9.95374	9.84374	9.98811	9.90021	9.87962	10.0705	9.91661
C10orf82	0.121745	0.080819	0.423365	6.60113	6.47939	6.68449	6.50566	6.71647	6.45142	6.63694	6.71442	6.40033	6.5477	6.32884	6.5375	6.64432	6.65644	6.48123	6.37367	6.55259	6.6989	6.3144
C10orf85	-0.057191	0.316788	0.666305	6.44679	6.50398	6.48651	6.38115	6.42938	6.35838	6.52923	6.57737	6.66905	6.42057	6.44058	6.49813	6.37537	6.40586	6.44723	6.62052	6.59044	6.35817	6.46498
C10orf88	-0.281019	0.00650505	0.249091	7.47308	7.7541	7.73414	7.57767	7.18124	7.65382	7.34449	7.84035	7.61226	7.98106	8.14765	7.53378	7.34888	7.54703	7.73437	7.52952	7.40076	7.51462	7.60891
C10orf90	-0.0366219	0.6166	0.846903	4.81491	4.85154	4.90501	4.78146	4.93652	4.59065	4.91627	4.87441	4.93046	5.05968	4.8116	4.96769	4.79613	4.86435	4.84667	4.73114	4.87239	4.78026	4.48185
C10orf91	-0.0259826	0.751384	0.909504	5.94646	5.97245	5.78513	6.19455	6.27863	5.9347	5.98187	6.0878	6.04144	5.98747	5.67887	6.17619	5.74057	5.9053	5.97256	5.90055	5.87667	5.90004	5.85542
C10orf95	0.0946604	0.211106	0.578037	7.10114	7.00648	7.02793	7.16376	7.17607	7.20407	7.12707	7.09598	6.95269	6.89222	6.9222	7.25568	7.04221	7.19211	6.68181	7.04718	7.15911	7.13035	6.89166
C10orf99	0.0867072	0.204973	0.57292	6.39804	6.31134	6.4896	6.19279	6.30347	6.30564	6.45473	6.25844	6.42987	6.17761	6.18052	6.49416	6.40962	6.30052	6.32075	6.32372	6.38836	6.67265	6.37066
C11orf1	-0.323889	0.0224398	0.308279	6.17428	6.49817	6.38082	6.25085	6.01475	6.42029	5.97004	6.42076	6.77596	6.57295	6.96156	6.22064	6.45888	6.0895	6.39882	6.2144	6.59347	5.53986	6.27038
C11orf16	0.0419803	0.535084	0.807606	6.3466	6.30462	6.30239	6.24275	6.61967	6.24834	6.50838	6.32721	6.41944	6.34175	6.08608	6.27922	6.25438	6.32018	6.40936	6.32557	6.15555	6.37627	6.33983
C11orf21	0.00273409	0.969381	0.990235	9.01529	9.01256	9.00586	8.97927	9.31126	9.05411	9.05445	9.18117	9.06944	8.9323	8.85897	8.8198	8.7911	9.01394	9.00125	9.18342	8.91857	9.01606	9.04712
C11orf24	0.129744	0.179273	0.54496	8.68898	8.55924	8.86172	8.68595	8.54046	8.64538	8.90686	8.19612	8.83203	8.48246	8.26036	8.64854	8.47405	8.7886	8.62156	8.78743	8.59747	8.82756	8.51813
C11orf30	-0.0669122	0.469047	0.770299	9.03319	9.1001	9.4919	9.10269	8.58634	9.08457	9.28032	9.19086	9.10607	9.09324	9.13335	9.11988	8.96291	8.97413	9.14079	8.93204	8.89331	9.03425	8.97285
C11orf31	-0.194307	0.0178891	0.29105	8.11413	8.30844	7.85955	7.99842	8.3959	8.26776	8.10302	8.34164	8.18648	8.36481	8.43338	8.13585	8.30821	8.22034	8.49584	8.24176	8.05199	7.96851	8.12128
C11orf40	0.0401544	0.517302	0.798105	5.65919	5.61904	5.50918	5.69785	5.78772	5.60698	5.70521	5.75639	5.6369	5.52547	5.56238	5.69764	5.53986	5.85157	5.51501	5.65155	5.47268	5.70293	5.66575
C11orf42	0.123889	0.0878111	0.432596	5.51963	5.39574	5.43623	5.26946	5.4961	5.43051	5.33765	5.47954	5.32241	5.23942	5.38721	5.428	5.4736	5.65567	5.48263	5.3962	5.59169	5.80344	5.61281
C11orf44	0.0656198	0.522722	0.801097	6.05949	5.99387	6.16103	6.05557	6.21946	5.88501	6.43085	6.05595	5.97618	6.1295	5.88329	6.15147	6.03837	6.03903	5.77806	6.09154	5.58408	5.70984	6.29721
C11orf45	0.0145094	0.799432	0.928067	5.52272	5.50821	5.66544	5.44844	5.40342	5.53905	5.66762	5.56065	5.57634	5.36674	5.49886	5.56711	5.53746	5.52925	5.47847	5.47847	5.4463	5.6351	5.37147
C11orf49	0.0912421	0.303366	0.656556	7.11037	7.01913	6.96285	6.98644	7.08296	7.02638	6.98209	6.92617	6.99007	7.0277	7.0764	6.72048	7.10388	7.03175	7.33142	7.05441	7.39302	6.98261	7.46774
C11orf52	0.119071	0.105304	0.456026	6.35523	6.23615	6.22344	6.47573	6.55522	6.02568	6.23588	6.2894	6.15648	6.18904	6.21751	6.2399	6.45259	6.38647	6.37909	6.39215	6.42223	6.07919	6.36627
C11orf53	0.115031	0.139619	0.499524	5.34958	5.23455	5.31856	5.27486	5.44997	5.29742	5.41744	5.04483	5.40495	5.42155	5.25412	5.15363	5.3449	5.32909	4.84736	5.45251	5.29997	5.35804	5.35337
C11orf54	-0.144851	0.0686116	0.403393	8.2811	8.42595	8.15864	8.19612	8.31544	8.36061	8.19212	8.45129	8.10835	8.55829	8.78248	8.2938	8.29526	8.23885	8.43895	8.41383	8.41493	8.41549	8.30307
C11orf57	-0.0823569	0.247413	0.607845	7.58951	7.67187	7.79942	7.54528	7.46039	7.74522	7.61119	7.59468	7.65849	7.86652	7.88193	7.47278	7.58064	7.70046	7.57754	7.5778	7.56547	7.64453	7.39824
C11orf58	-0.0648463	0.454459	0.760924	9.95956	10.0244	9.68383	10.0799	9.87328	9.9321	10.0415	10.0585	9.90214	10.4026	10.2117	10.1314	10.0176	10.0038	9.81334	9.74346	10.078	9.96799	9.8902
C11orf63	-0.143694	0.262963	0.622979	6.64099	6.78468	6.3655	6.62123	6.26734	6.75543	6.67188	6.63337	6.82286	6.75815	7.24945	6.68475	6.56293	6.65481	6.78273	6.5907	6.75982	6.45911	7.40626
C11orf65	-0.0502976	0.597443	0.839667	4.88752	4.93782	4.98986	4.88846	4.66075	5.00541	4.78336	4.79048	4.58704	5.00638	5.39079	4.83811	5.00396	4.6292	5.05495	4.8294	5.03152	4.99339	5.0072
C11orf68	0.21777	0.0183602	0.293023	8.51052	8.29275	8.4191	8.52364	8.68276	8.5745	8.73072	8.11959	8.55092	8.10256	8.07039	8.13564	8.29084	8.4667	8.37325	8.4152	8.40102	8.57527	8.50467
C11orf70	0.0403476	0.651117	0.863387	2.7168	2.67645	2.76041	2.42871	2.78398	2.79037	2.74117	2.52633	2.55139	2.49007	2.76761	2.97074	2.68745	2.5437	2.6148	2.70032	2.91129	3.07168	2.52283
C11orf71	0.0092216	0.912283	0.970854	7.55974	7.55052	7.80643	7.66917	7.14573	7.59738	7.486	7.31959	7.62821	7.50315	7.63005	7.42146	7.52891	7.39302	7.65654	7.6478	7.71336	7.7178	7.57725
C11orf72	-0.0972215	0.234735	0.598128	4.9564	5.05362	4.99451	4.62224	4.93939	4.94669	5.14964	5.03192	5.20204	4.89412	4.85852	5.12152	4.94202	4.96197	5.24795	5.1262	5.11073	5.13085	4.75624
C11orf73	-0.180457	0.0944831	0.442167	7.80872	7.98918	7.77812	7.63692	7.56344	7.80534	7.97357	7.79927	8.26703	8.27244	8.33915	8.04079	7.85491	7.85604	7.54789	7.84154	7.90783	7.72719	7.98049
C11orf74	-0.134739	0.344436	0.687427	4.35844	4.49317	4.90476	4.14889	4.04566	4.14751	4.39207	4.22207	4.74289	4.91349	4.59569	4.52046	4.65446	4.47136	4.47467	4.32862	4.07129	4.68384	3.85359
C11orf80	-0.423035	0.00347075	0.229274	7.0682	7.49124	7.10365	7.29224	7.11225	7.28149	6.74601	7.43752	7.79388	7.52103	7.83602	7.53492	7.37007	6.83219	7.3947	7.13035	7.38003	6.48225	7.29515
C11orf83	0.188433	0.0222339	0.30753	6.72604	6.5376	6.39431	6.72647	6.72106	6.58436	6.71339	6.32671	6.48607	6.5955	6.68883	6.61047	6.6586	6.60482	6.37194	6.63694	6.93487	6.91508	6.86572
C11orf84	0.100784	0.152609	0.51242	6.77431	6.67353	6.64964	6.66998	7.00289	6.82644	6.95461	6.74087	6.6388	6.48096	6.70267	6.57688	6.56434	6.81723	6.65896	6.76262	6.79934	6.69066	6.8201
C11orf85	-0.0524751	0.545113	0.812862	5.32566	5.37814	5.49671	5.36082	5.36127	5.18834	4.99339	5.51135	5.18551	5.43181	5.42574	5.36701	5.19074	5.34333	5.21482	5.70053	5.53535	5.46361	5.18575
C11orf86	-0.0466567	0.53246	0.806543	7.12439	7.17105	6.96459	7.28739	7.25579	7.20979	7.24229	7.29888	7.30045	7.11684	7.11373	7.31706	6.95685	7.27033	7.01815	6.99352	6.94624	6.96671	7.22935
C11orf87	-0.115913	0.127011	0.482089	6.44561	6.56152	6.42499	6.50746	6.52499	6.47333	6.51113	6.84886	6.45823	6.60709	6.46363	6.70968	6.21858	6.48243	6.39405	6.53729	6.35244	6.67358	6.31486
C11orf88	0.0748679	0.319069	0.668093	5.10922	5.03435	5.3449	5.24849	5.19501	4.93916	5.14033	5.04667	5.02182	4.95206	5.19817	5.09153	4.88815	4.79299	5.03312	4.99231	5.06292	5.0359	5.27428
C11orf95	0.0381744	0.705602	0.889997	8.35295	8.31478	8.22034	8.53683	8.69807	8.33563	8.59499	8.63754	8.34221	8.11827	7.97357	8.54762	8.04618	8.37761	8.32491	8.23845	8.24438	8.23371	8.22444
C11orf96	0.090301	0.284686	0.643318	6.67156	6.58126	6.66041	6.79734	6.83426	6.45492	6.81779	6.62394	6.76262	6.58552	6.43187	6.88831	6.36055	6.6423	6.38604	6.51688	6.52452	6.57564	6.83125
C12orf10	0.212583	0.0946281	0.442167	9.48531	9.27273	9.39669	9.4714	9.50721	9.53357	9.35807	8.79554	9.98156	9.26349	9.14079	8.86741	9.43338	9.58949	9.26084	9.33862	9.67058	9.55458	9.3864
C12orf29	-0.157352	0.328913	0.675331	7.30687	7.46422	7.34933	7.28692	6.61854	7.24657	6.91439	7.45587	7.16306	7.65049	7.97045	7.06872	7.65893	7.26784	7.81206	7.34656	7.7001	7.16651	7.79927
C12orf36	-0.0800245	0.248193	0.608717	3.99853	4.07856	3.89673	4.19789	3.94319	4.19626	3.97357	4.30031	4.14064	4.16154	3.9045	3.92218	4.16237	4.00018	4.04338	3.95965	4.00145	3.95261	3.85881
C12orf4	-0.0934125	0.251538	0.611196	8.64608	8.73949	8.83505	8.65675	8.29101	8.64029	8.75003	8.71937	8.77635	9.01394	8.63872	8.91351	8.61018	8.64898	8.54306	8.67068	8.59499	8.838	8.58972
C12orf40	0.0526259	0.635218	0.856339	4.51423	4.4616	4.25495	4.73547	4.39703	4.6245	4.697	4.29369	4.31536	4.28541	4.59703	4.22413	4.51219	4.65961	4.65092	4.7018	4.67816	3.95442	4.73926
C12orf42	-0.502232	0.00375908	0.229838	6.36194	6.86417	6.31975	6.34644	5.86024	6.92796	5.9983	6.94878	6.95948	6.80997	7.01146	7.14317	6.70918	6.23127	6.75294	6.35959	7.08233	5.94071	6.76922
C12orf43	0.0995052	0.0933824	0.442167	7.98377	7.88426	7.9852	8.07161	7.94748	8.07016	7.98991	7.85777	7.99424	7.76918	7.79789	7.77479	8.04043	7.81974	7.84807	7.96201	8.02349	8.05393	7.92214
C12orf45	0.00778614	0.926026	0.976116	6.24325	6.23546	6.3516	6.23315	6.06746	6.082	6.02269	6.13064	6.25923	6.49535	6.59652	6.14994	6.37591	6.30887	6.12547	6.04455	6.36194	6.13273	6.33487
C12orf49	0.158508	0.0670258	0.40012	9.33903	9.18052	9.3509	9.31875	9.1049	9.25904	9.53357	9.22702	9.22289	8.87543	9.16244	9.01438	9.06653	9.26188	9.27804	9.40493	9.44707	9.43933	9.52833
C12orf5	0.410302	0.0402001	0.347969	8.1708	7.7605	8.63217	8.32785	7.39931	7.40418	8.25187	7.04287	7.3057	7.94666	8.38388	7.75984	8.45148	7.87059	7.94368	8.29721	8.4758	8.04793	8.08024
C12orf50	0.258558	0.0211265	0.304599	4.29573	4.03717	4.40523	4.15555	4.26895	4.18938	4.07189	3.67853	3.90895	4.15105	3.85218	4.14064	4.35123	4.34692	4.36366	4.01295	4.1416	4.11045	4.80971
C12orf54	-0.0270728	0.705181	0.889856	4.6459	4.67297	4.61386	4.67787	4.69567	4.814	4.5632	4.46848	4.88421	4.53758	4.73889	4.70453	4.63561	4.70376	4.51939	4.7167	4.61854	4.88906	4.41551
C12orf55	-0.12073	0.0954574	0.443546	4.08833	4.20906	4.14614	4.13561	3.93793	4.04919	3.96194	4.09725	4.38281	4.10158	4.27655	4.23671	4.024	4.10972	4.06463	4.46373	4.02659	4.18761	4.26539
C12orf56	0.0324385	0.637927	0.857548	3.95877	3.92633	3.88816	4.02473	3.86362	3.97045	3.97132	3.89287	3.80475	3.71398	3.96847	3.89863	3.8754	3.92953	4.15345	4.00805	3.80646	4.22951	4.0402
C12orf57	-0.308628	0.219045	0.586063	8.88133	9.18995	8.02871	8.68795	9.38491	9.65583	8.67826	8.81256	9.30131	9.33499	10.2245	8.84126	8.79966	9.2819	8.8899	8.45933	9.48302	8.1287	9.45883
C12orf60	0.0913646	0.362922	0.700507	5.5924	5.50104	5.65406	5.60884	5.21867	5.56491	5.47032	5.09591	5.31713	5.60605	5.80771	5.41163	5.81015	5.45729	5.50793	5.69702	5.70023	5.85937	5.55268
C12orf61	0.0795726	0.311138	0.662708	6.41657	6.337	6.53478	6.51888	6.39189	6.28673	6.64795	6.37326	6.45047	6.11743	6.17643	6.50135	6.33435	6.25577	6.31927	6.47106	6.14942	6.58702	6.32907
C12orf65	-0.165532	0.127555	0.482226	7.40363	7.56916	7.39231	7.34476	7.27123	7.72886	7.23932	7.63304	7.56192	7.56144	7.84591	7.33389	7.23045	7.42789	7.64233	7.24591	7.77457	7.11446	7.83768
C12orf66	-0.200297	0.0260739	0.3147	7.22239	7.42268	7.29274	7.0719	7.12885	7.51904	6.97973	7.40246	7.2634	7.48551	7.57032	7.5018	7.21183	7.04855	7.49757	7.14135	7.27318	7.42621	7.56848
C12orf74	-0.0477426	0.708476	0.891315	5.69046	5.7382	5.37398	5.70473	5.60926	5.57244	5.81963	5.85185	5.63258	5.44299	5.7451	6.54789	5.45513	5.69051	5.50696	5.60579	5.68671	5.89277	5.98139
C12orf75	-0.329352	0.241841	0.603383	8.80716	9.13651	8.68113	9.61903	8.49373	8.95533	7.48182	9.04136	9.33908	9.29823	10.0649	8.50984	9.13944	9.37284	8.87667	9.00668	9.44732	7.82048	9.20865
C12orf76	0.0977204	0.0955899	0.443896	6.98061	6.88289	6.95316	7.04002	7.018	6.99991	6.82327	6.77499	6.89556	6.87796	6.99629	6.90923	7.04245	7.06091	6.83891	6.77031	7.09618	6.96339	6.82816
C14orf1	-0.0784644	0.552626	0.817366	10.2266	10.3051	10.3075	10.6385	9.98274	10.5184	10.0574	10.1826	10.7483	10.1393	10.5294	9.99842	9.92992	10.1579	10.3284	9.99604	10.5132	9.84574	10.6069
C14orf105	0.0631	0.428966	0.746117	4.13253	4.06943	4.16881	4.00145	4.27788	4.16753	4.42395	3.95011	3.99888	4.02946	4.04832	4.07967	4.03568	4.19897	4.18761	4.09387	4.25392	3.71223	4.11988
C14orf119	-0.19238	0.0631544	0.392622	8.10985	8.30222	7.71903	8.2157	8.17786	8.42268	8.18398	8.34924	8.24016	8.63321	8.55864	8.19333	8.07606	8.2674	7.89285	8.12769	8.16255	7.94204	8.24399
C14orf132	-0.097883	0.185486	0.550508	6.14387	6.24175	6.1152	6.3487	6.1152	6.25406	6.26006	6.13437	6.56334	6.21217	6.2399	6.26802	6.07919	6.14555	6.1011	6.16103	6.29872	5.98747	5.94472
C14orf142	0.046591	0.693801	0.884838	7.61166	7.56507	7.81325	7.92471	7.52202	7.5037	7.83877	7.37696	7.71657	7.84232	7.80825	7.70416	7.71571	7.05258	7.47278	7.09583	7.48452	7.5965	7.55691
C14orf159	0.0196525	0.762149	0.914744	9.52246	9.50281	9.45681	9.56674	9.58737	9.59876	9.32989	9.4714	9.3995	9.65634	9.55684	9.6097	9.4947	9.56902	9.48855	9.24135	9.54138	9.69568	9.46055
C14orf166	-0.124538	0.21631	0.583204	8.97074	9.09528	8.81649	8.84909	8.71285	8.8019	8.69237	9.08109	9.15836	9.28559	9.31159	8.97789	9.46005	8.96572	9.08457	9.06124	9.14442	9.04303	9.05266
C14orf169	-0.0634977	0.345489	0.688055	7.96779	8.03129	7.87007	8.0397	8.21428	8.13564	8.00851	8.10015	8.08156	7.86769	8.09106	7.89608	8.12504	7.82006	8.06882	8.0093	7.96851	7.8224	7.84154
C14orf177	0.0412803	0.615955	0.846566	6.29485	6.25357	6.07315	6.35244	6.60926	6.46534	6.13766	6.22089	6.3345	6.13592	6.29199	5.90273	6.2438	6.3832	6.36706	6.3101	6.34175	6.34032	6.17205
C14orf178	0.105276	0.0903367	0.437275	7.21949	7.11421	7.4316	7.30389	7.33269	7.23789	7.28072	7.06046	7.07988	7.17607	7.03295	7.09397	7.18094	7.12038	7.17046	7.06201	7.04195	7.17567	7.10755
C14orf180	0.112173	0.148767	0.509028	7.27515	7.16297	7.26052	7.14354	7.43423	7.15351	7.56724	7.23267	7.14516	6.98766	7.02463	7.29027	7.11993	7.22745	7.18488	7.28499	7.3833	7.33821	7.00189
C14orf182	-0.132028	0.366281	0.703185	6.84153	6.97356	6.68912	6.96798	6.75427	6.97337	6.80729	6.81352	7.0843	7.16916	7.24657	6.72579	7.00122	7.06369	7.08675	6.68903	7.26589	5.91445	7.10989
C14orf183	0.0584743	0.46546	0.768625	7.76401	7.70554	7.66899	7.52844	7.91737	7.49757	7.75923	7.77081	7.6006	7.63327	7.71762	7.68962	7.50124	7.81492	7.77207	7.96275	8.04591	7.83922	7.80079
C14orf2	-0.1073	0.441145	0.752376	8.45208	8.55938	8.22404	8.38794	8.70625	8.4719	8.43412	8.2523	8.864	9.23991	8.67705	8.27911	8.89627	8.44061	8.06785	8.6229	8.44085	8.17961	8.35901
C14orf23	0.0215154	0.766938	0.916239	5.51692	5.49541	5.55477	5.58147	5.59726	5.50844	5.81407	5.582	5.45988	5.35804	5.30864	5.73491	5.44077	5.51169	5.48514	5.52619	5.39587	5.46567	5.29072
C14orf28	-0.237434	0.0279215	0.320574	5.60898	5.84642	5.58127	5.79206	5.44826	5.93349	5.09989	5.9612	5.62974	5.86473	6.1238	5.60042	5.67336	5.6819	5.99378	5.66418	5.84979	5.54416	5.81015
C14orf37	-0.0972253	0.1718	0.535457	5.01342	5.11064	5.33157	4.92318	4.86924	4.95829	5.0186	5.29036	5.13228	5.12424	5.04277	5.08268	4.88047	5.14964	5.19351	5.061	4.87131	5.00772	5.06901
C14orf39	0.0821614	0.295121	0.649541	2.83595	2.75379	2.89614	2.84331	2.87994	2.86169	2.66585	2.67124	2.75084	2.69032	2.79171	2.79324	2.81602	2.48298	2.64041	2.83087	2.76221	2.99784	3.17927
C14orf79	0.0742067	0.19147	0.558953	5.71967	5.64546	5.61929	5.72918	5.86627	5.71121	5.71232	5.59451	5.73258	5.77102	5.55833	5.56692	5.60073	5.60663	5.58097	5.64813	5.78889	5.72908	5.82461
C14orf80	0.0445608	0.707216	0.890978	7.81112	7.76655	7.53683	7.85811	8.06269	7.66247	7.89552	7.86041	8.33962	7.55574	7.47564	7.77056	7.51435	7.63188	7.79591	7.6721	7.99385	8.20986	7.59694
C14orf93	0.0498502	0.539356	0.809684	7.37866	7.32881	7.47181	7.29963	7.65276	7.46025	7.3934	6.97532	7.32111	7.31979	7.4075	7.34933	7.24286	7.27941	7.32322	7.47399	7.28867	7.61335	7.16608
C15orf26	0.253905	0.165762	0.528361	5.98783	5.73392	5.25716	6.64335	6.00818	5.85157	5.35453	6.09154	5.6594	5.73525	5.62241	5.58408	6.04627	6.77134	5.55928	5.76787	6.3003	5.83184	5.6775
C15orf27	0.00288881	0.966584	0.988945	6.47751	6.47462	6.46705	6.38922	6.52849	6.51518	6.39378	6.61791	6.3887	6.26822	6.48893	6.47019	6.50614	6.57688	6.45237	6.5955	6.31606	6.78399	6.33602
C15orf32	0.0142839	0.831881	0.939919	5.07876	5.06448	5.11979	4.98196	5.00912	4.98264	5.33653	5.01097	5.15424	5.2135	4.88394	5.13568	4.87166	5.15249	4.99821	5.13666	5.14697	4.9661	5.12424
C15orf37	0.140773	0.0617748	0.390567	7.28453	7.14376	7.3389	7.36487	7.32154	6.99753	7.45363	7.23203	7.33546	7.30232	7.06872	7.12928	7.15036	7.42736	6.97264	7.11208	7.01667	7.17747	7.30997
C15orf38-AP3S2	-0.039702	0.570367	0.826613	10.0574	10.0971	10.2639	10.1326	9.96383	10.1314	9.80134	10.226	10.0841	10.2314	9.8792	10.1745	9.98106	10.0229	10.0396	10.0107	10.1138	10.2257	10.0116
C15orf39	0.332392	0.0621602	0.390911	9.48634	9.15395	9.21698	9.43018	10.2394	9.30639	9.94459	9.16603	9.31593	8.79402	8.41818	9.35257	9.52437	9.31897	9.23587	9.64262	9.14106	9.48998	9.0716
C15orf40	-0.201533	0.0169571	0.288373	8.09676	8.29829	8.15299	8.20636	7.93568	8.28842	8.07404	8.27486	8.35122	8.43211	8.50868	8.15919	8.23299	8.06004	8.24318	8.1287	8.17786	7.72832	8.30256
C15orf41	-0.0802016	0.460647	0.765675	7.80636	7.88656	8.10443	7.81492	7.21569	7.89971	7.72073	7.8321	8.10129	7.77611	8.08602	7.70552	7.68114	7.77457	8.02948	7.66222	7.87792	7.91363	8.15417
C15orf43	0.0336819	0.715423	0.894404	3.23417	3.20048	3.22527	3.2737	2.9015	3.3884	3.45615	3.23349	3.09238	3.00704	3.09956	3.28405	3.27088	3.1916	3.01082	3.48812	2.99087	3.56404	3.23349
C15orf48	0.102792	0.403268	0.730058	4.44604	4.34325	4.85767	4.15135	4.67354	4.57069	4.31233	4.18152	4.3542	4.43735	4.24925	4.40952	4.96927	4.52181	4.23904	4.30443	4.36971	3.89738	4.26131
C15orf52	0.00702819	0.905481	0.968228	6.40327	6.39625	6.35281	6.35126	6.58147	6.40907	6.52774	6.55077	6.48858	6.36748	6.24717	6.48081	6.31668	6.46705	6.28086	6.34522	6.35574	6.37432	6.30239
C15orf53	-0.125878	0.1389	0.497899	6.85747	6.98335	6.78581	6.90944	7.27823	7.05541	6.76068	6.91632	7.02793	6.90274	6.97593	7.21477	6.70968	6.75376	6.8552	6.91849	6.7388	6.68449	7.09635
C15orf54	0.230232	0.390103	0.720662	5.9397	5.70946	5.93017	6.60641	5.99378	6.19609	4.9289	6.06817	5.17681	6.64187	5.71232	4.44872	6.18725	5.9265	5.88318	5.54856	6.6535	5.43879	5.79196
C15orf56	-0.0267093	0.693402	0.884766	7.37596	7.40267	7.36282	7.47309	7.25533	7.36244	7.71336	7.5018	7.52611	7.29811	7.28676	7.46438	7.3129	7.4075	7.35713	7.42465	7.29952	7.36977	7.18937
C15orf57	0.135765	0.147489	0.507685	8.24293	8.10716	8.03137	8.04591	8.17816	7.98284	8.44217	7.90076	8.34329	7.90259	8.41493	7.97822	8.40562	8.51009	8.19235	8.14232	8.08001	8.32048	8.17253
C15orf59	0.00194329	0.974994	0.992008	6.73804	6.7361	6.69366	6.61398	6.71707	6.49979	6.72866	6.76545	6.84452	6.87536	6.58162	6.66372	6.74351	6.68703	6.78938	6.86894	6.85619	6.7605	6.84177
C15orf61	-0.0560381	0.584478	0.832964	6.73447	6.79051	6.40049	6.6427	7.01351	6.95227	6.63819	6.73206	6.49235	7.02365	7.11323	6.90492	6.78532	6.67107	6.458	6.64759	6.64116	6.87699	6.9408
C15orf62	0.118295	0.140071	0.499524	6.90634	6.78805	6.87038	6.70187	7.11993	6.43535	6.98926	6.79177	6.92777	6.72194	6.66924	6.794	6.88689	6.92395	6.97532	6.98899	6.91819	6.98144	6.76518
C16orf13	0.112941	0.124524	0.478216	7.82268	7.70974	7.80109	7.75945	8.07161	7.78863	8.02626	7.57155	7.96358	7.72073	7.67078	7.60443	7.63926	7.75428	7.62458	7.7336	7.9002	7.72758	7.72436
C16orf3	-0.00174243	0.981986	0.99418	5.21324	5.21499	5.18156	4.91464	5.38567	5.15932	5.38511	5.18463	4.98161	5.15281	5.34815	5.21314	5.04389	5.19038	5.35	5.33023	5.18525	5.17681	5.4559
C16orf45	0.0746791	0.27775	0.637139	6.48979	6.41512	6.55808	6.31975	6.7335	6.35553	6.56733	6.40202	6.55181	6.33919	6.51518	6.2498	6.56942	6.36531	6.38647	6.52092	6.36706	6.34622	6.58147
C16orf46	0.157594	0.035184	0.335529	5.17334	5.01575	5.17593	5.17897	5.41618	5.01072	5.24605	4.97131	5.1265	4.78517	4.94499	4.99574	4.94731	5.01361	5.21435	5.07724	5.29098	5.15567	5.1354
C16orf47	0.0276468	0.641139	0.859189	5.9383	5.91065	5.98438	5.68155	5.91727	5.97947	6.00907	5.97407	5.90649	6.00096	5.78379	5.9054	6.09836	5.91463	5.95248	5.78256	5.89399	5.98823	5.95723
C16orf52	-0.284399	0.0017398	0.228388	7.53167	7.81607	7.74081	7.55979	7.27167	7.75318	7.52335	7.69287	7.83398	8.01243	8.05225	7.78783	7.49064	7.33751	7.82089	7.57511	7.7476	7.50261	7.61104
C16orf54	0.125393	0.365453	0.702433	9.31074	9.18534	8.96383	9.09353	9.41617	9.42005	9.36064	9.13619	9.60792	8.73945	9.12672	8.75072	8.96134	9.18885	9.54782	9.15389	9.7484	9.58171	9.48217
C16orf58	0.0864606	0.2941	0.649238	8.4168	8.33034	8.44434	8.4152	8.69111	8.59309	8.47614	8.42305	8.34731	8.13133	8.0592	8.21959	8.19049	8.32873	8.50949	8.35961	8.37429	8.52853	8.30234
C16orf59	0.0575619	0.444776	0.754443	7.53977	7.48221	7.542	7.47233	7.77479	7.50609	7.67959	7.74243	7.4075	7.4264	7.3239	7.38428	7.40918	7.43917	7.48953	7.57754	7.33941	7.75414	7.44733
C16orf62	0.0343744	0.575372	0.828658	9.0755	9.04113	9.14739	9.05951	8.89331	9.01438	9.05482	9.03854	9.08125	9.00523	8.82777	9.10198	9.0575	9.12984	9.05627	9.20359	8.99624	9.28966	9.05126
C16orf70	0.140863	0.136881	0.495217	9.44983	9.30897	9.61372	9.2832	9.3614	9.33789	9.65152	9.43354	9.29703	9.12397	8.99307	9.36678	9.4766	9.29596	9.39669	9.52277	9.3353	9.82639	9.20438
C16orf71	0.0550704	0.387149	0.717674	6.63906	6.58399	6.57944	6.57367	6.66015	6.6354	6.85247	6.67725	6.65805	6.5682	6.52795	6.61576	6.50705	6.60591	6.48607	6.50327	6.82388	6.71858	6.43042
C16orf72	-0.090548	0.145982	0.505564	9.3556	9.44615	9.39712	9.42878	9.48021	9.41344	9.43673	9.62186	9.37783	9.60194	9.38533	9.54276	9.27453	9.33789	9.30252	9.32354	9.34873	9.23618	9.26027
C16orf74	-0.129144	0.0387145	0.343066	8.03751	8.16665	7.94153	8.08421	8.03763	8.26312	7.9176	8.14552	8.15005	8.20316	8.13564	8.19745	8.05665	8.15263	8.04618	8.19212	7.96316	8.28546	7.89873
C16orf78	0.153454	0.052586	0.374295	4.95161	4.79816	4.79122	5.0277	4.94597	4.76965	4.89655	4.724	4.7522	4.74254	4.86771	4.75979	4.88421	5.17013	5.02158	4.74777	4.67529	4.91627	5.25716
C16orf80	-0.110302	0.440642	0.752274	8.34471	8.45501	8.27911	8.42317	8.33087	8.46182	8.23482	8.34703	8.71037	8.92474	9.02872	8.35786	8.13101	8.30001	7.84202	7.96751	8.73495	8.3959	8.27255
C16orf82	0.0383588	0.502633	0.789914	6.87777	6.83941	6.79057	6.79787	6.90678	6.84418	6.98292	6.99164	6.94026	6.76843	6.69163	6.90341	6.81809	6.79768	6.81261	6.76313	6.83219	7.01986	6.95398
C16orf86	-0.102421	0.167357	0.530111	7.43554	7.53796	7.44401	7.43598	7.54528	7.46815	7.66473	7.75157	7.46774	7.49176	7.28414	7.7444	7.33941	7.5116	7.50968	7.5862	7.40795	7.27465	7.29622
C16orf87	0.162795	0.169	0.531972	7.17321	7.01042	7.33821	7.21054	6.79219	6.78811	7.1396	6.91607	6.89794	7.24191	6.99531	7.0764	7.81278	6.87957	6.86855	7.29905	7.09635	7.26083	7.02884
C16orf89	-0.00231359	0.970192	0.990506	5.89186	5.89417	5.7451	5.83082	5.96289	5.74287	5.96974	5.79384	5.96791	5.8729	5.73293	6.07919	5.79384	5.86784	5.95019	6.01356	5.99454	5.98457	5.87739
C16orf91	0.0424956	0.424384	0.74363	6.8841	6.8416	6.83691	6.93715	6.9588	6.77306	6.91027	6.82087	6.89858	6.91737	6.80442	6.93856	6.8462	6.99579	6.82618	6.75376	6.95922	6.72194	6.79057
C16orf92	0.0341146	0.676323	0.877334	6.19063	6.15652	6.30655	5.88689	6.45911	6.07206	6.17008	6.46014	6.16376	6.11054	5.98886	6.09345	6.05684	6.07766	6.27534	6.08801	6.11541	6.37184	6.27132
C16orf93	0.150721	0.0606886	0.387951	6.91533	6.76461	6.83125	6.88922	7.12707	6.796	6.81336	6.54675	6.85981	6.69856	6.81723	6.60829	6.95025	6.88678	6.69856	7.09168	6.94099	7.09719	6.70187
C16orf95	0.0906875	0.340358	0.683974	7.2178	7.12712	7.39931	7.33591	7.05984	6.68517	7.12141	7.29065	7.24212	7.06223	6.95316	7.4754	6.97584	7.32617	7.13984	7.16836	7.20104	7.1481	7.39261
C17orf102	-0.00396411	0.955387	0.985798	6.06167	6.06563	6.08336	5.81646	6.15648	5.93311	5.96289	6.09105	6.05837	5.97506	6.01205	6.39348	6.24245	5.98823	6.08427	5.97766	6.15275	6.0222	6.1302
C17orf104	-0.0300118	0.589874	0.835739	3.318	3.34801	3.25363	3.27987	3.34141	3.30837	3.47917	3.20249	3.37473	3.45901	3.27987	3.32242	3.15199	3.40536	3.43359	3.40358	3.35899	3.2774	3.31413
C17orf105	0.0696162	0.467738	0.769597	4.45303	4.38342	4.43735	4.34632	4.74759	4.19559	4.3506	4.37513	4.0563	4.64383	4.40293	4.70665	4.65092	4.40266	4.55541	4.1315	4.28307	4.35912	4.49967
C17orf47	-0.0550547	0.474801	0.773914	4.75111	4.80616	5.03495	4.38744	4.79512	4.70083	4.84986	4.88723	5.01744	4.78175	4.80752	4.84551	4.85123	4.64301	4.76603	4.64301	4.72743	4.69517	4.77579
C17orf49	0.0517119	0.720508	0.89696	9.75488	9.70316	9.4625	9.90887	9.90698	9.63531	9.58818	9.01775	10.4113	9.98329	9.94166	9.58774	9.84763	9.82541	9.30758	9.74071	9.94137	9.54722	9.76571
C17orf50	0.0151371	0.841349	0.943689	7.76785	7.75271	7.66119	7.85634	8.10041	7.71081	7.7911	7.82802	7.81623	7.70046	7.48371	7.99209	7.62941	7.80104	7.76345	7.7269	7.5909	7.78392	7.69632
C17orf51	-0.0518645	0.57219	0.827021	6.09382	6.14568	5.85878	6.04317	6.20844	6.05618	6.07283	6.04553	6.08549	5.90592	6.14653	6.37558	6.06766	6.1026	6.01619	6.53405	5.90867	6.46252	6.1197
C17orf53	0.00826321	0.890187	0.962587	6.58365	6.57539	6.61006	6.48906	6.55715	6.63225	6.62034	6.49535	6.67555	6.56899	6.55598	6.46534	6.72667	6.72891	6.70693	6.50275	6.41502	6.66211	6.44358
C17orf58	0.0479919	0.608621	0.844856	6.28776	6.23977	6.36364	6.15621	6.47004	6.39238	6.4216	6.18284	6.22702	6.43577	5.9702	6.36791	6.32269	6.29982	5.79639	6.54566	6.2496	6.2366	6.06967
C17orf59	0.155355	0.0487543	0.368251	7.65112	7.49577	7.6215	7.70046	7.83438	7.60041	7.83488	7.38543	7.69331	7.46815	7.3432	7.40774	7.4974	7.61067	7.31979	7.74813	7.45661	7.66581	7.63842
C17orf62	0.116579	0.148116	0.508943	9.88032	9.76374	9.80667	9.78496	10.1953	9.77353	9.94279	9.69745	9.95659	9.58904	9.48805	9.78561	9.85699	9.90479	9.82905	9.99063	9.8857	9.87277	9.67293
C17orf64	0.0434951	0.601482	0.841694	5.17022	5.12673	5.0478	5.24081	5.53351	5.29997	5.134	5.03152	5.17327	5.04056	5.25053	4.92537	5.24494	5.05786	5.17405	5.11857	5.27602	5.19453	4.80255
C17orf70	0.0711364	0.431687	0.747325	8.31555	8.24441	8.18625	8.30919	8.71135	8.48838	8.47082	8.19593	8.21027	8.07509	7.97025	8.15093	8.15627	8.26678	8.40337	8.46105	8.14587	8.38457	8.2088
C17orf74	0.0711445	0.190244	0.557669	6.36987	6.29872	6.47573	6.31771	6.42194	6.30259	6.37259	6.24755	6.25106	6.25617	6.25438	6.36236	6.26537	6.26383	6.263	6.45266	6.28474	6.45072	6.47615
C17orf75	-0.260497	0.0462068	0.360543	6.76888	7.02938	6.84843	6.86944	6.66789	7.01056	6.27038	6.87495	6.75815	7.41195	7.37667	6.70824	7.08476	6.7138	7.2865	6.80801	6.96156	6.5288	6.97487
C17orf77	0.136163	0.0390069	0.343718	5.55717	5.42101	5.5398	5.57564	5.72485	5.58521	5.71007	5.39704	5.59305	5.31826	5.3514	5.27887	5.54623	5.43503	5.41468	5.42956	5.39728	5.54552	5.54014
C17orf78	-0.0535573	0.50156	0.789216	4.29337	4.34693	4.34083	4.28115	4.47507	4.38918	4.58675	4.36894	4.38577	4.55133	4.35364	4.41284	4.13677	4.17365	4.26539	4.04832	4.12255	4.12136	4.40219
C17orf80	-0.164207	0.0488899	0.368251	7.2961	7.46031	7.53999	7.29157	7.33728	7.27661	7.38003	7.37806	7.50348	7.5018	7.83986	7.21802	7.20037	7.26893	7.56439	7.40025	7.1481	7.31959	7.17906
C17orf82	0.0193378	0.785713	0.922819	6.26228	6.24295	6.30701	6.26342	6.50126	6.26961	6.45313	6.38289	6.12872	6.03353	6.41667	6.31996	6.12743	6.13505	6.14775	6.24445	6.18934	6.26822	6.11571
C17orf85	0.117351	0.0632691	0.39302	9.37196	9.25461	9.4947	9.25729	9.2694	9.34051	9.21126	9.30333	9.05655	9.27951	9.22072	9.31384	9.41092	9.39669	9.20314	9.31927	9.38533	9.56842	9.35363
C17orf96	0.136111	0.0215415	0.305208	6.28845	6.15234	6.28066	6.26636	6.47143	6.28474	6.33875	6.14514	6.20465	6.18415	6.03034	6.08353	6.15698	6.35344	6.19185	6.09433	6.28683	6.27608	6.16553
C17orf97	0.200331	0.285781	0.644253	6.25952	6.05919	6.53137	5.82287	5.85908	5.84403	5.81271	5.74819	5.81646	5.88933	6.68674	6.17397	5.87817	6.1403	5.77978	6.53504	6.9083	6.88633	6.49658
C17orf99	-0.052651	0.576518	0.829198	7.67975	7.7324	7.4592	7.68114	8.02838	7.75605	7.91882	7.98389	7.63853	7.80622	7.37862	7.96751	7.42716	7.73476	7.70668	7.62175	7.60002	7.59752	7.67078
C18orf12	0.00644748	0.937305	0.979088	4.95024	4.94379	4.84736	5.00573	4.99371	5.01263	4.84551	4.86563	4.82459	4.84936	4.86238	5.16997	4.97815	4.94095	4.95312	5.01263	4.77183	5.41618	4.75269
C18orf21	-0.0734286	0.394625	0.723474	7.79765	7.87107	7.76548	7.5745	7.46025	7.75754	7.72394	7.76918	7.84232	8.07001	7.96081	7.7568	8.08421	7.89735	7.72145	8.0905	7.7936	7.95152	7.92795
C18orf25	-0.16361	0.106437	0.457025	7.93886	8.10247	7.95211	7.80506	7.45563	7.98133	7.9799	7.89608	7.82383	8.13979	8.26398	8.25245	8.23406	7.93446	8.34822	8.11405	8.0836	7.89154	8.11337
C18orf32	-0.190508	0.0846036	0.427591	8.44847	8.63897	8.35122	8.42607	8.75003	8.40102	8.64666	8.95462	8.73569	8.90776	8.75792	8.6282	8.57281	8.36198	8.13686	8.58972	8.14706	8.44711	8.33327
C18orf54	-0.121247	0.435243	0.749318	6.10812	6.22937	6.64693	6.19119	5.66033	6.10565	5.83279	5.9913	6.02157	6.6457	6.86149	5.97112	5.78442	6.01862	6.2418	5.9963	6.61426	6.02198	6.20256
C18orf8	-0.0746095	0.21814	0.585265	9.42787	9.50248	9.38734	9.62283	9.43524	9.51099	9.31224	9.46557	9.47044	9.59388	9.66881	9.50307	9.44101	9.45333	9.38793	9.41913	9.43799	9.23758	9.52325
C19orf10	0.019749	0.808994	0.931368	8.33699	8.31724	8.15093	8.50757	8.50647	8.49427	8.57651	8.32574	8.35148	8.34297	8.21479	8.45933	8.15595	8.26776	7.98106	8.36826	8.30084	8.41327	8.15358
C19orf12	0.0452227	0.491243	0.783159	7.81747	7.77224	7.70199	7.92395	7.91363	7.85434	7.79704	7.62175	7.75257	7.68983	7.92037	7.83009	7.59142	7.67078	7.78918	7.71982	7.98106	7.82626	7.95106
C19orf18	-0.0797908	0.298056	0.653385	4.61993	4.69972	4.87494	4.66222	4.42063	4.52854	4.69871	4.51296	4.69587	4.70878	4.74929	4.76402	4.44632	4.67529	4.92125	4.71704	4.76314	4.4076	4.63051
C19orf24	0.11991	0.186679	0.55257	8.91068	8.79077	8.68157	8.9438	9.22808	8.96209	9.09353	8.71498	9.09138	8.68027	8.57921	8.90189	8.67475	8.91192	8.68595	8.71037	9.06102	8.82577	8.77566
C19orf25	0.156117	0.10122	0.450559	8.44425	8.28813	8.32465	8.38217	8.8087	8.52818	8.62447	8.35398	8.32699	8.12339	8.15839	8.40473	7.98828	8.41818	8.13942	8.26995	8.48469	8.55043	8.41664
C19orf26	0.0518484	0.567455	0.825555	7.70622	7.65437	7.81801	7.67793	7.89107	7.54986	8.01405	7.90419	7.54767	7.53667	7.4291	7.75698	7.58838	7.8183	7.83904	7.67142	7.49363	7.69132	7.36324
C19orf33	0.178753	0.151631	0.511887	8.35714	8.17838	8.10562	8.9561	8.69132	8.19155	8.48188	8.39234	8.20257	8.13619	8.0096	8.18625	8.09156	8.66678	8.13585	8.17271	8.02925	8.16525	8.02645
C19orf35	0.331772	0.0426618	0.353494	8.12723	7.79546	8.39968	7.96641	8.45619	7.97964	8.32649	7.95086	7.9234	7.39077	7.20215	7.91572	7.81391	7.91674	7.73714	8.26398	7.78885	8.70114	7.77564
C19orf40	-0.0446503	0.543981	0.811844	6.5378	6.58245	6.32924	6.51148	6.51248	6.60009	6.46472	6.44475	6.52985	6.88678	6.65949	6.52755	6.65164	6.54895	6.37842	6.63264	6.65723	6.74774	6.41667
C19orf43	0.242106	0.0103874	0.264967	10.2332	9.99106	9.98371	10.1738	10.3174	10.1713	9.95198	9.79519	10.2101	9.91013	9.98156	9.85844	10.1035	10.4144	9.93379	10.068	10.441	10.2083	10.5044
C19orf44	-0.053216	0.358892	0.698566	6.47408	6.5273	6.54917	6.48693	6.58865	6.60814	6.3516	6.49197	6.48439	6.37031	6.60912	6.47046	6.43409	6.47413	6.7404	6.44358	6.44248	6.5244	6.41528
C19orf45	0.031017	0.632466	0.854757	5.61538	5.58436	5.64014	5.73673	5.70236	5.47913	5.62368	5.79424	5.45546	5.64965	5.57716	5.73525	5.60232	5.69956	5.37185	5.61213	5.47424	5.51501	5.54436
C19orf47	0.0958864	0.30945	0.661052	7.81208	7.71619	7.84325	7.78188	8.06445	7.94059	8.05087	7.68472	7.82835	7.4	7.46438	7.71692	7.50906	7.61835	7.82158	7.87296	7.85719	7.94769	7.63594
C19orf48	0.10258	0.161126	0.522814	7.31359	7.21101	7.19365	7.18543	7.5398	7.35117	7.12955	6.98595	7.28512	7.11147	7.09837	7.22731	7.45573	7.27077	7.32111	7.3076	7.26759	7.46142	7.31838
C19orf52	0.0641915	0.397057	0.725899	7.52796	7.46377	7.32515	7.77948	7.54403	7.36977	7.54553	7.45552	7.36578	7.52857	7.68755	7.6641	7.54767	7.43316	7.34821	7.29065	7.5677	7.34225	7.66667
C19orf53	0.0202325	0.840785	0.943292	9.72746	9.70723	9.70528	9.60583	9.98698	9.84149	9.68174	9.36678	10.1903	9.8857	9.67573	9.45976	9.83843	9.79775	9.47238	9.76571	9.78561	9.50026	9.64526
C19orf54	0.276889	0.0492258	0.368865	8.564	8.28711	8.75003	8.45549	8.95533	8.38794	8.75697	8.10381	8.47837	8.08133	7.93611	8.2621	8.41949	8.34649	8.25027	8.79693	8.05615	8.98925	8.34675
C19orf57	-0.0849795	0.195637	0.562152	6.91752	7.0025	6.8929	7.11684	7.01393	6.83549	7.00723	7.0652	6.95152	6.97253	7.00574	7.18094	6.77715	6.86164	6.93649	7.07208	6.88556	6.71191	6.99052
C19orf60	0.141062	0.0902748	0.437247	9.14271	9.00165	9.11348	9.13126	9.30799	9.14739	9.31927	8.81697	9.28408	9.09138	8.98604	9.03381	8.93446	9.04136	8.89653	8.75697	9.23428	8.94627	9.256
C19orf66	0.0115621	0.919582	0.973808	8.91108	8.89951	8.81385	8.81026	9.31844	9.22609	8.9676	8.60428	9.10769	8.48589	8.60797	9.36962	8.82409	8.83652	8.91481	8.87976	8.87265	8.86521	8.89109
C19orf67	0.0280397	0.642484	0.859694	7.00184	6.9738	6.90147	7.0274	7.06498	6.94184	7.18124	7.21025	6.85861	6.99097	6.87038	7.02999	6.90321	6.97051	6.87459	7.01379	7.03042	7.03792	6.89943
C19orf68	0.0742965	0.375847	0.709415	7.55772	7.48342	7.61182	7.32277	7.91087	7.49718	7.88076	7.56076	7.57962	7.36301	7.45552	7.57349	7.28762	7.49661	7.4241	7.4137	7.46815	7.56522	7.47564
C19orf70	0.0162441	0.826638	0.9382	7.02813	7.01189	6.8142	7.14654	7.21308	7.08386	6.92695	6.81944	7.23345	7.22355	7.10223	6.86589	6.99991	7.02388	6.89093	6.87574	7.02981	6.97925	7.11955
C19orf71	0.090436	0.228702	0.592402	7.99586	7.90543	8.0196	7.9526	8.33788	8.01152	7.973	8.01826	7.99325	7.80669	7.77134	7.94368	7.77692	8.02713	7.84262	7.85604	8.09194	8.03763	7.74605
C19orf73	0.00473814	0.954352	0.985241	7.20039	7.19565	7.35206	7.40795	7.46839	7.31265	7.19465	7.27223	7.2007	6.91232	7.30526	7.13078	6.96909	7.02549	7.1377	7.29358	7.23122	7.21914	6.93555
C19orf80	0.0665391	0.263158	0.62319	6.77974	6.7132	6.7666	6.6934	7.00723	6.64335	6.94926	6.83321	6.7491	6.76279	6.65686	6.61685	6.6738	6.78189	6.69163	6.75182	6.72626	6.70619	6.71303
C1D	0.0971043	0.513606	0.7964	7.96425	7.86714	7.92613	7.64509	7.48429	7.88057	8.12062	7.67485	8.43559	7.86932	7.55796	7.40025	8.56616	7.68938	7.98445	8.13415	8.1956	8.02925	8.02172
C1DP2	-0.0199829	0.884713	0.960477	7.08873	7.10871	6.8591	6.85825	6.86589	7.04375	7.28596	6.96565	7.6371	7.00617	6.87229	6.7489	7.53824	6.55699	7.21111	7.38476	7.24348	7.37567	7.215
C1GALT1	-0.365683	0.0310027	0.327427	8.73234	9.09802	9.01351	8.85505	7.93263	8.46324	8.84104	9.41344	8.87946	9.33733	9.09138	9.5328	9.1049	8.78356	9.14217	8.92436	8.95654	8.37416	8.72966
C1GALT1C1	-0.129834	0.173828	0.537678	6.65339	6.78322	6.83285	6.71442	6.51068	6.69623	6.35145	6.77383	6.46288	6.80898	6.84843	6.84346	6.93151	6.42661	6.83375	6.9982	6.44984	6.73443	6.92869
C1orf100	-0.020087	0.789861	0.924987	4.64294	4.66303	4.62703	4.5744	4.58141	4.67988	4.74254	4.73683	4.73514	4.55193	4.97815	4.54284	4.93939	4.64002	4.64245	4.43698	4.54712	4.487	4.64757
C1orf101	-0.186802	0.10158	0.450996	6.24293	6.42973	6.37214	6.46912	5.91522	6.3017	5.97458	6.44693	6.18247	6.55674	6.7624	6.3113	6.24349	6.07707	6.77873	6.0976	6.48582	6.17682	6.47215
C1orf105	0.0180089	0.800687	0.928155	4.36801	4.35	4.23775	4.38497	4.34474	4.23812	4.26895	4.39353	4.31567	4.26131	4.24039	4.54692	4.59219	4.41284	4.48799	4.31607	4.58432	4.1221	4.36424
C1orf106	0.0662483	0.323273	0.671525	6.86802	6.80177	6.81017	7.00229	7.05184	6.71323	6.9544	6.83767	6.83403	6.80136	6.64439	6.90808	6.76949	6.89474	6.82847	6.84692	6.97388	6.57661	6.77873
C1orf109	0.0224967	0.775772	0.919582	6.01074	5.98824	6.16502	5.98804	5.96392	6.12091	5.97523	5.89854	6.02018	5.92865	6.38884	5.82865	5.9983	5.85752	5.9026	5.81757	6.25633	5.9463	5.94601
C1orf110	0.180722	0.0452604	0.359218	4.95248	4.77176	5.14516	4.86216	5.18463	5.0113	5.03448	4.72302	4.68384	4.61505	4.80195	4.85641	4.84626	4.92537	4.94155	4.54094	5.09318	4.58327	4.89781
C1orf111	0.0877379	0.105914	0.456762	6.15496	6.06722	6.21399	6.22449	6.20865	6.03512	6.01011	6.11219	6.11195	6.07019	6.01105	6.15996	6.06997	6.08294	5.99686	6.04045	6.10153	6.31538	6.16758
C1orf112	-0.134212	0.266605	0.62612	6.69901	6.83323	6.97774	6.81561	6.21064	6.63444	6.36762	6.82865	6.66096	7.03399	7.15459	6.69698	6.69584	6.51764	6.84692	6.80927	6.66677	7.23173	6.80753
C1orf115	0.0899893	0.324723	0.673315	6.55985	6.46986	6.25307	6.57759	7.02541	6.57636	6.73984	6.47019	6.32174	6.40336	6.41528	6.60054	6.5242	6.62078	6.48298	6.48844	6.37416	6.64116	6.28244
C1orf116	0.0120424	0.876658	0.957516	6.36001	6.34797	6.41573	6.50942	6.47501	6.55905	6.27907	6.38134	6.40586	6.50878	6.22366	6.13064	6.51905	6.468	6.24037	6.33403	6.16879	6.06391	6.34108
C1orf122	-0.00791516	0.937917	0.979278	7.80087	7.80879	7.54479	7.72357	8.20123	7.79644	8.06882	7.90001	7.87674	7.98591	7.94632	7.84016	7.66667	8.1107	7.50502	7.6197	7.6205	7.66683	7.60474
C1orf123	-0.0579891	0.571126	0.826721	9.51985	9.57784	9.48142	9.49933	9.36859	9.42469	9.06424	9.32989	9.62186	9.58103	10.0738	9.62798	9.53746	9.64443	9.5014	9.46207	9.70528	9.61817	9.75974
C1orf127	0.0671331	0.387773	0.718428	6.58605	6.51891	6.51821	6.60381	6.85825	6.83822	6.45738	6.48276	6.51113	6.59479	6.45932	6.47828	6.55496	6.78162	6.37455	6.41228	6.62143	6.54699	6.33177
C1orf131	-0.153021	0.217179	0.583815	5.87458	6.0276	5.9083	5.87226	6.14386	6.01142	5.67979	6.30862	5.54236	6.21727	6.54147	5.8167	6.13933	5.61233	5.70594	6.07707	5.84626	5.96217	5.70696
C1orf137	0.100682	0.16606	0.528595	3.91612	3.81544	4.08657	3.83628	3.82377	3.81688	3.92392	3.81327	3.7511	3.8445	3.74265	3.66572	3.91353	3.87604	4.07947	3.8099	4.14303	3.993	3.64892
C1orf140	-0.0218436	0.784583	0.922454	5.88347	5.90531	5.9072	5.74951	5.6179	5.92046	5.99511	5.86819	5.766	5.84922	5.92988	5.85708	5.86535	5.97721	5.97004	6.08163	5.72656	6.30839	5.80398
C1orf141	0.0253215	0.740277	0.905017	3.06004	3.03472	2.89884	2.9996	2.96103	3.1246	2.94137	3.19575	3.20663	3.082	2.80697	3.05137	2.95601	3.08935	2.9637	2.84676	3.10621	3.24294	3.34504
C1orf145	-0.0764432	0.437105	0.750577	6.33779	6.41423	6.2851	6.27038	6.12152	6.58597	6.33647	6.36791	6.57636	6.05943	6.42291	6.0723	6.5641	6.18247	6.78021	6.44878	6.51222	6.25148	6.51637
C1orf146	0.0642672	0.384774	0.715274	3.15161	3.08734	2.86584	3.04307	3.25131	3.08813	3.08813	3.15784	3.19475	3.04445	3.01082	3.10621	3.10621	3.27796	2.9996	3.09694	3.07655	3.52564	3.12979
C1orf147	0.0753218	0.2492	0.609563	6.66449	6.58917	6.51248	6.52232	6.60747	6.67107	6.5431	6.65805	6.65237	6.53327	6.60112	6.44212	6.7493	6.75982	6.62897	6.5264	6.89012	6.57759	6.81822
C1orf158	0.0417691	0.575683	0.828698	5.21157	5.1698	5.117	5.16802	5.30019	5.03118	5.13483	5.33863	5.13757	5.1975	5.12542	5.39171	4.99821	5.30164	5.12864	5.00772	5.29374	5.5064	5.08405
C1orf159	0.0961245	0.198366	0.565188	7.65718	7.56106	7.65535	7.61883	7.86503	7.76193	7.80996	7.6264	7.58089	7.452	7.28822	7.53518	7.48103	7.58089	7.66317	7.58064	7.60729	7.80976	7.48649
C1orf162	0.109678	0.251325	0.611035	11.7984	11.6887	12.1376	11.7916	12.0259	11.5108	11.7572	11.7857	11.6796	11.7841	11.5579	11.9077	11.6812	11.7677	11.5669	11.7172	11.5152	12.0558	11.4534
C1orf167	0.158217	0.00907868	0.258765	6.82715	6.66893	6.72028	6.91027	7.01265	6.67265	6.89762	6.63611	6.81238	6.67188	6.61812	6.74975	6.72724	6.79092	6.57688	6.61368	6.76068	6.85825	6.76642
C1orf168	0.104521	0.178989	0.544389	3.2752	3.17068	3.33284	3.4023	3.19867	3.27987	3.23349	3.20799	3.04445	3.03998	3.03271	3.01082	3.10079	3.44067	3.31081	3.43883	3.3869	3.04583	3.33534
C1orf174	-0.0850584	0.240822	0.602564	9.20996	9.29502	9.00967	9.48062	9.35409	9.24355	9.16355	9.33206	9.13505	9.41584	9.40233	9.21537	9.2448	9.2917	9.41805	9.19791	9.22775	9.01477	9.10269
C1orf177	0.0981058	0.409756	0.734698	6.61177	6.51366	7.11626	6.86216	6.24862	6.55077	6.50034	6.49235	6.86076	6.42733	6.8552	6.20801	6.38223	6.55522	6.32884	6.38604	6.77105	6.39451	6.67555
C1orf180	0.0966441	0.187912	0.554387	5.02726	4.93061	4.89612	4.86387	5.05829	4.80937	5.18418	4.90569	4.81285	5.03935	5.11821	4.99079	4.94295	4.87494	5.02517	4.74347	5.04873	5.11457	5.26167
C1orf186	-0.129692	0.187667	0.554155	6.47856	6.60825	6.35003	6.61227	6.43935	6.62844	6.43891	6.21994	6.66789	6.57801	6.50637	6.73805	6.77252	6.82046	6.76866	6.75864	6.4427	6.18655	6.24424
C1orf189	0.184611	0.0378156	0.341616	5.96353	5.77892	6.17734	5.78556	5.79598	5.70819	5.86774	5.97458	5.61818	5.77874	5.61296	5.75311	5.97065	6.09565	6.092	5.69362	6.17936	6.05392	5.7456
C1orf192	0.171267	0.120545	0.473624	4.54834	4.37708	4.51331	4.22022	4.49867	4.33163	4.38665	4.23961	4.45914	4.30812	4.565	4.39207	4.19815	4.90908	4.21389	4.50714	4.50021	4.63782	5.07097
C1orf194	0.00675537	0.921374	0.974318	5.6177	5.61094	5.71572	5.85391	5.64668	5.5569	5.67513	5.65805	5.4559	5.62348	5.65199	5.58945	5.57129	5.7149	5.58829	5.76349	5.30864	5.58593	5.48708
C1orf198	0.545841	0.00378822	0.229838	8.11486	7.56902	7.87943	9.10339	7.91264	7.71376	7.68161	7.56634	7.87092	7.49619	7.46794	7.33313	8.296	8.57331	7.35599	7.7479	7.95177	8.09736	7.53824
C1orf200	0.0970819	0.198052	0.565188	6.17672	6.07964	6.18463	6.08629	6.06169	6.04731	6.19572	6.01429	5.88056	5.95393	5.90247	6.31256	6.30217	6.10444	6.35483	6.17113	6.18829	6.35728	6.10994
C1orf21	0.0918129	0.608532	0.844856	8.30901	8.2172	8.73239	8.97108	8.06168	8.37027	7.97426	7.87752	8.26842	8.3959	9.05357	7.9093	8.02035	8.2901	7.92818	7.93446	8.5358	7.73002	8.46544
C1orf210	0.0246175	0.730436	0.901949	6.80302	6.7784	6.68145	6.95818	7.03152	6.79253	6.87052	6.88761	6.84585	6.77686	6.73621	6.69091	6.74141	6.88101	6.62078	6.87643	6.64649	6.90035	6.5162
C1orf213	0.018272	0.75935	0.913218	5.7826	5.76433	5.89277	5.91328	5.80071	5.81588	5.94498	5.63305	5.79439	5.75659	5.77413	5.92323	5.67979	5.72407	5.75605	5.66129	5.76863	5.69498	5.6242
C1orf216	0.136788	0.0936725	0.442167	6.86042	6.72363	6.83219	6.72811	7.13532	6.99629	6.73164	6.64605	6.50465	6.81944	6.84473	6.84215	6.86304	6.81944	6.48987	6.64586	6.81261	7.01642	6.80498
C1orf220	-0.369777	0.000572027	0.214712	6.17124	6.54102	6.04347	6.0021	6.17284	6.88145	6.01381	6.37627	6.09736	6.75283	6.49961	6.67432	6.25755	6.21994	6.57295	6.47333	6.29515	6.18794	6.34835
C1orf228	0.0466594	0.61917	0.848134	7.22309	7.17643	6.96188	7.19493	7.30498	7.28847	7.28387	7.06854	7.62285	7.28414	7.2377	6.83375	7.24729	7.40918	6.98292	7.09304	7.35399	7.23234	7.01931
C1orf229	0.0822723	0.430714	0.747126	6.79385	6.71158	6.70234	6.93282	7.10724	6.6998	6.99531	6.65016	6.8188	6.6281	6.21027	7.07456	6.63095	6.87598	6.79696	6.81394	6.7107	6.69807	6.49122
C1orf27	0.00298579	0.980528	0.993486	8.25605	8.25306	8.6947	8.177	7.61086	7.84459	8.14732	8.2731	8.09816	8.40188	8.41383	8.37849	8.4161	8.04882	8.38457	8.22987	8.31312	8.3411	8.55542
C1orf35	0.069469	0.320139	0.668428	8.02911	7.95964	7.95307	8.09871	8.1158	7.95281	8.1416	8.11717	8.08671	7.77457	7.72197	8.05289	7.88765	8.00907	7.93336	8.03763	7.98389	8.20228	7.86989
C1orf43	0.130119	0.0325825	0.332733	10.3627	10.2326	10.2647	10.3121	10.3671	10.2512	10.3221	10.1056	10.1966	10.4452	10.164	10.0743	10.4374	10.3538	10.2657	10.3582	10.3563	10.4485	10.4022
C1orf50	0.09006	0.207174	0.574628	7.68392	7.59386	7.63692	7.56522	7.52275	7.60905	7.47382	7.43645	7.70528	7.60525	7.68983	7.5412	7.93289	7.66957	7.70125	7.46258	7.86041	7.73787	7.75584
C1orf52	0.125977	0.125806	0.480211	8.2636	8.13762	8.38965	8.19362	8.07658	8.05393	7.95648	7.98809	8.047	8.02292	8.35092	8.23166	8.56014	8.36626	8.27083	8.13564	8.36367	8.24318	8.22285
C1orf53	0.014067	0.840635	0.943225	6.51531	6.50125	6.61656	6.4188	6.62078	6.33435	6.76766	6.65317	6.52937	6.53672	6.51461	6.58043	6.47844	6.49102	6.40168	6.45962	6.21622	6.58312	6.4452
C1orf54	-0.110747	0.172273	0.536297	5.64626	5.75701	5.29742	5.54125	5.74333	5.766	5.63735	5.66341	5.56365	5.57343	5.89202	5.80326	5.67316	5.73031	5.89609	5.89818	5.53436	5.77264	5.8865
C1orf56	0.116965	0.0489577	0.368251	7.40384	7.28687	7.34797	7.32322	7.51405	7.4075	7.46664	7.3205	7.39637	7.21287	7.29905	7.04438	7.33356	7.41882	7.33124	7.28307	7.35902	7.40985	7.46142
C1orf61	0.0070767	0.930215	0.977554	4.90537	4.8983	5.13386	4.76214	4.72975	4.8481	4.93306	4.8761	5.05026	4.90177	4.8518	4.87882	5.30931	4.97738	4.98339	4.79613	4.6706	4.87441	4.75783
C1orf64	0.0378464	0.615398	0.846495	6.00706	5.96921	5.95533	5.87817	6.24942	6.07766	6.00926	5.96591	6.07671	5.73437	5.9848	6.22506	5.89646	6.17353	5.76874	5.92046	6.00023	6.03658	5.86455
C1orf68	0.039555	0.606652	0.843452	6.99189	6.95233	7.01705	6.87295	6.94549	7.11031	7.00357	6.93626	6.94389	6.85981	7.00905	7.22005	6.79639	6.96124	6.65949	6.87981	6.99741	7.28218	7.0507
C1orf74	0.00272528	0.973648	0.991589	6.6316	6.62887	6.78512	6.69584	6.34835	6.82501	6.52795	6.55311	6.56259	6.64382	6.59572	6.69927	6.29788	6.80624	6.41088	6.74059	6.71647	6.81126	6.69528
C1orf85	0.193623	0.320268	0.668501	9.32287	9.12925	9.97303	8.99499	9.07762	9.78184	10.0423	8.91071	9.2694	8.7799	8.40632	9.06333	9.02739	9.51463	9.30598	9.51648	9.25804	9.18515	8.83266
C1orf86	0.0618517	0.263146	0.62319	7.0968	7.03495	7.04438	7.06247	7.16206	7.08518	7.20461	6.98644	7.17832	6.97289	6.84135	6.99869	7.07434	7.10962	7.0567	7.16001	7.10332	7.10172	7.00867
C1orf87	0.0814564	0.345262	0.688002	5.33141	5.24995	5.32188	5.31098	5.29191	5.25386	5.34027	5.56472	5.17029	5.04255	5.05308	5.24575	5.01336	5.4463	5.40931	5.26007	5.16114	5.50493	5.59192
C1orf94	0.0726376	0.257892	0.617786	5.75884	5.68621	5.74358	5.86972	5.92997	5.79215	5.90691	5.6813	5.62004	5.64848	5.60541	5.74245	5.69377	5.66383	5.82239	5.57743	5.53007	5.80738	5.68436
C1orf95	0.127593	0.0543755	0.378168	6.78784	6.66024	6.80886	6.90256	6.87478	6.7715	6.90132	6.7167	6.75949	6.63133	6.67919	6.62143	6.73758	6.65997	6.64248	6.45982	6.67432	6.937	6.59412
C1QA	0.425526	0.0680268	0.402119	7.20129	6.77577	7.05945	6.4566	7.2377	6.32035	7.65111	6.53893	6.84796	6.80843	6.57613	7.19765	7.26317	6.95361	6.49947	7.4172	6.6057	8.48571	7.09858
C1QB	0.578723	0.108006	0.458608	8.47199	7.89327	8.59615	7.27621	8.06143	7.34117	9.15077	7.3486	7.99177	7.75863	7.39804	8.5659	8.3677	8.73177	7.27435	9.46768	7.55443	9.99495	8.51452
C1QBP	-0.233646	0.00713048	0.249638	8.42637	8.66001	8.10929	8.34357	8.5542	8.39201	8.58	8.73795	8.762	8.67209	8.87191	8.77443	8.52702	8.51974	8.44295	8.62676	8.46914	8.36664	8.3677
C1QC	0.619056	0.0682218	0.402697	7.76457	7.14551	7.69287	6.82709	7.24243	6.80157	8.71241	6.69632	7.2492	6.88187	6.65002	7.79495	7.50989	7.85296	6.61725	8.47291	6.98171	9.31844	7.74331
C1QL1	0.10444	0.189878	0.557366	8.09192	7.98748	8.00601	8.17517	8.276	8.04498	8.26256	8.08819	7.99923	7.96407	7.7597	8.27617	7.82025	8.15893	7.77428	7.99325	8.07817	8.01525	8.03496
C1QL2	0.000503674	0.995729	0.998258	5.25433	5.25383	5.19635	5.48263	5.35554	5.56038	5.35494	5.31196	5.32401	5.18657	5.42991	5.07563	4.99514	5.47994	4.93186	5.21031	5.33129	4.94499	5.1482
C1QL3	0.0877967	0.267144	0.62664	7.58573	7.49793	7.52952	7.64533	7.78096	7.4334	7.82851	7.69389	7.59038	7.39127	7.24729	7.69389	7.33112	7.58044	7.486	7.44733	7.61434	7.50797	7.45336
C1QL4	0.0368688	0.641523	0.859382	6.57066	6.53379	6.50297	6.4042	6.61439	6.22456	6.64163	6.68381	6.81742	6.46618	6.30615	6.61555	6.62791	6.74324	6.62527	6.53137	6.43116	6.66041	6.51
C1QTNF1	-0.0242588	0.746003	0.907573	7.3669	7.39116	7.39182	7.33611	7.5053	7.38183	7.46115	7.55925	7.40292	7.28307	7.10287	7.58177	7.3103	7.39865	7.43576	7.38183	7.17315	7.57419	7.15144
C1QTNF2	-0.0458818	0.499972	0.788146	6.21703	6.26291	6.23844	6.1277	6.4565	6.5162	6.29481	6.27502	6.25577	6.06032	6.25721	6.25191	6.19727	6.20386	6.27718	6.20969	6.27741	5.98333	6.17397
C1QTNF3	-0.17484	0.150363	0.510937	6.72865	6.90349	6.67992	6.88101	6.50007	7.04424	6.30839	6.88281	6.70663	7.09217	7.52202	6.63393	6.85269	6.79141	6.69642	6.64975	6.77072	6.9475	6.82618
C1QTNF4	0.112836	0.152452	0.51242	7.46318	7.35034	7.43883	7.46239	7.70793	7.27529	7.6493	7.52728	7.46648	7.18147	7.15244	7.48238	7.31526	7.51793	7.3025	7.4149	7.42656	7.47415	7.17624
[truncated: 21,308 more rows]

## Sheet: HF_GSE9128_vs_Control_GSE9128
Gene_Name	log2FC	p_value	q_value	Control_GSE9128	HF_GSE9128	GSM231003	GSM231004	GSM231005	GSM231006	GSM231007	GSM231008	GSM231009	GSM231010	GSM231011	GSM231012	GSM231013
A1CF	0.0672903	0.669509	0.956859	6.43358	6.50087	6.09039	6.31431	6.89605	6.33094	6.23482	6.57321	6.57967	6.44731	6.4956	6.63398	6.71146
A2M	0.0236402	0.819859	0.977651	5.44344	5.46708	5.1886	5.41598	5.72576	5.5239	5.46045	5.46908	5.60131	5.32356	5.41191	5.48465	5.46181
A4GALT	-0.229149	0.347767	0.878891	6.31206	6.08291	6.16115	6.6976	6.07742	5.82432	5.86624	5.91202	5.77347	6.61301	6.78009	5.82716	6.06695
A4GNT	-0.189797	0.0688914	0.655087	6.06068	5.87088	6.07952	6.13757	5.96495	5.91184	5.92277	5.87301	5.77403	5.86071	6.16572	5.74757	5.71141
AAAS	0.0815126	0.583677	0.940863	7.87715	7.95866	7.85576	7.91	7.86568	7.86867	7.86568	7.9276	8.06251	8.10032	8.45826	7.77595	7.61029
AACS	-0.0640712	0.647313	0.952251	6.5117	6.44762	6.81338	6.37525	6.34646	6.56957	6.83028	6.41244	6.24927	6.22081	6.37813	6.49233	6.42815
AADAC	-0.156914	0.0746075	0.662227	5.42105	5.26414	5.58817	5.37844	5.29654	5.32044	5.26811	5.27315	5.29364	5.35509	5.11725	5.325	5.16042
AAGAB	-0.114948	0.308299	0.864701	6.57768	6.46274	6.31202	6.66907	6.75197	6.43899	6.46549	6.46894	6.19647	6.4075	6.60813	6.57458	6.54178
AAK1	-0.0876559	0.386223	0.888863	6.46594	6.37828	6.55894	6.38211	6.45676	6.42005	6.37525	6.5452	6.38284	6.07192	6.28709	6.42194	6.52196
AAMDC	0.0825632	0.342046	0.878891	5.61045	5.69301	5.65336	5.68699	5.491	5.61937	5.62604	5.74757	5.53757	5.87741	5.79614	5.70474	5.63527
AAMP	-0.171073	0.558135	0.931296	8.92284	8.75177	8.74864	9.25483	8.76507	8.76045	8.40558	8.36162	8.70082	9.51521	9.52959	8.46543	8.27546
AANAT	-0.0515651	0.767326	0.970042	5.21286	5.1613	5.2275	5.19829	5.2128	5.02189	4.79195	5.07912	4.93625	5.39788	5.69008	4.95753	5.41568
AAR2	-0.0157377	0.877551	0.982433	8.17376	8.15802	8.06187	8.31447	8.14494	8.05599	7.95161	8.31125	8.13141	8.14739	8.19766	8.40636	8.06251
AARS	0.285678	0.0268541	0.476541	7.85836	8.14403	7.90563	7.77607	7.89337	8.02444	7.99387	7.95731	7.9283	8.28864	8.37878	8.25686	8.32408
AARSD1	-0.287128	0.155791	0.772351	6.08561	5.79848	5.86511	6.33516	6.05656	5.62368	5.54441	5.61311	5.75322	6.26887	6.34056	5.58571	5.65831
AASDHPPT	0.290035	0.213291	0.814198	6.68481	6.97484	6.8708	6.68042	6.50319	7.57567	7.2384	6.9876	7.11262	6.50995	6.39462	6.80354	7.17632
AASS	-0.037431	0.546189	0.928591	4.52806	4.49063	4.54298	4.48778	4.55341	4.48819	4.48865	4.51404	4.42027	4.52048	4.39774	4.56455	4.53107
AATF	-0.0848303	0.624721	0.949691	8.41304	8.32821	8.46103	8.42269	8.3554	8.32981	8.32439	7.91167	8.63538	8.55008	8.70722	8.25278	7.91435
AATK	0.0178783	0.855437	0.981281	7.21471	7.23259	7.22032	7.18412	7.23969	7.20373	7.21344	7.30789	6.92367	7.26088	7.46721	7.28491	7.19895
ABAT	0.256424	0.0365558	0.538747	5.41825	5.67467	5.26615	5.44228	5.54632	5.62749	5.81658	5.82012	5.77987	5.49629	5.38269	5.79614	5.67822
ABCA1	-0.0626717	0.688187	0.960858	5.63608	5.5734	5.56331	5.38601	5.95891	5.61468	5.60938	5.84917	5.42524	5.50585	5.14192	5.67364	5.76736
ABCA11P	0.212303	0.151133	0.769239	5.02183	5.23413	5.06659	4.946	5.05291	5.20391	5.37909	5.37699	5.66569	4.90183	5.00547	5.18136	5.15874
ABCA12	-0.0749022	0.362704	0.883082	4.5451	4.4702	4.47289	4.76094	4.40147	4.49634	4.50866	4.4441	4.41627	4.56483	4.45818	4.42457	4.44863
ABCA2	-0.106951	0.670227	0.956859	6.51589	6.40894	6.61387	6.74974	6.18406	6.31101	6.23411	6.11356	6.1741	7.1387	7.02554	6.20123	6.07327
ABCA3	-0.347549	0.197214	0.808429	6.20538	5.85784	6.35484	6.68893	5.57239	5.71223	5.60913	5.62178	5.77296	6.44209	6.40767	5.69367	5.60316
ABCA4	-0.125948	0.240475	0.826249	6.73872	6.61277	6.55007	6.8502	6.81587	6.60539	6.53007	6.59816	6.59649	6.86874	6.76016	6.51382	6.42932
ABCA5	-0.239844	0.177941	0.794089	6.82829	6.58844	6.6663	6.89668	6.92188	6.69431	6.96866	6.83827	6.79095	6.37419	6.23926	6.61592	6.186
ABCA6	0.0881455	0.300188	0.861351	4.69126	4.7794	4.58443	4.7577	4.73164	4.90251	4.75445	4.74859	4.99023	4.70315	4.69758	4.73221	4.7065
ABCA7	-0.424752	0.341584	0.878891	7.10485	6.6801	7.44851	7.87987	5.98618	6.55542	6.63848	6.18513	6.31769	7.76453	7.45762	6.24697	6.27498
ABCA8	0.0069297	0.923627	0.98666	4.39037	4.3973	4.57037	4.29257	4.30816	4.45621	4.34881	4.43061	4.36704	4.37885	4.43351	4.39185	4.37149
ABCB1	-0.289942	0.0278921	0.48269	5.77933	5.48939	5.89778	5.77942	5.66079	5.68497	5.57353	5.35771	5.63396	5.71157	5.41848	5.2665	5.26837
ABCB11	-0.0545066	0.498946	0.916341	4.92023	4.86572	4.72578	4.97019	5.06471	4.84089	4.84586	4.84829	4.8122	4.78664	4.89535	4.94912	4.94743
ABCB4	-0.0513849	0.770167	0.970042	5.67689	5.62551	5.93576	5.76951	5.32541	5.73529	5.55994	5.27181	5.90695	6.00058	5.68206	5.31471	5.53272
ABCB6	-0.107361	0.374392	0.885365	6.04924	5.94188	6.1941	6.1869	5.76671	5.92053	5.90798	5.81615	5.93951	6.13592	6.1716	5.90467	5.73866
ABCB7	-0.187597	0.0300705	0.502835	7.27221	7.08461	7.28624	7.30449	7.22589	6.93377	7.13061	7.05431	7.28209	7.10334	7.01925	7.12376	7.02975
ABCB8	-0.133762	0.35083	0.878891	6.00236	5.8686	5.87563	6.23726	5.89418	5.69346	5.5808	5.85042	5.83061	5.99543	6.29715	5.79292	5.90798
ABCB9	0.0961187	0.241255	0.826704	5.669	5.76512	5.74983	5.53779	5.71939	5.65203	5.70969	5.66947	5.76763	5.78482	5.8075	5.94101	5.7888
ABCC1	-0.111627	0.10883	0.72083	7.27393	7.1623	7.24379	7.37425	7.20373	7.10572	7.10831	7.20209	7.17936	7.10549	7.14079	7.24678	7.20986
ABCC10	-0.0961867	0.639013	0.952086	7.84898	7.75279	7.89858	8.22814	7.42021	7.70536	7.86259	7.43395	7.58562	8.19909	8.12971	7.67864	7.42737
ABCC2	0.152675	0.224933	0.822997	5.20971	5.36239	5.0844	5.27346	5.27128	5.21499	5.15679	5.58461	5.65391	5.21948	5.23103	5.3167	5.52159
ABCC3	-0.0625289	0.737949	0.966511	6.77677	6.71424	6.52335	6.64011	7.16684	6.57093	6.82835	6.83862	6.51549	6.52581	6.33547	7.18228	6.91695
ABCC4	0.116192	0.419082	0.900509	5.60363	5.71983	5.5461	5.46889	5.79591	5.48326	6.02874	5.82639	5.83324	5.58927	5.45119	5.97801	5.5685
ABCC5	0.172821	0.207391	0.811859	7.31307	7.48589	6.89822	7.40807	7.63291	7.3931	7.46771	7.55874	7.68919	7.42902	7.50105	7.40644	7.44187
ABCC6	0.0217927	0.772374	0.970042	5.55138	5.57317	5.45771	5.56203	5.63439	5.41862	5.52644	5.55855	5.52121	5.67699	5.67907	5.58294	5.62153
ABCC8	-0.0508868	0.655688	0.953564	5.84077	5.78988	5.69321	5.96373	5.86536	5.56085	5.58626	5.99413	5.73744	5.84247	6.03606	5.74438	5.81744
ABCC9	-0.156387	0.116899	0.730359	5.17378	5.01739	5.35075	5.19615	4.97444	5.06984	4.98647	4.94349	5.12897	5.1097	5.12335	4.88981	4.88751
ABCD1	0.0593383	0.61918	0.948365	7.53004	7.58938	7.49065	7.36708	7.7324	7.57057	7.2421	7.55422	7.63044	7.8497	7.56319	7.62963	7.6752
ABCD1P2	-0.0852175	0.278531	0.847617	5.30185	5.21663	5.23849	5.44004	5.22701	5.25204	5.27545	5.14675	5.3349	5.18063	5.26662	5.19197	5.08469
ABCD2	0.181693	0.0683891	0.654073	4.33168	4.51337	4.32224	4.30576	4.36704	4.77031	4.62591	4.52155	4.54959	4.36241	4.44176	4.35017	4.4853
ABCD3	0.319675	0.245196	0.829677	6.74723	7.06691	6.99457	6.80606	6.44106	7.74258	7.76183	7.0766	7.09828	6.59421	6.67427	6.83805	6.74945
ABCD4	-0.0587853	0.457078	0.906554	6.48874	6.42996	6.48154	6.61483	6.36986	6.36552	6.45451	6.40222	6.41216	6.61131	6.35932	6.36473	6.46987
ABCE1	0.34468	0.311378	0.867309	6.77226	7.11694	6.89097	6.41622	7.00958	7.857	7.34893	7.25332	7.59341	6.29388	6.20569	7.12992	7.25332
ABCF1	-0.0936703	0.408988	0.896871	8.47061	8.37694	8.50342	8.5944	8.31401	8.20219	8.19458	8.403	8.47117	8.38273	8.60174	8.56297	8.19714
ABCF2	0.282662	0.0181009	0.432948	5.95216	6.23482	5.74273	5.96566	6.14809	6.10275	6.19218	6.27146	6.03011	6.4393	6.254	6.26294	6.32584
ABCF3	-0.207221	0.186647	0.79759	7.3603	7.15308	7.48314	7.66878	6.92898	7.05823	6.90693	7.16448	7.15007	7.43537	7.30214	7.06323	7.14418
ABCG1	-0.27376	0.0954584	0.705107	5.56045	5.28669	6.05736	5.4369	5.18708	5.308	5.4294	5.27213	5.34439	5.18393	5.05338	5.3574	5.34487
ABCG2	0.0561082	0.636088	0.952086	4.85157	4.90768	4.59862	4.85867	5.09741	4.92512	5.07378	4.91106	4.66028	4.78192	4.86679	4.95303	5.08943
ABCG4	0.0629574	0.636297	0.952086	6.44026	6.50322	6.22499	6.37312	6.72268	6.46914	6.31743	6.81788	6.36552	6.40618	6.39683	6.71934	6.53345
ABCG5	0.0328037	0.622195	0.949224	5.2381	5.2709	5.28593	5.30399	5.12438	5.28736	5.16177	5.27081	5.23412	5.33402	5.3011	5.30032	5.27772
ABHD10	0.299669	0.063213	0.632503	7.29549	7.59516	7.26951	7.29108	7.32588	7.50619	7.41197	7.90201	7.43655	7.33776	7.42186	8.0307	7.71425
ABHD11	0.0800874	0.687763	0.960858	6.51452	6.59461	6.22008	6.49849	6.82501	6.43254	6.36196	6.60431	6.10477	6.68996	7.17632	6.73322	6.65382
ABHD14A	0.0512633	0.722265	0.965144	7.29895	7.35022	6.97834	7.55004	7.36847	7.14373	7.14848	7.37287	7.41593	7.43965	7.66403	7.13735	7.47968
ABHD14A-ACY1	0.0748513	0.571576	0.9349	7.2284	7.30325	7.27952	7.23742	7.16826	7.34927	7.16075	7.18353	7.80014	7.26418	7.07101	7.28967	7.30746
ABHD17A	0.251046	0.312708	0.867671	9.54597	9.79702	9.92295	8.73525	9.97972	9.7661	9.73912	9.87275	9.49315	9.86678	10.1727	9.51262	9.95293
ABHD17B	-0.0126639	0.931034	0.988504	6.60295	6.59029	6.91431	6.53137	6.36317	6.7161	6.57574	6.44279	6.96943	6.47591	6.72354	6.46941	6.34937
ABHD2	0.123552	0.495904	0.915879	5.52488	5.64843	5.43667	5.20908	5.9289	5.86572	5.89158	5.87863	5.45828	5.29364	5.35854	5.63073	5.81035
ABHD3	0.300156	0.137604	0.759214	8.10577	8.40592	8.15892	7.95389	8.20449	8.68707	8.90754	8.52592	8.45169	8.069	7.84597	8.34111	8.4191
ABHD4	-0.00023125	0.999031	0.999497	8.45595	8.45572	8.15358	8.72435	8.48992	8.15543	8.11345	8.53023	8.55081	8.88082	8.83916	8.16878	8.40706
ABHD5	0.216404	0.211809	0.813195	5.51801	5.73442	5.55065	5.52442	5.47897	5.86448	6.05688	5.83684	5.45771	6.16291	5.453	5.38563	5.65789
ABHD6	0.0990399	0.300782	0.861351	5.41819	5.51723	5.28623	5.56108	5.40726	5.51491	5.4085	5.44014	5.42443	5.76671	5.49738	5.62669	5.45909
ABHD8	0.101543	0.629875	0.951393	5.65197	5.75351	5.42524	5.74077	5.78988	5.41767	5.64238	5.61998	5.68206	5.86865	6.56923	5.75118	5.47691
ABI1	0.0705802	0.826107	0.977651	8.2451	8.31568	8.38217	8.13141	8.22173	8.79015	9.00953	8.58607	8.63455	7.60258	7.33445	8.31586	8.25228
ABI2	0.0782218	0.39612	0.89257	6.7398	6.81803	6.56682	6.85906	6.79353	6.84089	6.71478	6.92063	6.98062	6.71951	6.9093	6.75592	6.70256
ABI3BP	0.0992417	0.315668	0.869124	4.90373	5.00298	4.89867	5.02456	4.78798	5.02678	4.97388	4.94393	5.05677	5.22842	5.07994	4.96175	4.75233
ABL1	-0.359062	0.0652361	0.641888	7.95061	7.59155	8.36268	7.81928	7.66988	7.43834	7.29212	7.38421	7.7113	7.86377	7.99916	7.42211	7.6214
ABL2	-0.272695	0.0696572	0.656308	6.91056	6.63786	6.64371	7.23143	6.85654	6.47591	6.52728	6.70803	6.43814	6.79389	6.96697	6.59068	6.60202
ABLIM1	-0.181361	0.309367	0.865061	7.97805	7.79669	8.1403	8.14256	7.6513	8.01339	7.61248	7.64028	7.91725	8.15315	8.0435	7.42583	7.56763
ABLIM3	0.0655485	0.772016	0.970042	5.98438	6.04993	5.6476	5.8075	6.49804	5.62997	6.06785	6.40286	5.86183	6.05364	5.91004	6.6336	5.83964
ABO	-0.159212	0.587038	0.941296	6.06601	5.9068	5.94673	6.65611	5.59518	5.84641	5.71194	5.50093	5.84942	6.63222	6.55404	5.54592	5.61349
abParts	0.913399	0.0060891	0.313387	6.71327	7.62667	6.74573	6.35812	7.03597	7.61365	8.17715	8.25132	6.90179	7.28209	7.94467	7.31375	7.52895
ABR	-0.0347973	0.888314	0.982682	7.37276	7.33796	7.74193	7.46094	6.91541	7.29028	7.18879	6.92188	7.23449	7.97328	7.89858	7.06724	7.12914
ABT1	-0.187295	0.270278	0.845815	8.28081	8.09351	8.48207	8.20105	8.1593	8.09662	7.79498	7.84322	8.09662	8.58607	8.39256	7.90325	8.03478
ABTB2	-0.0457109	0.640768	0.952086	6.82668	6.78096	6.67085	6.99436	6.81482	6.66951	6.71803	6.92761	6.57245	6.89346	6.74397	6.86615	6.85654
AC002310.7	-0.0869077	0.460049	0.906554	5.09403	5.00712	5.02911	5.20354	5.04945	4.87277	4.84489	5.02881	4.76014	5.22907	5.28364	4.96346	5.07422
AC003989.4	0.0712636	0.3702	0.884786	5.89393	5.96519	5.86448	5.87026	5.94704	5.95496	5.99979	5.78342	6.0761	5.97332	6.10859	5.87592	5.94944
AC004490.1	-0.161944	0.384373	0.88808	5.17775	5.01581	5.51262	5.33556	4.68508	5.17335	4.96319	4.85624	5.02911	5.40627	5.15823	4.82446	4.71563
AC004692.5	0.0424038	0.624386	0.949691	7.35522	7.39763	7.39462	7.40567	7.26539	7.46771	7.50252	7.44582	7.153	7.52775	7.3701	7.35464	7.35948
AC004941.5	-0.0941856	0.486076	0.912489	6.17841	6.08422	6.32536	6.14875	6.0611	6.11832	6.3608	5.93206	5.7013	6.35524	6.04601	6.04807	6.11196
AC005838.2	0.0887826	0.454368	0.905478	5.47901	5.56779	5.39448	5.40193	5.64061	5.67822	5.74058	5.72945	5.55757	5.25646	5.34149	5.63772	5.60081
AC007292.3	0.0369487	0.842381	0.980147	5.92824	5.96519	5.90307	6.02327	5.85838	5.74888	5.87093	5.91714	5.6262	6.7167	5.97705	5.95838	5.90624
AC007389.3	0.29304	0.235833	0.823721	7.71813	8.01117	6.88412	7.94514	8.32515	8.06292	7.86609	8.35385	8.0268	7.90201	7.95923	8.06621	7.85229
AC007967.3	-0.150566	0.312481	0.867446	5.70195	5.55138	5.72856	5.83684	5.54043	5.21794	5.4237	5.39996	5.54621	5.72383	6.01461	5.53987	5.54491
AC009237.8	0.00538997	0.960048	0.993484	5.06537	5.07076	4.94647	5.17703	5.07261	5.14994	5.13176	5.09225	5.03884	5.388	4.8755	4.91532	4.97444
AC009947.3	-0.0888082	0.552467	0.929168	5.25486	5.16605	5.62292	5.24387	4.89778	5.16928	5.14675	5.17911	5.26947	5.39903	5.16829	5.19008	4.80636
AC012065.7	-0.0949209	0.283545	0.849963	6.50051	6.40559	6.49715	6.52104	6.48335	6.40051	6.27471	6.40021	6.37419	6.69049	6.40407	6.40222	6.29835
AC068039.4	0.204599	0.317979	0.870289	6.32599	6.53059	6.33767	6.34019	6.30013	6.50736	7.35293	6.53665	6.35161	6.36794	6.22755	6.6073	6.29341
AC074212.6	-0.496257	0.0586471	0.621929	6.3785	5.88224	6.46455	6.59649	6.07446	5.60454	5.43276	5.60197	5.82231	6.4131	6.59368	5.71646	5.87312
AC084219.3	0.0741014	0.651812	0.953073	4.74884	4.82294	4.53034	5.0689	4.64729	4.70315	4.67071	4.59575	4.9624	5.16177	5.17748	4.71093	4.60134
AC104537.2	-0.0777634	0.30356	0.862955	4.79775	4.71999	4.7587	4.71993	4.91464	4.67903	4.68263	4.77357	4.70041	4.57479	4.73502	4.80228	4.8122
AC128677.4	0.893365	0.00884984	0.342272	7.59513	8.48849	7.52486	7.11116	8.14936	8.52528	9.2882	8.20378	8.08164	8.62946	8.86225	7.90826	8.40908
ACAA1	-0.210847	0.438207	0.904975	8.22526	8.01441	8.0284	8.95356	7.6938	7.92523	7.94817	7.53884	7.88531	8.67021	8.319	7.92345	7.90506
ACAA2	-0.0574273	0.696788	0.961697	7.49615	7.43873	7.56319	7.43738	7.48788	7.44611	7.42703	7.16104	7.49365	7.661	7.89491	7.19258	7.23349
ACACA	-0.093831	0.297282	0.857366	6.80688	6.71305	6.87107	6.90981	6.63975	6.59312	6.66567	6.85654	6.79287	6.56883	6.67927	6.81012	6.73796
ACACB	-0.118942	0.487443	0.912843	6.75537	6.63642	6.79244	7.10869	6.36497	6.58765	6.62176	6.46401	6.58418	7.01846	6.924	6.40407	6.48728
ACAD10	-0.185935	0.451466	0.904975	6.61782	6.43188	6.75869	6.99091	6.10386	6.44279	6.46786	6.25612	6.10598	6.92317	7.01482	6.03298	6.21134
ACAD8	0.266892	0.247388	0.831564	6.23768	6.50457	6.24513	5.84997	6.61794	6.45117	6.71292	6.47887	6.67775	6.18988	5.85486	6.924	6.74712
ACADL	0.00102414	0.991755	0.998218	5.14568	5.1467	5.27815	5.15596	5.00292	5.13677	5.13237	5.0264	5.44911	5.18136	5.07164	5.16066	5.01533
ACADM	0.404075	0.185092	0.795189	5.92747	6.33155	6.03255	5.68821	6.06166	6.911	7.08979	6.28737	6.41757	5.68185	5.5913	6.30658	6.36694
ACADS	-0.225132	0.425021	0.902886	6.83453	6.6094	6.88059	7.33864	6.28437	6.61301	6.66152	6.01043	6.51831	7.19157	7.19361	6.46146	6.2253
ACADSB	-0.0603074	0.511084	0.92024	4.4837	4.42339	4.68721	4.38504	4.37885	4.61851	4.49403	4.41732	4.40317	4.3095	4.45164	4.34751	4.34546
ACADVL	-0.30368	0.0975788	0.707787	8.98572	8.68204	8.99971	8.95194	9.0055	8.35385	8.54895	8.47951	8.2937	8.92809	9.12022	8.88082	8.85115
ACAN	0.0321974	0.7677	0.970042	6.5404	6.5726	6.41147	6.66478	6.54497	6.44589	6.47683	6.86404	6.36727	6.71934	6.5654	6.49868	6.64336
ACAP1	0.0374775	0.821711	0.977651	7.93021	7.96769	8.07514	7.88712	7.82838	7.88142	7.87071	7.84434	7.5367	8.33862	8.41381	7.90201	7.95389
ACAP2	0.110138	0.735428	0.966511	6.38542	6.49556	6.47178	6.04079	6.64371	6.86435	6.8621	6.96607	6.56705	5.7697	5.44275	6.78223	6.71025
ACAT1	-0.0224418	0.889047	0.982682	8.285	8.26256	8.30789	8.20673	8.34037	8.20075	8.19458	7.965	8.27007	8.60612	8.7345	8.17613	7.9533
ACAT2	-0.111363	0.692866	0.960887	7.10108	6.98972	7.08979	7.35249	6.86097	6.81851	7.00652	6.59008	7.33381	7.40473	7.81076	6.56145	6.39192
ACBD3	0.130774	0.424815	0.902886	6.28295	6.41372	6.35062	6.17307	6.32515	6.39935	6.57134	6.61872	6.16614	6.10025	6.04079	6.69369	6.71951
ACBD4	0.106345	0.367407	0.884173	7.20851	7.31485	7.23606	7.2353	7.15417	7.06874	7.24458	7.39686	7.23274	7.20951	7.68191	7.45038	7.23412
ACD	0.0964189	0.58313	0.940652	7.24458	7.341	7.106	7.43762	7.19012	7.06649	7.16751	7.17032	7.27637	7.77979	7.82435	7.28154	7.16164
ACE	-0.197799	0.425199	0.902891	5.72954	5.53174	5.96394	6.05958	5.16511	5.48772	5.32894	5.18158	5.72183	6.10691	5.94673	5.21243	5.26781
ACE2	0.0893417	0.26267	0.841027	4.88798	4.97732	5.07635	4.74881	4.83877	4.95392	5.00879	5.07635	4.94895	4.90304	4.98029	5.00973	4.93748
ACHE	-0.0679964	0.511457	0.920275	5.71188	5.64388	5.68528	5.83844	5.61192	5.50407	5.55305	5.59436	5.52776	5.77403	5.95289	5.59703	5.64787
ACIN1	0.0544363	0.594363	0.943609	7.14588	7.20031	7.17504	7.16104	7.10156	7.1648	6.99714	7.29932	7.4648	7.18228	7.00392	7.16751	7.32273
ACKR1	0.272756	0.121682	0.73304	5.92883	6.20158	5.65941	5.95523	6.17183	5.99125	6.05867	6.49665	5.84822	6.09083	6.13836	6.47948	6.5092
ACKR2	0.0467825	0.698345	0.96204	6.69018	6.73697	6.54642	6.73201	6.79212	6.66276	6.81317	6.91797	6.9159	6.51382	6.42517	6.8886	6.75833
ACKR3	0.118925	0.180122	0.794089	4.86991	4.98883	5.03665	4.78307	4.79001	4.95481	4.97286	4.9409	5.1296	5.13197	4.84565	4.96535	4.96952
ACKR4	0.106206	0.122484	0.734074	4.37393	4.48013	4.34427	4.38341	4.39411	4.46203	4.37184	4.41135	4.50842	4.50058	4.4526	4.56004	4.57421
ACLY	0.268116	0.0319167	0.511093	7.55097	7.81909	7.51233	7.33503	7.80556	7.94854	7.55503	7.81539	7.77138	7.95589	7.74664	7.90474	7.85509
ACN9	0.275094	0.0871978	0.690968	4.50096	4.77606	4.37608	4.44938	4.67742	5.10837	4.97692	4.97465	4.69235	4.43613	4.44511	4.80748	4.76744
ACO1	0.0484013	0.82186	0.977651	6.25336	6.30176	6.39446	5.96022	6.40539	6.32787	6.27435	6.66907	6.66051	5.77847	5.75637	6.54045	6.40701
ACO2	0.160553	0.221641	0.820816	7.29921	7.45976	7.10636	7.20801	7.58326	7.49978	7.43152	7.47022	7.53711	7.39969	7.10461	7.57156	7.6636
ACOT1	-0.157296	0.472683	0.908939	5.70547	5.54818	5.73375	6.06954	5.31312	5.54909	5.64205	5.02285	5.54889	5.96958	5.98732	5.24302	5.4226
ACOT11	-0.0807718	0.578059	0.937813	6.21479	6.13402	6.24672	6.30214	6.09551	6.07422	6.14809	5.93709	5.95289	6.6672	6.25976	6.06136	5.97155
ACOT13	0.291237	0.0532386	0.59853	6.35829	6.64953	6.38383	6.24163	6.44942	6.54335	6.70903	6.29584	6.95479	6.95024	6.71771	6.53137	6.49392
ACOT7	-0.0680592	0.704872	0.962802	6.43359	6.36553	6.47663	6.72683	6.09731	6.30251	6.3502	6.10477	6.186	6.76546	6.79566	6.22036	6.19928
ACOT8	0.0665626	0.711542	0.964132	7.36435	7.43091	7.39128	7.32694	7.37483	7.33099	7.09941	7.08695	7.66988	7.69091	7.97776	7.27157	7.31983
ACOT9	0.1421	0.387061	0.888863	8.14041	8.28251	8.20449	8.04795	8.16878	8.55008	8.47673	8.1848	8.51599	7.98187	7.79915	8.49378	8.25766
ACOX1	0.106963	0.114635	0.725146	5.28964	5.3966	5.31836	5.22701	5.32356	5.43015	5.37798	5.34027	5.31312	5.47747	5.35191	5.4087	5.47324
ACOX2	-0.0423154	0.691386	0.960887	5.35664	5.31433	5.46313	5.43267	5.17413	5.35707	5.3909	5.1097	5.30184	5.56938	5.27434	5.13396	5.37743
ACOX3	-0.0131969	0.863244	0.98152	5.83032	5.81713	5.72084	5.77643	5.99369	5.83139	5.73529	5.7552	5.89706	5.74216	5.91159	5.81714	5.84718
ACOXL	0.0226203	0.85059	0.980938	4.2982	4.32082	4.25625	4.38598	4.25237	4.27957	4.2905	4.14662	4.23799	4.77927	4.35839	4.21986	4.25437
ACP1	0.0622139	0.658577	0.953909	8.30658	8.3688	8.21991	8.37794	8.32189	8.35819	8.37878	8.38381	8.37072	8.5219	8.79815	8.03478	8.10404
ACP2	0.207142	0.201499	0.811229	7.58408	7.79122	7.70927	7.6752	7.36776	7.65207	7.6882	7.43686	7.8208	7.96541	8.27546	7.84491	7.64603
ACP5	0.212021	0.0332998	0.516361	7.7507	7.96272	7.68117	7.64173	7.9292	8.13679	7.92255	8.01272	7.84024	7.87512	8.08297	7.89232	7.93906
ACP6	0.0970059	0.382022	0.886803	7.57582	7.67282	7.58506	7.50579	7.6366	7.59928	7.59151	7.61365	8.00256	7.52085	7.84211	7.49603	7.71659
ACPP	0.123772	0.462136	0.90706	5.99102	6.11479	5.95972	5.89333	6.12002	6.06663	6.12089	6.06344	6.10518	5.87369	5.76832	6.72876	6.19145
ACR	-0.0293138	0.797177	0.973257	5.67403	5.64472	5.55513	5.58588	5.88109	5.64293	5.75239	5.6434	5.66927	5.32916	5.89521	5.64606	5.57933
ACRV1	-0.0303818	0.774745	0.970042	6.21536	6.18498	6.07086	6.14493	6.4303	6.18212	6.11966	6.3933	6.28128	5.97817	6.04807	6.18469	6.29255
ACSBG1	-0.0326416	0.652616	0.953073	5.10483	5.07218	5.01146	5.0492	5.25382	4.98598	5.0351	5.0492	5.06002	5.13803	5.13645	5.14226	5.03044
ACSBG2	0.138568	0.54106	0.927281	5.41842	5.55699	5.14306	5.56056	5.55166	5.63049	5.52961	5.99314	5.62837	4.94127	5.03435	5.86212	5.83659
ACSF2	-0.0439738	0.754485	0.968157	6.06936	6.02539	6.03639	6.2439	5.92779	6.03552	5.94673	6.03298	6.29624	6.2777	5.99033	6.0528	5.57081
ACSL1	0.473799	0.173111	0.791323	8.89158	9.36537	9.02723	8.35819	9.2893	9.47578	9.44432	9.8695	9.06444	9.77083	8.26265	9.11128	9.92419
ACSL3	0.148574	0.449349	0.904975	6.15841	6.30698	6.23612	6.00104	6.23807	6.44452	6.47778	6.44843	6.21663	5.77433	5.83491	6.59873	6.66051
ACSL4	0.37389	0.210832	0.813195	5.56885	5.94273	5.3981	5.49282	5.81562	6.20456	6.24773	6.13567	5.80435	5.53484	4.89956	6.39086	6.32432
ACSL5	0.244315	0.31186	0.867309	7.61362	7.85794	7.50252	7.42486	7.91348	8.21927	8.23215	7.7403	8.4446	7.49268	7.31969	7.8233	7.59151
ACSL6	-0.0230328	0.795934	0.972755	5.65334	5.63031	5.58343	5.76448	5.61212	5.69405	5.63772	5.53272	5.65697	5.79749	5.64089	5.39012	5.69253
ACSM1	0.0239967	0.785291	0.971478	5.00936	5.03335	4.85217	5.07488	5.10101	5.03318	4.99009	5.02014	4.84249	5.11068	5.13425	5.17821	4.95778
ACSM2A	-0.13967	0.365607	0.883698	5.43208	5.29241	5.34763	5.35159	5.59703	4.94108	5.37831	5.56518	5.06625	5.02841	5.30293	5.56777	5.48936
ACSM3	0.160748	0.173922	0.791323	5.12121	5.28196	4.94173	5.16829	5.25361	5.23372	5.16559	5.52931	5.14537	5.17452	5.20648	5.24632	5.55434
ACSM5	0.0100291	0.900161	0.982682	5.47851	5.48854	5.27497	5.59279	5.56777	5.40627	5.50426	5.50571	5.42832	5.44744	5.54105	5.49308	5.58219
ACSS3	0.203898	0.344257	0.878891	5.50073	5.70463	5.2766	5.28047	5.94512	5.60684	5.62441	6.16958	5.42201	5.52497	5.28211	6.00673	6.00035
ACTA1	0.0660517	0.383622	0.88808	5.46445	5.5305	5.4938	5.43285	5.46669	5.51169	5.5106	5.44106	5.46013	5.46605	5.67533	5.68723	5.4919
ACTA2	0.335097	0.0579956	0.620135	5.8224	6.1575	5.74729	5.54867	6.17124	6.25118	6.36111	6.25751	6.05053	5.88507	5.77249	6.35694	6.32515
ACTB	0.17384	0.078848	0.672705	12.9195	13.0934	12.9989	12.7396	13.02	13.3053	13.0392	12.9989	13.1892	13.1234	12.9596	13.0919	13.0392
ACTBP9	0.590941	0.00567066	0.305787	8.88872	9.47966	8.63332	8.75527	9.27756	9.97164	9.223	9.47859	9.39644	9.18144	9.3641	9.57809	9.64395
ACTC1	0.00013933	0.998237	0.999273	6.85588	6.85602	6.81076	6.91148	6.84541	6.84609	6.85926	6.84597	6.85087	6.7865	6.78331	6.92898	6.94721
ACTG1P4	-0.237056	0.153031	0.769616	5.69665	5.45959	5.95397	5.88037	5.2556	5.46573	5.8984	5.4755	5.37006	5.36613	5.3589	5.34298	5.39903
ACTG2	0.243792	0.0431474	0.563134	6.72728	6.97107	6.5484	6.84954	6.78389	6.97205	6.83006	6.87848	7.19258	7.04929	7.18353	6.79604	6.86652
ACTL6A	0.830414	0.00631325	0.31631	5.26397	6.09438	5.36564	5.18496	5.24131	6.51363	6.73086	5.96084	6.42684	5.6319	5.36695	6.11041	6.01363
ACTL6B	-0.0696709	0.72402	0.965144	6.02236	5.95269	6.33601	6.20591	5.52516	5.84157	5.87328	5.77318	5.98066	6.29555	6.40484	5.75503	5.69741
ACTL7A	0.0554401	0.699657	0.96204	5.94598	6.00142	5.93226	6.03255	5.87312	5.92828	5.74857	5.9289	5.88507	6.38689	6.37406	5.9309	5.82867
ACTL7B	0.0833641	0.469069	0.908607	5.74123	5.8246	5.69686	5.73529	5.79154	5.51861	5.67441	5.98864	5.73091	5.78088	6.01852	5.84418	6.04061
ACTL8	0.0682336	0.708387	0.963328	6.39417	6.4624	6.26154	6.17674	6.74422	6.18446	6.08328	6.66855	6.23074	6.48637	6.61144	6.53623	6.89812
ACTN1	0.378131	0.179763	0.794089	8.08929	8.46742	8.21247	7.29932	8.75606	8.46495	8.50018	8.71955	8.52082	8.27696	7.86501	8.80252	8.58933
ACTN2	0.0701166	0.239181	0.82608	5.60145	5.67157	5.6319	5.60633	5.56612	5.66824	5.64606	5.70883	5.72898	5.61145	5.62784	5.69207	5.68908
ACTN3	0.193079	0.0750994	0.662227	5.90269	6.09577	5.59375	6.02438	6.08995	6.08734	5.99083	6.13422	6.05272	6.02693	6.1743	6.15062	6.14921
ACTN4	-0.10418	0.744948	0.966511	8.60076	8.49658	8.67926	8.96047	8.16256	8.07015	8.03041	8.16521	8.35123	9.22624	9.45846	8.3344	8.33657
ACTR10	-0.0378355	0.787572	0.971786	8.93903	8.9012	8.86319	8.91375	9.04016	8.9064	8.94696	8.99808	9.14585	8.53388	8.54772	9.08805	9.04262
ACTR1A	0.0732447	0.394649	0.89257	7.62457	7.69781	7.55713	7.71941	7.59717	7.73632	7.5311	7.66656	7.77546	7.57666	7.68297	7.89605	7.7174
ACTR1B	-0.0706435	0.798816	0.973568	8.17599	8.10535	8.25534	8.53539	7.73725	8.06691	8.03517	7.58346	8.30701	8.62107	8.81943	7.61557	7.79417
ACTR2	0.897099	0.141166	0.762125	8.6208	9.5179	8.319	7.72019	9.82321	10.4984	10.3005	10.2019	9.58634	8.40706	8.008	9.43353	9.70741
ACTR3	1.05027	0.0818491	0.682179	9.56125	10.6115	9.5345	8.68817	10.4611	11.315	11.197	11.0988	10.7719	9.37051	8.94371	11.0232	11.172
ACTR3B	0.0296986	0.806794	0.974082	5.04375	5.07345	5.29548	5.0527	4.78307	5.00382	5.13803	4.89253	5.28364	5.25229	5.10612	5.01376	4.89738
ACTR3P2	0.107911	0.158077	0.774266	4.59975	4.70766	4.66003	4.56836	4.57085	4.7761	4.7065	4.66731	4.70406	4.5854	4.60393	4.76725	4.8507
ACTR5	-0.152515	0.104456	0.712786	6.4909	6.33839	6.60264	6.39416	6.47591	6.44027	6.49445	6.36859	6.10955	6.39086	6.26559	6.28991	6.3479
ACTR6	0.228815	0.199658	0.811229	5.77178	6.0006	5.78308	5.73398	5.79828	6.25584	6.51216	6.05479	6.16254	5.79591	5.58893	5.83964	5.79496
ACTR8	0.216989	0.117238	0.730359	5.25914	5.47613	4.96079	5.36348	5.45316	5.5562	5.73294	5.51784	5.38835	5.19615	5.30075	5.57672	5.54011
ACVR1	0.226998	0.357425	0.882519	6.40853	6.63553	6.25882	6.22951	6.73726	6.66462	7.14786	6.46714	6.90901	6.05958	6.05854	6.95049	6.82699
ACVR1B	-0.145808	0.083245	0.684327	6.40229	6.25648	6.50893	6.46293	6.23501	6.26723	6.29323	6.16416	6.23237	6.39446	6.18747	6.21201	6.30092
ACVR2A	-0.218237	0.0391628	0.552263	7.82209	7.60385	7.77709	7.97894	7.71025	7.50252	7.67626	7.62514	7.7762	7.36708	7.69331	7.64028	7.55004
ACVR2B	-0.170571	0.159774	0.774266	6.27714	6.10657	6.16594	6.21472	6.45077	5.78677	6.11572	6.17831	5.91395	6.23191	6.31288	6.172	6.14102
[truncated: 13,036 more rows]
