# Supplementary material for: Regulatory network analysis based on integrated miRNA-TF reveals key genes in heart failure
Source: Sci Rep. 2024 Jun 17;14:13896. doi: 10.1038/s41598-024-64732-y (PMC11183224; doi:10.1038/s41598-024-64732-y)
Supplement: Supplementary file 1 — Supplementary Information. [file 41598_2024_64732_MOESM1_ESM.zip › DATA/all_differential_result.xls]

## Sheet: HF_GSE134766_vs_nonHF_GSE134766
ID	Hit_Gene	log2FC	Fold_Change	p_value	q_value	HF_GSE134766	nonHF_GSE134766	GSM3967166	GSM3967167	GSM3967168	GSM3967169	GSM3967170	GSM3967171	GSM3967172	GSM3967173	GSM3967174	GSM3967175	GSM3967176	GSM3967177	GSM3967178	GSM3967179	GSM3967180	GSM3967181	GSM3967182	GSM3967183	GSM3967184	GSM3967185
PK100004_11:32137906-32138979	RP1-65P5.5,THEM7P	-0.193946	0.874211	0.207335	0.581283	0.537363	0.731309	1.27662	1.69291	1.98998	2.61307	1.96682	1.07749	1.67142	1.11761	1.78983	1.39977	1.18082	1.88	1.49361	1.21004	1.44702	1.55094	0.957732	1.64281	1.31637	1.8111
PK100005_11:32143039-32144751	RP1-65P5.5,THEM7P	-0.077764	0.947525	0.386127	0.70527	1.49569	1.57345	3.42038	2.83676	3.02823	3.36795	3.3778	3.01207	2.55829	2.65431	2.94796	2.4076	2.62404	2.97243	3.18974	2.62176	2.56194	3.16041	3.19244	2.65377	2.69125	2.54604
PK100006_11:32148950-32150182	THEM7P	0.187903	1.13911	0.187845	0.565812	1.00278	0.814874	2.19193	2.08182	1.24013	0.841988	1.73165	1.93458	1.67142	1.87199	1.55294	2.3796	2.49284	1.95621	2.4556	1.86548	2.06379	1.93136	2.3575	1.8113	1.37488	1.65362
PK100012_11:32172596-32173695	THEM7P	0.20688	1.15419	0.0613914	0.453663	0.977829	0.77095	1.71019	2.21908	1.73041	2.11949	1.32546	1.66521	1.43264	1.17349	1.86879	1.76371	2.27417	1.95621	1.7974	1.94111	2.08751	2.22399	1.91546	2.02192	1.87217	1.54862
PK100013_11:32174394-32175318	THEM7P	-0.115866	0.922828	0.546963	0.800349	0.350462	0.466328	1.05984	1.18961	1.81694	2.87437	1.36822	0.808116	1.73964	0.782324	1.31605	0.895851	1.00588	1.77838	1.24046	1.56297	0.996312	1.19979	1.39976	1.41113	0.906834	1.2074
PK100018_11:32189765-32191053	THEM7P	-0.00759885	0.994747	0.95948	0.993287	1.07731	1.08491	2.14376	1.85305	2.59562	2.11949	2.22336	2.66923	1.70553	1.64847	1.65823	2.51958	2.03363	2.10865	2.4556	2.04195	2.20612	2.10694	1.89091	2.37997	1.75516	2.04733
PK100019_11:32194950-32195934	THEM7P	0.1238	1.0896	0.315594	0.658737	0.400934	0.277133	1.20436	1.16673	1.15361	0.667783	1.17582	1.24891	1.43264	1.36907	1.42134	1.25979	1.57443	1.19405	1.18983	1.18483	1.49447	1.14126	1.42432	1.45325	1.31637	1.12866
PK100020_11:32200019-32201189	THEM7P	-0.215871	0.861026	0.0344024	0.42929	1.1165	1.33237	2.57733	2.37922	2.7975	3.45505	2.05233	2.37537	3.00172	2.17933	2.44786	2.01566	2.1867	2.31189	2.65812	2.11758	2.27728	2.34105	1.86635	1.83236	1.90143	2.17857
PK100021_11:32202598-32203950	THEM7P	0.267123	1.20341	0.0978649	0.489301	0.546821	0.279699	1.03575	1.23536	0.807527	0.522613	0.897895	1.42033	1.43264	1.45289	1.36869	1.95967	1.55256	1.4227	1.99992	1.46214	1.54191	1.3461	1.25242	1.28476	1.31637	1.39114
PK100022_11:32207126-32207987	THEM7P	-0.270175	0.829219	0.0199548	0.413277	0.2395	0.509676	1.56567	1.21249	1.75926	1.80011	1.49649	1.32237	1.53497	1.06173	1.34237	1.14781	1.11522	1.29567	1.29109	1.15963	1.30469	0.76084	1.12963	1.41113	1.0531	1.18115
PK100026_11:32217098-32218193	THEM7P	0.105613	1.07595	0.461715	0.752183	0.633996	0.528382	1.27662	1.3955	0.865207	0.871022	1.26133	2.00805	1.19387	1.73229	1.81615	1.93168	1.66189	1.4227	1.67082	2.01674	1.51819	1.55094	1.25242	1.20051	1.6674	1.54862
PK100027_11:32218343-32219865	THEM7P	0.138965	1.10111	0.326721	0.666487	0.83609	0.697125	1.8788	1.94456	1.12477	0.754886	1.36822	1.81214	1.2962	2.01169	1.57926	2.35161	2.14297	1.95621	1.41766	1.84027	1.75541	1.63873	1.79268	1.70599	1.93068	1.62737
PK100029_11:32221153-32222220	THEM7P	0.173972	1.12816	0.137083	0.524327	0.92273	0.748758	1.71019	1.8988	1.26897	0.987158	1.64614	2.05702	1.80786	1.64847	1.73719	1.95967	1.57443	2.18486	2.02523	1.94111	2.04007	2.16547	2.06281	1.72706	1.87217	1.36489
PK10002_1:29010557-29011564	EPB41	0.11878	1.08582	0.319628	0.661779	0.506453	0.387673	1.30071	1.18961	1.32665	1.21943	1.28271	1.44481	1.19387	1.22937	1.31605	1.53974	1.53069	1.14324	1.39235	1.78986	1.16236	1.75579	1.37521	1.47432	0.877581	1.65362
PK100033_11:32229590-32230594	THEM7P	-0.0109269	0.992455	0.96697	0.995931	0.352708	0.363635	0.915313	1.05235	1.09593	0.871022	1.75303	1.76316	1.09154	1.42495	1.26341	1.53974	1.35576	1.06703	1.08856	1.31088	1.44702	1.19979	1.44888	1.2637	1.63815	0.918675
PK100034_11:32230601-32231628	THEM7P	0.0629181	1.04458	0.595413	0.82635	0.784348	0.72143	1.37297	2.15045	1.81694	1.56784	1.56063	1.44481	1.9443	1.34113	1.55294	1.73571	1.90243	1.80378	1.94929	1.38651	1.87401	1.60947	1.74356	1.66387	1.95993	1.28615
PK100035_11:32247754-32249618	THEM7P	-0.214199	0.862025	0.0811526	0.473541	0.780709	0.994907	1.95106	1.8988	2.30722	2.67113	1.96682	1.98356	2.35363	1.84405	1.42134	1.56774	1.57443	2.56594	1.7974	1.66381	1.56563	1.40463	1.66989	1.45325	1.90143	1.57487
PK100040_11:32259715-32260667	THEM7P	0.0286659	1.02007	0.805325	0.929308	1.06125	1.03259	2.24011	2.21908	2.59562	2.49693	2.07371	1.64072	1.6373	1.92787	2.10568	1.45576	2.44911	2.26108	2.25307	2.4453	1.77913	2.01915	1.79268	2.0851	2.04769	1.67986
PK100044_11:32275296-32276229	THEM7P	0.0656609	1.04656	0.621525	0.840126	0.29229	0.226629	1.27662	1.25824	1.09593	0.667783	0.897895	1.34686	0.989205	1.20143	1.44766	1.45576	1.11522	1.21946	1.06325	1.61339	1.16236	0.84863	1.37521	1.17945	1.31637	1.31239
PK100048_11:32303048-32304065	THEM7P	-0.0922394	0.938066	0.513441	0.782065	0.246247	0.338487	1.15618	1.25824	1.47085	2.00335	1.17582	0.881581	1.39853	1.06173	1.26341	1.00783	0.984016	1.27027	1.21514	0.806696	1.28097	1.37537	1.12963	1.24264	0.877581	1.65362
PK100049_11:32307704-32309049	THEM7P	-0.288026	0.819022	0.0203831	0.414024	1.37782	1.66585	2.91455	2.65375	3.74923	5.34227	3.46331	2.5223	3.00172	2.68225	2.73739	2.68755	2.79898	2.87081	2.6328	2.14279	2.56194	2.16547	2.08737	2.67483	3.18854	2.83477
PK10004_1:29014933-29016703	EPB41	-0.169239	0.889312	0.0387662	0.432507	1.4046	1.57384	2.28828	2.90539	2.91286	3.45505	3.22815	2.69372	3.34283	2.76607	3.23749	2.9955	2.60217	2.3627	2.68344	2.42009	2.79916	2.4581	2.57851	3.09606	2.42797	2.93976
PK100052_11:32313241-32314683	THEM7P	0.162183	1.11898	0.221359	0.591211	0.880011	0.717827	1.90289	1.62428	1.09593	0.841988	1.62476	2.05702	1.53497	1.59259	1.94776	2.12765	1.77123	1.95621	1.82271	1.94111	1.56563	1.58021	2.11192	1.85343	2.31096	1.46988
PK100053_11:32319063-32320089	THEM7P	-0.014089	0.990282	0.901605	0.970225	0.520503	0.534592	1.27662	1.41838	1.38433	1.13233	1.56063	1.6897	1.46675	1.42495	1.55294	1.51175	1.7931	1.49892	1.39235	1.61339	1.66052	1.112	1.35065	1.15839	1.25787	1.41738
PK100054_11:32322381-32323427	THEM7P	0.210545	1.15713	0.132573	0.520748	0.624997	0.414451	1.44523	1.44126	0.922888	0.551647	1.17582	1.42033	1.73964	1.78817	1.42134	1.39977	1.57443	1.44811	1.84803	1.48735	1.77913	1.28758	1.59622	1.2637	1.6089	1.49613
PK100055_11:32324364-32325442	THEM7P	-0.373029	0.772159	0.0155025	0.407387	0.824441	1.19747	1.75836	1.8988	2.99939	4.1809	2.71506	1.4693	2.72884	1.67641	1.78983	1.76371	1.61816	1.88	1.69613	1.73944	1.75541	1.63873	2.01369	1.64281	1.75516	1.94234
PK100057_11:32328561-32329834	THEM7P	0.00742874	1.00516	0.960177	0.993482	1.27772	1.27029	2.43281	2.37922	2.68214	2.29369	2.52266	2.69372	2.18307	2.48667	1.94776	2.4356	2.0555	2.71838	2.17713	3.17636	2.01635	1.55094	2.28382	2.94863	2.45723	2.78227
PK100058_11:32330814-32331816	THEM7P	0.170725	1.12562	0.145891	0.531952	0.904871	0.734146	1.80654	1.78442	1.38433	1.39363	2.07371	1.86112	1.22798	1.62053	2.07936	1.2318	1.9899	1.75297	1.56956	2.01674	1.73168	2.60441	1.59622	1.5375	2.13545	1.83735
PK100059_11:32332183-32333292	THEM7P	-0.120137	0.920101	0.464102	0.753629	0.200274	0.320411	1.39706	1.41838	0.432604	1.33557	1.23995	1.42033	1.22798	0.894085	1.36869	1.67972	1.50882	0.939999	1.3164	1.05879	1.32842	0.907156	1.0314	1.15839	1.22861	0.944923
PK100060_11:32333581-32335339	THEM7P	0.141098	1.10274	0.075872	0.468079	2.02542	1.88432	3.90212	3.88911	3.43199	3.22278	3.44193	3.52633	3.54749	4.2469	3.71127	3.94734	3.89233	3.40432	4.25299	3.93264	3.6057	5.06251	4.49398	4.23339	4.35865	3.51721
PK100062_11:32337969-32339626	THEM7P	-0.149973	0.901268	0.148108	0.533516	1.18252	1.33249	2.40872	2.85964	1.64389	2.75824	2.43714	2.59577	2.14896	3.01754	2.28993	2.93951	2.86458	1.88	2.15181	2.34446	1.99262	2.19473	2.50484	2.16935	2.1647	2.36231
PK10006_1:29021266-29022207	EPB41	-0.197933	0.871799	0.124708	0.51395	0.814755	1.01269	2.14376	1.80729	2.94171	2.67113	2.20198	1.6897	1.9443	1.28525	1.44766	2.04366	1.74936	1.80378	1.62019	1.6386	1.54191	1.75579	2.11192	1.55856	2.07694	1.73236
PK10007_1:29022641-29023835	EPB41	0.00885454	1.00616	0.925246	0.979631	0.507343	0.498489	1.34888	1.37263	1.06709	1.10329	1.53925	1.86112	1.12565	1.76023	1.5003	1.31578	1.39949	1.16865	1.62019	1.41172	1.6368	1.43389	1.52255	1.30582	1.22861	1.44363
PK100081_11:32397808-32400765	WT1	-0.172756	0.887146	0.100998	0.492359	2.69276	2.86552	7.03346	6.47423	9.20004	11.5265	7.01213	5.99965	7.09499	6.31447	6.71186	5.57107	6.07903	6.19891	6.30354	6.35273	5.69321	7.52061	6.21298	6.92928	6.40634	6.95568
PK100082_11:32401068-32402094	WT1	-0.270881	0.828813	0.0265073	0.421412	0.729329	1.00021	2.24011	2.24196	2.71098	2.49693	1.73165	1.59174	2.04663	1.53671	1.76351	1.65173	1.55256	1.37189	1.67082	1.84027	1.61308	1.17052	1.66989	1.70599	1.84292	2.09983
PK100083_11:32403293-32404617	WT1	-0.0604332	0.958976	0.484892	0.765386	1.59083	1.65127	3.29994	2.90539	3.51851	3.86153	3.42055	2.49781	3.10406	2.90577	3.31645	2.57557	2.79898	2.82	2.86064	3.10074	3.01266	2.83852	3.16788	2.8012	3.15929	3.56971
PK100085_11:32406403-32407525	WT1	0.0933207	1.06682	0.462799	0.752808	0.965674	0.872354	2.21602	1.62428	2.10534	1.16136	1.41098	1.86112	2.04663	1.48083	1.94776	2.46359	1.7931	2.18486	1.7974	2.4453	2.25356	1.52168	1.71901	1.8113	2.07694	1.88985
PK100086_11:32407635-32408729	WT1	0.0319573	1.0224	0.762698	0.909758	0.792527	0.76057	1.6861	1.64715	1.90346	1.42267	1.64614	1.73867	1.97841	1.81611	1.60558	1.51175	1.42136	1.9054	1.44298	1.66381	1.32842	1.75579	1.86635	1.89555	2.04769	2.02109
PK100088_11:32411535-32412699	WT1	-0.13394	0.911339	0.390448	0.707903	0.62528	0.759221	1.6861	1.96743	1.26897	0.92909	1.21857	2.106	1.53497	1.89993	2.18465	2.07166	2.3179	1.60054	1.69613	1.48735	1.35214	1.668	1.39976	1.41113	1.49189	0.944923
PK100089_11:32414057-32416036	WT1	0.0250899	1.01754	0.774316	0.915251	1.45728	1.43219	2.64959	2.81389	2.88402	2.29369	2.65093	2.9386	2.04663	3.18518	2.39521	3.0235	2.75524	2.64216	2.83533	3.30241	2.06379	3.2482	2.84864	2.61165	2.89602	2.28356
PK10008_1:29023962-29025003	EPB41	-0.234845	0.849777	0.0569561	0.449031	0.627963	0.862808	1.37297	1.71578	1.84578	2.99051	1.81717	1.66521	1.77375	1.56465	1.86879	1.59573	1.88056	1.27027	1.6455	1.46214	1.54191	1.3461	1.89091	1.5375	1.46264	1.33864
PK100091_11:32425934-32427119	WT1	0.312136	1.24154	0.103068	0.494437	0.680257	0.36812	1.63793	0.915085	1.24013	1.21943	0.534461	1.56726	1.19387	1.48083	1.02652	2.09965	1.22455	0.965405	1.29109	1.71423	1.66052	2.63368	1.84179	1.79024	1.6674	1.23365
PK100092_11:32427441-32429152	WT1	0.277205	1.21184	0.080874	0.47342	1.41002	1.13281	2.21602	1.71578	2.27838	3.25181	2.35163	2.00805	1.87608	1.59259	2.81635	1.7917	1.7931	1.27027	2.40497	2.39488	3.41593	3.10189	2.45572	3.24349	3.68584	2.80852
PK100093_11:32429475-32431752	WT1	0.134295	1.09756	0.16395	0.546365	2.04403	1.90973	3.73351	3.34006	4.78748	4.0938	3.3778	3.72223	3.17228	3.46458	3.6323	4.25529	3.38939	3.12486	3.64542	4.41162	4.03269	4.94546	3.7327	4.48613	5.17773	4.35714
PK100094_11:32444374-32445977	WT1-AS	-0.181584	0.881734	0.189096	0.566708	1.91078	2.09236	4.40795	3.38581	5.47965	7.51982	4.93842	3.23246	3.82038	3.32488	3.81655	2.71555	3.82673	3.50594	3.46821	3.42846	4.00897	3.04336	3.88004	3.77004	4.00762	4.61962
PK100097_11:32450584-32451648	WT1-AS	-0.0766108	0.948283	0.404895	0.716734	0.818611	0.895222	2.09558	1.57852	1.9323	1.56784	2.00957	1.76316	2.01252	1.70435	1.92144	1.98767	1.74936	1.67676	1.67082	1.61339	1.77913	1.93136	1.64534	1.79024	1.55039	2.20482
PK100098_11:32452045-32452965	WT1-AS	-0.184206	0.880133	0.176324	0.556441	0.0994133	0.283619	1.03575	1.14386	1.09593	1.16136	1.17582	1.6897	1.77375	0.866144	1.21077	1.03583	1.07148	1.21946	0.911355	1.18483	0.901425	0.76084	1.08052	1.01096	1.31637	1.23365
PK10009_1:29027104-29028534	EPB41	0.0379861	1.02668	0.669204	0.864583	1.34036	1.30238	2.33646	2.51648	2.53794	2.67113	2.26612	2.42435	1.91019	2.73813	2.6321	2.57557	2.01177	2.64216	2.7847	2.89906	2.15868	2.31178	2.65218	2.35891	2.36947	3.14974
PK100101_11:32457117-32458949	WT1-AS	0.00457364	1.00318	0.98476	1	1.40647	1.4019	2.91455	2.1962	2.68214	2.14852	2.75782	3.13451	2.89939	2.9896	2.18465	2.49159	2.71151	2.31189	3.03785	2.31925	2.65683	2.42884	2.75041	2.99075	2.80826	2.4148
PK10010_1:29030433-29031579	EPB41	-0.324077	0.798809	0.00489102	0.406917	0.686661	1.01074	1.73428	1.80729	2.24954	3.01954	2.24474	1.8856	1.67142	2.20727	1.57926	1.73571	1.72749	1.77838	1.3164	1.46214	1.6368	1.31684	1.66989	1.74812	1.63815	1.73236
PK10013_1:29035809-29038256	EPB41	-0.0601206	0.959184	0.427301	0.730739	2.01999	2.08011	3.63716	4.71269	4.12416	3.74539	4.51085	4.55484	4.12737	4.33072	3.71127	4.73121	4.28594	4.03946	4.68335	4.03348	3.81919	3.42378	4.44486	4.00171	3.97837	3.75344
PK10014_1:29038884-29039903	EPB41	-0.344814	0.787409	0.0104107	0.406917	0.414551	0.759365	1.30071	1.73866	1.98998	2.4679	2.03095	1.12647	1.6373	1.73229	1.52662	1.37177	1.24642	1.29567	1.44298	1.66381	1.04376	1.19979	1.44888	1.41113	1.57965	0.971171
PK100152_11:32585634-32586624	EIF3M	-0.23055	0.85231	0.0756666	0.467993	0.413656	0.644206	1.25253	1.28112	1.47085	1.56784	1.51787	1.56726	2.49007	1.42495	1.5003	1.65173	1.46509	1.24486	1.56956	1.53776	1.11492	0.84863	1.30153	1.41113	1.72591	1.04991
PK100155_11:32590527-32591520	EIF3M	0.0499964	1.03526	0.714008	0.886588	0.563781	0.513785	1.18027	1.46414	1.49969	1.50977	1.53925	1.02851	2.11485	1.36907	1.26341	1.39977	1.42136	1.27027	1.26577	1.53776	1.44702	1.69726	1.59622	1.68493	1.37488	1.44363
PK100157_11:32595978-32596846	EIF3M	-0.392061	0.76204	0.0108092	0.406917	0.358255	0.750316	1.61384	1.44126	1.64389	2.90341	1.81717	1.15095	2.11485	1.53671	1.73719	0.895851	0.962149	1.54973	1.18983	1.13442	1.37586	1.17052	1.25242	1.39007	1.43338	1.33864
PK10015_1:29040441-29041704	Metazoa_SRP,EPB41	0.142838	1.10408	0.219879	0.590191	0.996091	0.853253	1.63793	1.76154	1.47085	1.07426	1.6889	2.20395	2.14896	1.87199	1.84247	2.35161	2.07737	1.98162	2.35433	2.21841	1.80285	1.60947	2.01369	1.8113	1.95993	2.07358
PK100164_11:32629054-32630083	CCDC73	-0.303672	0.810188	0.0432114	0.436058	0.430316	0.733988	1.34888	1.55564	2.13418	2.84534	1.45374	1.2734	1.80786	1.42495	1.57926	1.25979	1.09335	1.67676	1.24046	1.00837	0.996312	1.28758	1.44888	1.68493	1.46264	1.54862
PK100167_11:32638255-32639548	CCDC73	0.0962764	1.06901	0.391158	0.708311	1.11065	1.01438	1.92697	2.47073	1.64389	1.30653	2.03095	2.39986	2.79706	1.84405	1.81615	1.93168	2.29604	1.98162	2.35433	2.01674	2.11123	2.19473	2.28382	2.04298	2.48648	1.8111
PK100168_11:32640331-32641205	CCDC73	-0.114748	0.923544	0.440984	0.739159	0.288804	0.403552	1.08392	1.37263	1.24013	1.48074	1.64614	1.22442	1.77375	1.39701	1.10548	0.895851	0.962149	1.29567	1.44298	1.084	1.6368	0.76084	1.32609	0.905651	1.63815	1.15491
PK100172_11:32655664-32656786	CCDC73	-0.327616	0.796852	0.0450632	0.437418	0.806659	1.13427	2.09558	2.05894	2.59562	4.38414	2.43714	1.44481	2.08074	1.34113	2.0004	1.51175	1.72749	1.70216	1.59487	1.33609	1.94518	1.63873	1.89091	2.10617	1.55039	1.94234
PK100176_11:32666056-32667891	CCDC73	0.0884911	1.06326	0.249724	0.611944	2.12765	2.03915	4.19117	4.27802	3.86459	3.36795	4.36121	3.62428	4.77547	3.9675	4.34297	4.31128	4.46087	4.67459	4.78462	3.50409	4.4834	4.5943	4.39575	4.67569	4.00762	4.04217
PK100185_11:32697359-32698734	CCDC73	-0.0861883	0.942008	0.444016	0.741128	0.556693	0.642882	1.58975	1.71578	1.44201	1.94528	1.28271	1.44481	1.12565	1.95581	1.39501	1.67972	1.57443	1.52432	1.29109	1.53776	1.80285	1.112	1.47343	1.24264	1.57965	1.52238
PK100187_11:32704882-32705975	CCDC73	0.0772392	1.055	0.42788	0.731109	1.31346	1.23622	2.67368	2.12757	2.39374	2.49693	2.33025	1.8856	2.21718	2.57049	2.6321	2.21163	2.23044	2.03243	1.87334	2.47051	2.39589	3.13115	2.57851	2.31678	3.10079	2.80852
PK10018_1:29047118-29048831	EPB41	-0.0958843	0.935699	0.346712	0.679329	1.49422	1.5901	3.13133	2.85964	3.60503	4.23897	3.0785	2.39986	2.55829	2.37491	3.26381	2.57557	2.82085	3.07405	2.75938	2.97469	2.77544	2.16547	2.62763	3.28562	2.86676	2.72978
PK100191_11:32730506-32732438	CCDC73	0.11647	1.08408	0.2542	0.615271	1.9917	1.87523	4.67291	4.32378	2.73982	2.75824	3.71985	4.04058	2.76295	3.66016	3.44806	4.36727	4.15473	4.29351	4.78462	3.63013	3.98525	4.30167	3.02054	3.77004	3.74435	4.06842
PK100193_11:32747466-32748381	CCDC73	-0.081536	0.945051	0.475787	0.760464	0.387243	0.468779	1.39706	1.3955	1.55737	1.39363	1.58201	1.42033	1.15976	1.14555	1.31605	1.37177	1.35576	1.52432	1.3164	1.33609	1.25725	1.72652	1.42432	1.13733	0.877581	1.10241
PK100194_11:32749579-32750465	CCDC73	0.0201031	1.01403	0.915215	0.97562	0.309779	0.289676	1.08392	1.05235	0.894048	0.871022	1.21857	1.42033	1.91019	1.53671	1.36869	0.895851	0.984016	1.04162	1.59487	1.084	1.16236	1.17052	1.35065	1.36901	1.52114	1.10241
PK100195_11:32751054-32752002	CCDC73	0.330805	1.25772	0.0546588	0.447537	0.423684	0.0928788	1.05984	1.02947	0.634485	0.551647	0.983409	1.64072	1.22798	1.17349	0.973878	1.34378	1.02775	0.965405	1.49361	1.18483	1.25725	2.07768	1.15419	1.79024	1.40413	1.04991
PK100197_11:32762488-32764299	CCDC73	0.271104	1.20673	0.053219	0.446164	1.67476	1.40366	2.79411	2.63087	1.49969	1.53881	1.96682	3.82019	2.31951	2.96165	3.1322	3.72338	2.97391	3.65838	3.39227	3.2772	3.0601	3.74568	3.02054	3.39093	2.77901	2.59854
PK10019_1:29050474-29051759	EPB41	0.0806911	1.05752	0.442975	0.74034	0.963937	0.883246	1.61384	1.92168	1.90346	1.2775	1.83855	1.86112	1.60319	2.34697	2.05304	1.95967	2.1211	2.13405	2.32902	1.81507	1.61308	1.668	1.66989	1.95873	2.25246	1.91609
PK100201_11:32793265-32796402	CCDC73	-0.177838	0.884027	0.0953695	0.48699	2.96629	3.14413	8.33416	9.24236	10.0364	13.9363	9.59893	6.80777	9.20984	6.92915	7.52782	6.80287	7.23798	8.20594	7.79715	8.01654	7.44862	6.58419	8.10389	7.6875	8.54179	8.50431
PK10020_1:29052730-29054165	EPB41	0.0794506	1.05662	0.526416	0.789364	1.03927	0.95982	1.95106	2.01319	1.58621	3.07761	1.77441	1.59174	2.04663	2.03963	1.55294	1.84769	2.23044	2.08324	2.02523	1.96632	1.68424	2.13621	1.98914	2.61165	1.63815	2.09983
PK100215_11:32830611-32833147	PRRG4	0.0365412	1.02565	0.627929	0.843605	2.04112	2.00458	4.19117	4.23227	4.153	4.90676	4.14742	3.96712	4.12737	3.49252	3.94815	2.91152	3.71739	4.29351	4.37957	4.13432	4.03269	4.21388	4.17473	3.89641	4.3294	4.01592
PK100217_11:32845012-32846021	PRRG4	-0.262768	0.833487	0.07799	0.470121	0.596425	0.859193	1.71019	1.16673	2.76866	2.90341	1.56063	1.42033	1.56908	1.73229	1.84247	1.51175	1.64003	1.62594	1.49361	1.41172	2.08751	1.112	1.27698	1.47432	1.46264	1.46988
PK100218_11:32846311-32847320	PRRG4	0.325927	1.25347	0.00732212	0.406917	0.62649	0.300563	1.51749	0.983716	1.24013	0.754886	1.47511	1.2734	1.09154	1.20143	1.60558	1.06382	1.66189	1.44811	1.59487	1.46214	1.44702	1.112	1.57166	1.49538	1.93068	1.67986
PK100219_11:32848939-32850002	PRRG4	-0.090394	0.939266	0.420304	0.726408	0.803595	0.893988	2.02332	1.92168	1.75926	2.6421	1.81717	1.66521	2.38774	1.45289	1.55294	1.39977	1.77123	1.60054	1.51893	1.84027	1.82657	1.98989	1.86635	1.72706	1.49189	1.78485
PK10022_1:29055287-29057688	EPB41	-0.176564	0.884808	0.132444	0.520533	2.19534	2.37191	4.8897	4.8042	6.34485	8.21664	5.79356	4.08956	5.62823	4.1072	4.44825	3.47142	4.439	5.05567	4.22768	4.78976	4.22246	4.09683	4.61676	4.12808	5.17773	5.03959
PK10023_1:29060986-29061846	EPB41	-0.176608	0.884781	0.35695	0.685854	0.346542	0.52315	1.22845	1.00659	2.01882	2.8163	1.28271	0.930558	1.6373	1.11761	0.921236	1.45576	0.874681	1.24486	1.6455	1.33609	1.11492	0.643788	1.25242	1.30582	1.72591	1.54862
PK100240_11:32908517-32910080	QSER1	-0.0845118	0.943104	0.551137	0.802443	0.996489	1.081	2.48098	2.35634	0.980568	1.62591	1.75303	2.69372	2.14896	2.31903	2.28993	2.4356	2.0555	2.41351	2.4556	2.34446	1.68424	1.63873	2.06281	2.12723	1.52114	1.57487
PK100241_11:32912892-32913964	QSER1	-0.280395	0.823365	0.0141861	0.407216	0.67	0.950395	1.49341	1.96743	2.3649	2.84534	1.64614	1.61623	2.04663	1.89993	1.71087	1.8197	1.48696	1.32108	1.74676	1.51255	1.47075	1.43389	1.59622	1.74812	1.69666	1.8636
PK100242_11:32915701-32917512	QSER1	-0.0646008	0.95621	0.4911	0.768931	1.31962	1.38422	3.0109	2.65375	2.42258	3.19375	2.7792	2.44884	1.9443	2.51461	2.57946	2.4076	2.3179	2.79459	2.86064	2.59655	2.37217	2.19473	2.57851	2.37997	2.1647	2.65103
PK100243_11:32923219-32924308	QSER1	0.187972	1.13916	0.0347158	0.429572	1.02055	0.83258	1.99924	2.08182	1.49969	1.68398	1.71028	1.78765	1.70553	1.70435	1.73719	1.7917	2.16483	1.67676	2.07587	2.24362	2.08751	1.81431	2.25927	1.72706	2.25246	1.96859
PK100245_11:32927108-32928023	QSER1	0.0983137	1.07052	0.382995	0.703038	0.607313	0.508999	1.18027	1.25824	1.64389	1.39363	1.62476	1.32237	1.53497	1.78817	1.31605	1.1758	1.59629	1.29567	1.46829	1.73944	1.47075	1.28758	1.86635	1.45325	1.72591	1.28615
PK100248_11:32945098-32947601	QSER1	-0.180905	0.88215	0.193713	0.570398	1.04173	1.22264	2.16785	2.12757	3.11475	4.0938	1.73165	2.106	2.31951	1.84405	2.34257	1.53974	1.7931	1.85459	1.7974	1.9159	2.22984	2.07768	1.98914	2.46421	1.90143	2.51979
PK10024_1:29065810-29068006	EPB41	-0.0953271	0.93606	0.26151	0.620375	1.90707	2.0024	4.04665	4.09501	4.35488	5.10999	4.63913	3.08553	4.19559	3.71604	3.29013	3.52741	3.71739	3.42973	3.59479	3.88222	3.98525	3.51157	4.0765	3.58048	3.8321	3.85844
PK100252_11:32962987-32963999	QSER1	-0.215899	0.861009	0.135727	0.523248	0.950757	1.16666	2.09558	1.99031	3.20127	3.62926	2.43714	1.81214	2.69473	1.67641	1.55294	1.39977	1.64003	1.80378	2.20244	2.21841	1.89774	1.84357	1.94002	1.87449	1.75516	2.12608
PK100257_11:32971338-32972392	QSER1	-0.276508	0.825587	0.0485717	0.441124	0.617356	0.893864	1.75836	1.46414	2.39374	2.78727	1.83855	1.59174	1.6373	1.84405	1.65823	1.62373	1.37762	1.85459	1.44298	1.58818	1.02003	1.17052	1.74356	1.30582	2.28171	1.57487
PK100272_11:33014021-33016106	DEPDC7	-0.138613	0.908392	0.187248	0.565359	1.92722	2.06584	3.99847	4.04925	5.47965	5.63261	3.89088	3.11002	4.57081	3.32488	4.57986	3.30345	3.38939	3.70919	3.39227	3.47888	3.91408	4.65283	4.10106	3.77004	4.18314	3.46472
PK100273_11:33017129-33018030	DEPDC7	-0.139463	0.907857	0.286505	0.638008	0.316895	0.456358	1.83063	1.37263	1.61505	1.4517	1.28271	1.24891	1.60319	0.810264	1.42134	1.06382	1.55256	1.44811	1.01262	1.38651	1.18609	1.17052	1.22786	1.30582	1.25787	0.839932
PK100277_11:33028920-33031279	DEPDC7	0.00304964	1.00212	0.991632	1	1.27905	1.276	2.24011	2.72238	1.9323	1.97432	2.1806	2.20395	2.49007	2.59843	2.52682	3.33145	2.53657	2.43892	2.25307	2.57134	2.56194	1.93136	2.08737	2.37997	2.98378	2.49355
PK10027_1:29074582-29075502	EPB41	-0.219767	0.858704	0.138122	0.525305	0.425031	0.644798	1.49341	1.69291	1.81694	2.61307	1.75303	1.19993	1.60319	1.08967	1.15813	1.2038	1.18082	1.4227	1.11388	1.26046	1.66052	0.907156	1.66989	1.24264	1.34562	1.57487
PK100281_11:33041115-33043291	TCP11L1	0.117132	1.08458	0.195768	0.572029	1.88219	1.76505	3.90212	3.61459	2.7975	2.40983	3.22815	3.72223	3.17228	3.49252	3.55334	3.97534	3.34565	3.09946	3.51884	3.30241	3.70059	4.30167	3.65903	4.48613	3.74435	3.6747
PK100282_11:33044974-33046070	TCP11L1	0.231023	1.17367	0.0882079	0.481093	0.561755	0.330732	1.39706	1.0981	1.00941	0.725851	1.23995	1.51828	1.12565	1.62053	1.28973	1.48375	1.44322	1.29567	1.74676	1.31088	1.80285	1.31684	1.64534	1.60069	0.877581	1.62737
PK100284_11:33050801-33051876	TCP11L1	0.0469838	1.0331	0.628672	0.843913	0.590904	0.54392	1.34888	1.48701	1.03825	1.04523	1.73165	1.73867	1.36442	1.48083	1.6319	1.56774	1.46509	1.62594	1.39235	1.56297	1.49447	1.46315	1.39976	1.34795	1.6089	1.70611
PK100289_11:33065095-33067611	TCP11L1	0.00296656	1.00206	0.947282	0.988394	2.20178	2.19881	4.5043	4.96434	3.72039	3.57119	5.08807	4.50586	4.50259	4.63806	5.47477	4.7872	4.67954	5.13189	4.35425	4.73934	4.4834	4.50652	4.54309	3.74897	5.03146	4.82961
PK10028_1:29078643-29080691	EPB41	-0.203562	0.868404	0.0434627	0.43627	1.7695	1.97306	3.97439	3.66034	3.80691	5.34227	4.55361	3.18349	4.60492	3.21312	3.47438	3.47142	3.28005	3.91243	3.39227	4.05869	3.2736	2.37031	3.41346	3.43305	3.45182	3.43847
PK100290_11:33068291-33069505	TCP11L1	0.158422	1.11607	0.112678	0.503449	1.38774	1.22932	2.60142	1.78442	2.6533	1.97432	2.82196	1.98356	1.87608	2.54255	2.73739	2.3796	2.55844	2.46432	2.81001	2.64697	2.22984	3.36526	2.77497	2.50634	2.63274	2.20482
PK100291_11:33070079-33073094	TCP11L1	0.158303	1.11597	0.0442752	0.436897	2.54741	2.3891	5.54005	5.51339	5.1624	3.45505	4.98118	5.06909	5.66234	5.89537	5.58006	5.48709	5.55422	5.6654	5.49345	6.52919	5.50344	6.29156	6.13931	6.17106	5.70428	5.38081
PK100293_11:33074913-33075985	PIGCP1,TCP11L1	-0.066498	0.954953	0.497879	0.772824	0.83975	0.906248	1.97515	1.73866	1.84578	2.03238	1.92406	1.78765	1.60319	1.53671	2.07936	2.15564	1.94616	1.80378	1.51893	2.34446	1.73168	1.46315	1.52255	1.91661	1.72591	1.83735
PK100294_11:33076445-33077477	PIGCP1,TCP11L1,LINC00294,CSTF3	-0.195376	0.873345	0.0781488	0.470331	0.276918	0.472294	1.44523	1.18961	0.894048	1.56784	1.41098	1.4693	1.77375	1.62053	1.1318	1.39977	1.46509	1.29567	1.03793	1.18483	1.13864	1.25831	1.12963	1.15839	1.14086	1.2599
PK100295_11:33077482-33080209	TCP11L1,LINC00294,CSTF3	0.0334079	1.02343	0.651791	0.855544	1.89974	1.86633	3.80577	3.17992	3.66271	3.42602	3.89088	4.23649	3.68394	3.77192	3.1322	3.6114	4.15473	3.73459	3.79731	4.00827	3.67686	3.59936	3.51169	3.39093	3.36406	4.01592
PK100296_11:33081452-33082605	TCP11L1,CSTF3	-0.168062	0.890038	0.161116	0.54411	0.87033	1.03839	2.2642	1.78442	1.58621	1.94528	1.85993	2.62026	2.38774	2.06757	1.39501	2.63156	1.68376	1.85459	1.59487	2.168	2.1824	1.78505	1.84179	1.51644	2.07694	1.57487
PK100297_11:33082784-33083715	TCP11L1,CSTF3	0.213019	1.15911	0.0466561	0.439509	0.538961	0.325942	1.56567	1.73866	1.03825	1.1904	1.13306	1.12647	0.989205	1.17349	1.39501	1.03583	1.39949	1.44811	1.46829	1.6386	1.58935	1.55094	1.27698	1.32688	1.34562	1.46988
PK100298_11:33084649-33085646	TCP11L1,CSTF3	-0.261864	0.83401	0.048415	0.440973	0.641888	0.903751	1.92697	1.69291	2.5091	2.8163	2.07371	1.44481	1.60319	1.36907	1.60558	1.65173	1.50882	1.82919	1.67082	1.46214	1.66052	0.994945	1.64534	1.41113	1.69666	1.67986
PK10029_1:29081209-29082685	EPB41	-0.141	0.90689	0.128674	0.517039	1.22507	1.36607	2.6255	2.58512	3.17243	2.38079	2.80058	1.95907	2.89939	2.37491	2.44786	2.54758	2.40537	1.98162	2.53154	2.42009	2.5145	1.96063	1.86635	2.40103	2.51573	2.72978
PK100301_11:33094668-33096158	TCP11L1,CSTF3	-0.241925	0.845616	0.0479519	0.440667	0.833751	1.07568	1.85471	2.03606	2.30722	3.22278	2.11647	1.91009	2.52418	1.73229	1.55294	1.87569	1.59629	2.08324	1.7974	2.01674	2.1824	1.3461	1.91546	1.62175	1.52114	1.67986
PK10030_1:29085313-29088745	EPB41	0.129657	1.09403	0.107027	0.498151	2.25501	2.12536	3.66125	4.73556	3.92227	3.45505	4.29707	4.57933	5.1848	4.8057	4.44825	4.56324	5.40115	5.13189	4.50615	4.71413	4.95784	3.97978	4.93601	4.781	4.38791	4.80336
PK100310_11:33131143-33132096	CSTF3	-0.37322	0.772057	0.0251537	0.419456	0.167487	0.540707	1.1321	1.67003	1.67273	2.67113	1.30409	0.955046	1.53497	0.838204	1.52662	1.25979	1.20269	1.14324	1.29109	1.10921	1.18609	0.994945	1.54711	0.905651	0.965339	0.839932
PK100311_11:33143353-33144312	CSTF3	0.161944	1.11879	0.269896	0.626075	0.303892	0.141948	1.34888	0.937962	0.807527	0.92909	1.17582	1.10198	0.6481	1.25731	0.921236	1.8197	1.26829	1.37189	1.29109	1.28567	1.25725	0.936419	1.35065	0.968836	1.02384	1.54862
PK100312_11:33144335-33145409	CSTF3	-0.245845	0.843321	0.132615	0.52077	0.703203	0.949048	2.28828	1.48701	2.5091	3.22278	1.94544	1.34686	2.31951	1.70435	1.39501	1.11981	1.57443	1.47351	1.54424	1.6386	1.85029	1.19979	1.25242	1.55856	2.28171	1.88985
PK100316_11:33149308-33150532	CSTF3	-0.0583595	0.960356	0.609237	0.833836	0.769527	0.827886	1.8788	1.71578	1.9323	1.39363	1.85993	2.05702	1.67142	1.70435	1.5003	1.95967	1.77123	1.9054	1.72145	2.168	1.35214	1.96063	1.57166	1.68493	1.6089	1.28615
PK100319_11:33151890-33153142	CSTF3	0.0329687	1.02312	0.793191	0.923864	0.776468	0.743499	1.63793	1.76154	1.21129	1.3646	1.30409	1.6897	1.70553	2.03963	1.97408	2.04366	1.42136	1.85459	2.3037	1.6386	1.56563	1.49242	1.79268	1.74812	1.90143	1.39114
PK100320_11:33154128-33155693	CSTF3	-0.243247	0.844842	0.00862461	0.406917	1.38507	1.62832	3.34812	2.72238	2.91286	3.48409	3.16401	2.86514	3.92271	3.21312	2.36889	2.9955	2.27417	2.51513	2.68344	2.47051	3.22615	1.98989	2.57851	2.78014	2.7205	2.80852
PK100322_11:33158919-33160115	CSTF3	-0.177363	0.884318	0.137429	0.524632	0.94281	1.12017	2.04741	2.58512	2.62446	3.04858	1.9882	1.91009	2.14896	1.59259	2.132	1.65173	2.07737	2.43892	1.99992	1.58818	1.56563	1.9021	1.81724	2.06404	2.13545	1.60112
PK100323_11:33161862-33164145	CSTF3-AS1,CSTF3	-0.227692	0.854	0.0975315	0.488886	2.51604	2.74373	5.61231	5.62777	8.27715	12.7169	6.99076	5.58335	6.92443	4.77776	5.97487	4.53525	5.26995	6.04648	5.29092	5.54603	6.3337	4.85767	6.06564	5.26541	6.17232	6.32573
PK100326_11:33169082-33171307	CSTF3-AS1	0.00136954	1.00095	0.998743	1	1.82192	1.82055	3.27586	3.59171	3.80691	2.67113	3.2709	3.28144	3.99093	4.07926	3.84287	3.55541	3.49872	3.91243	3.34164	3.83181	3.24987	2.6922	4.10106	3.49623	3.42257	3.7272
PK100331_11:33180737-33182377	CSTF3-AS1	-0.0361585	0.975248	0.733155	0.895582	1.77624	1.8124	3.32403	3.82048	4.12416	5.40034	3.46331	2.76719	3.27461	3.49252	2.92163	2.54758	3.36752	3.32811	3.41758	3.40325	3.58198	3.48231	3.51169	3.03288	3.36406	3.75344
PK100333_11:33186487-33187569	CSTF3-AS1	-0.137806	0.9089	0.201669	0.576624	0.427841	0.565647	1.3248	1.57852	1.47085	1.2775	1.64614	1.59174	1.6373	1.31319	1.44766	1.45576	1.31202	1.21946	1.44298	1.51255	1.25725	0.877893	1.39976	1.17945	1.49189	1.73236
PK100334_11:33188977-33189885	CSTF3-AS1	0.0698999	1.04964	0.528441	0.79046	0.325976	0.256076	1.46932	1.23536	0.951728	1.01619	1.13306	1.15095	1.12565	1.14555	1.10548	1.53974	1.24642	1.11784	1.06325	1.33609	1.23353	1.43389	1.39976	1.24264	1.49189	0.971171
PK10033_1:29093383-29094324	EPB41	0.0778974	1.05548	0.544643	0.799263	0.751929	0.674032	1.49341	1.44126	2.13418	2.32272	1.60338	1.2734	1.43264	1.64847	1.42134	1.2038	1.72749	1.82919	1.69613	1.51255	1.82657	1.37537	1.76812	1.66387	1.34562	2.02109
PK10034_1:29097831-29099559	EPB41	-0.157727	0.896436	0.107219	0.498318	1.48533	1.64306	3.54082	3.01978	3.69155	4.0067	3.31366	2.57128	3.44516	2.54255	2.76371	2.35161	3.08325	3.02324	2.65812	2.84864	2.728	3.18968	2.57851	2.35891	2.83751	2.70353
PK100356_11:33235359-33237456	RP1-89D4.1	-0.00781305	0.994599	0.905815	0.971904	1.58924	1.59706	2.8182	3.29431	2.94171	2.87437	2.60817	2.96309	3.68394	3.15724	3.31645	2.68755	2.84271	3.40432	3.08848	2.89906	3.10754	3.30673	2.89775	2.96969	2.74975	2.80852
PK100365_11:33265308-33266359	HIPK3	-0.0527913	0.964069	0.64255	0.850807	0.700124	0.752916	1.80654	1.71578	1.98998	1.21943	1.71028	1.71419	2.08074	1.92787	1.42134	1.25979	1.48696	1.72757	1.72145	2.01674	1.75541	1.49242	1.37521	1.45325	1.37488	1.8111
PK100366_11:33266949-33268382	HIPK3	-0.0607823	0.958744	0.455012	0.747977	1.57055	1.63134	3.13133	2.9969	3.40315	3.48409	2.88609	2.7427	2.83117	3.07342	3.71127	2.71555	2.66778	3.3027	2.75938	2.89906	3.32104	2.39957	3.11877	3.28562	3.13004	2.72978
PK100368_11:33271775-33272711	HIPK3	0.204899	1.15261	0.0538992	0.446492	0.47464	0.269741	1.05984	1.304	1.38433	0.987158	1.15444	1.42033	1.19387	1.28525	1.23709	0.979837	1.39949	1.27027	1.44298	1.21004	1.61308	1.14126	1.44888	1.62175	1.43338	1.2074
PK100369_11:33272827-33273823	HIPK3	-0.376472	0.770319	0.0319212	0.426964	0.242248	0.618721	1.20436	1.07522	2.2207	2.84534	1.51787	1.10198	1.6373	1.28525	1.52662	0.979837	0.940282	1.16865	1.59487	0.907533	1.49447	1.22905	1.2033	1.09521	0.848328	1.31239
PK10036_1:29100726-29102275	EPB41	0.0935751	1.06701	0.245026	0.608303	1.44513	1.35156	2.67368	2.97403	2.7975	2.38079	2.4799	2.05702	2.45596	2.82195	2.57946	2.23963	2.75524	2.76919	2.6328	2.84864	3.17871	2.4581	2.65218	2.46421	2.69125	2.72978
PK100370_11:33278223-33279323	HIPK3	-0.12252	0.918581	0.417246	0.724452	0.943679	1.0662	1.51749	2.05894	3.08591	3.54216	1.66752	1.64072	1.80786	2.15139	2.21097	1.28779	2.16483	1.9054	1.7974	1.89069	2.27728	1.3461	2.21015	1.57962	2.01844	1.99484
PK100373_11:33282683-33284259	HIPK3	-0.141338	0.906678	0.108529	0.499551	1.67003	1.81136	3.08316	3.56883	4.00879	4.52931	3.20677	3.35491	3.99093	3.24106	3.05324	3.16347	2.60217	3.45513	3.16443	2.84864	3.01266	2.89705	3.75726	3.53836	3.36406	3.14974
PK100376_11:33292413-33293404	HIPK3	-0.234198	0.850157	0.184457	0.563126	0.914046	1.14824	2.50507	1.71578	3.74923	3.94863	2.33025	1.4693	1.46675	1.53671	2.05304	1.37177	1.46509	2.05784	1.72145	2.168	1.70796	1.98989	2.16104	1.89555	1.55039	2.09983
PK100377_11:33293503-33294536	HIPK3	-0.154504	0.898441	0.362118	0.689312	0.668877	0.823381	1.75836	1.37263	2.6533	3.25181	1.81717	1.12647	1.2962	1.25731	1.81615	1.34378	1.81496	1.77838	1.21514	1.61339	1.44702	1.43389	1.37521	1.36901	2.10619	1.73236
PK100378_11:33294683-33296021	HIPK3	-0.209296	0.864959	0.0776823	0.469814	1.73171	1.94101	3.82986	3.38581	4.38372	6.76494	3.52745	3.159	3.37694	3.269	3.79023	2.93951	3.23632	3.73459	2.88596	2.94948	3.36848	3.62862	3.41346	3.32774	3.07153	3.56971
PK100379_11:33298869-33300691	HIPK3	0.112244	1.08091	0.224559	0.593759	1.54446	1.43221	2.93864	2.49361	2.56678	2.17755	3.0785	2.98758	3.2405	2.57049	2.47418	2.4076	3.03952	2.31189	3.54416	2.89906	2.58567	3.36526	3.11877	2.96969	2.51573	2.78227
PK10037_1:29102578-29105179	EPB41	0.120105	1.08681	0.156157	0.539923	2.21594	2.09584	4.52839	4.09501	3.77807	3.04858	4.6605	4.28546	3.61571	4.88952	4.65882	5.03916	4.72328	4.29351	4.96182	5.4452	4.67318	4.41873	4.64132	4.75993	4.56342	3.91093
PK100380_11:33303644-33304882	HIPK3	-0.109106	0.927162	0.424857	0.729258	1.33096	1.44007	2.57733	2.1047	3.31663	4.70352	2.54404	2.20395	2.66062	2.40285	2.36889	2.29562	2.09923	2.59135	3.18974	2.69739	2.82288	1.49242	2.48028	2.33784	2.45723	2.93976
PK100381_11:33306702-33308054	HIPK3	-0.0978144	0.934448	0.347143	0.679611	1.01569	1.11351	1.73428	2.01319	2.73982	2.75824	2.26612	1.8856	2.18307	1.73229	2.34257	2.01566	2.2523	1.54973	2.37965	2.01674	1.87401	2.10694	2.13648	1.83236	2.1647	1.88985
PK100383_11:33321693-33323000	HIPK3	0.118423	1.08555	0.293495	0.643114	0.552713	0.43429	1.34888	1.44126	0.894048	1.4517	1.3896	1.54277	1.05743	1.48083	1.36869	1.42776	1.44322	1.49892	1.92397	1.51255	1.25725	1.25831	1.44888	1.66387	1.52114	1.07616
PK100385_11:33337129-33338954	HIPK3	0.0117126	1.00815	0.890867	0.965956	1.51126	1.49954	2.77003	2.76813	3.08591	2.93244	3.12125	2.37537	2.5924	2.79401	2.86899	2.91152	2.93018	2.92162	2.83533	3.25199	2.56194	2.34105	3.16788	2.69589	3.2178	2.54604
PK100387_11:33341742-33343069	HIPK3	-0.0673111	0.954415	0.561025	0.808042	0.666385	0.733696	1.95106	1.76154	1.44201	1.30653	1.77441	1.37135	2.01252	1.56465	2.05304	1.34378	1.68376	1.4227	1.74676	1.53776	1.44702	1.17052	1.66989	1.70599	2.04769	1.39114
PK10038_1:29107345-29108302	EPB41	0.260212	1.19765	0.0902843	0.482532	0.552056	0.291845	1.3248	1.53277	0.634485	0.522613	1.06892	1.61623	1.2962	1.50877	1.34237	1.31578	1.48696	1.3973	2.02523	1.23525	1.54191	1.28758	1.52255	1.45325	1.40413	1.2599
PK10039_1:29108394-29109494	EPB41	-0.0542037	0.963126	0.55907	0.806876	0.8406	0.894803	1.56567	2.1047	1.73041	1.62591	1.85993	1.81214	1.80786	2.06757	1.89511	2.07166	1.81496	1.70216	1.84803	1.9159	1.70796	1.81431	2.08737	1.66387	1.57965	1.73236
PK100402_11:33402825-33403989	RP1-130L23.1	0.0893506	1.06389	0.450496	0.745194	1.40926	1.31991	2.84229	2.95115	2.42258	1.07426	2.73644	2.7427	2.35363	2.43079	2.36889	2.91152	2.93018	2.43892	2.83533	2.54613	2.34845	2.39957	3.06966	2.92757	2.25246	2.72978
PK10041_1:29110662-29112160	EPB41	0.00262722	1.00182	0.996623	1	1.35775	1.35513	2.45689	2.79101	2.53794	2.70017	2.54404	2.42435	2.83117	2.59843	2.132	2.57557	2.77711	2.28648	3.13911	2.34446	2.91777	2.37031	2.65218	1.95873	2.42797	2.72978
PK100435_11:33544604-33545580	KIAA1549L	0.266157	1.2026	0.0363796	0.430307	0.785503	0.519346	1.44523	1.55564	1.29781	0.696817	1.45374	1.98356	1.26209	1.62053	1.34237	1.56774	1.72749	1.70216	1.59487	1.41172	1.49447	2.19473	1.64534	2.00086	1.98918	1.46988
PK100436_11:33547017-33548678	KIAA1549L	0.193913	1.14386	0.0320706	0.427252	1.56042	1.36651	2.6255	2.58512	2.16302	1.82915	2.37301	3.18349	2.55829	2.82195	2.65842	2.91152	2.44911	3.40432	2.93659	2.82344	2.96521	3.13115	3.19244	2.90651	3.15929	2.54604
PK100438_11:33557680-33560204	KIAA1549L	0.213945	1.15986	0.0623062	0.454424	2.05781	1.84387	3.29994	3.66034	2.30722	2.00335	3.63434	4.60381	3.99093	3.57634	4.15872	4.59124	4.59207	3.55675	4.22768	4.48725	4.12758	4.38946	3.85549	4.21233	4.21239	3.93718
PK10043_1:29114008-29116271	EPB41	-0.0590998	0.959863	0.478392	0.761789	1.62649	1.68559	2.60142	3.2028	3.17243	2.70017	3.09988	3.64877	3.03584	3.9675	3.15852	3.55541	2.86458	2.8454	2.91127	2.9999	3.29732	3.51157	2.94687	3.24349	3.18854	3.071
PK100442_11:33569421-33570460	KIAA1549L	0.166939	1.12267	0.261138	0.620156	0.449363	0.282424	1.30071	1.304	0.605645	0.609715	1.36822	1.56726	1.39853	1.28525	1.1318	1.51175	1.74936	1.3973	1.21514	1.38651	1.66052	1.46315	1.17875	1.24264	1.25787	1.04991
PK100444_11:33574183-33575277	KIAA1549L	-0.217251	0.860203	0.106841	0.498071	0.747084	0.964335	1.73428	1.80729	2.30722	3.42602	2.11647	1.64072	1.53497	1.81611	1.6319	1.48375	1.33389	1.67676	1.77208	1.76465	1.44702	1.84357	1.62078	1.8113	1.69666	1.8111
PK100445_11:33577063-33578161	KIAA1549L	-0.106575	0.92879	0.406103	0.717644	0.816324	0.922899	1.85471	1.73866	1.9323	2.96147	1.8813	1.86112	1.97841	1.84405	1.65823	1.25979	1.64003	1.77838	1.3164	1.66381	2.01635	1.31684	1.59622	2.04298	2.25246	1.94234
PK100447_11:33582981-33583882	KIAA1549L	-0.259152	0.835579	0.0472622	0.440046	0.5271	0.786252	1.61384	1.28112	2.7975	2.06142	1.8813	1.19993	1.77375	1.56465	1.65823	1.45576	1.59629	1.54973	1.51893	1.084	1.56563	1.40463	1.47343	1.57962	1.22861	1.33864
PK100448_11:33584455-33585712	KIAA1549L	0.036365	1.02553	0.692976	0.876784	1.06246	1.02609	2.16785	2.05894	1.84578	1.3646	2.24474	2.08151	2.2854	2.06757	2.132	2.04366	1.74936	1.98162	2.17713	2.34446	2.30101	2.25326	1.89091	2.04298	2.57424	1.60112
PK10044_1:29117743-29120033	TMEM200B,EPB41	0.0526797	1.03719	0.475382	0.760217	2.19027	2.13759	3.73351	4.48392	4.41256	4.90676	4.6605	4.26098	4.5367	3.99544	4.29033	4.73121	4.65767	4.57297	4.55678	4.46204	3.96153	4.33094	4.73955	4.46507	4.24164	5.61704
PK100450_11:33595662-33597950	KIAA1549L	0.0135178	1.00941	0.903811	0.971057	1.66984	1.65633	3.80577	3.15704	2.59562	1.85818	2.84333	3.33042	3.44516	3.77192	2.97428	3.69539	3.34565	2.94702	3.89858	2.67218	3.22615	2.89705	2.99598	3.05394	3.33481	3.41222
PK100451_11:33598155-33599436	KIAA1549L	0.0495525	1.03494	0.671013	0.865628	1.0214	0.971847	1.75836	2.08182	2.19186	1.33557	2.09509	1.93458	2.38774	2.06757	1.6319	2.12765	2.71151	1.88	2.25307	1.86548	1.9689	1.98989	1.89091	1.70599	1.90143	2.07358
PK100453_11:33606205-33607321	KIAA1549L	-0.0316167	0.978323	0.763486	0.910164	0.833251	0.864868	1.58975	2.1047	1.75926	1.65494	1.47511	2.17946	1.87608	1.78817	2.10568	1.65173	1.70563	1.62594	1.69613	1.76465	2.15868	1.98989	1.79268	1.64281	1.6089	1.8111
PK100454_11:33608915-33610258	KIAA1549L	0.175606	1.12944	0.0807756	0.473288	1.19783	1.02223	1.95106	2.26484	2.04766	1.4517	1.81717	2.66923	2.18307	2.03963	1.81615	2.01566	2.1867	1.95621	1.94929	2.11758	2.53822	2.80926	2.50484	2.50634	2.13545	2.20482
PK100456_11:33617534-33619456	KIAA1549L	-0.0325438	0.977695	0.688197	0.874213	1.46948	1.50203	2.86637	2.42498	2.53794	3.74539	2.80058	2.57128	3.17228	2.87783	2.68475	2.71555	2.93018	2.74378	2.98722	2.92427	3.29732	2.10694	2.77497	2.88545	2.54499	2.36231
PK100458_11:33628670-33632276	KIAA1549L	-0.0750405	0.949315	0.364436	0.690839	2.09918	2.17422	4.5043	4.14076	4.75864	6.06812	4.63913	4.48137	4.2297	3.9675	4.57986	3.75138	4.15473	3.76	4.20236	4.66371	4.24619	4.65283	3.85549	4.35976	4.8267	4.14716
PK100459_11:33632955-33634076	KIAA1549L	0.179077	1.13216	0.331056	0.669036	0.356993	0.177917	1.15618	1.14386	0.894048	0.435511	0.812381	1.76316	0.818652	1.28525	1.36869	1.56774	1.50882	1.34649	0.987302	1.28567	0.901425	2.01915	1.27698	1.34795	1.19936	0.918675
PK10045_1:29120538-29121753	TMEM200B	0.186195	1.13776	0.157699	0.541424	1.23649	1.05029	1.8788	1.67003	2.7975	1.85818	2.15922	1.78765	1.43264	2.45873	2.52682	2.09965	2.14297	2.3627	1.59487	2.09237	1.89774	3.65789	2.30838	2.37997	2.54499	2.62479
PK100461_11:33639235-33640136	KIAA1549L	-0.0638325	0.956719	0.596281	0.826853	0.238979	0.302811	1.08392	1.0981	1.64389	1.42267	1.3896	1.24891	1.2962	1.06173	1.02652	1.06382	1.20269	1.52432	1.26577	0.882324	1.16236	1.02421	1.22786	1.05308	1.1116	1.31239
PK100464_11:33644606-33646432	KIAA1549L	-0.21369	0.862329	0.0344892	0.429335	1.92198	2.13567	4.26343	4.25515	5.04704	6.5617	3.80537	3.50184	4.77547	4.05132	3.94815	3.83536	4.02353	3.88702	3.84795	4.15953	2.96521	4.33094	4.15017	3.39093	3.56883	3.56971
PK100468_11:33653652-33654694	KIAA1549L	-0.0223479	0.984629	0.812772	0.932562	0.718691	0.741039	1.51749	1.53277	1.84578	1.91625	1.47511	1.8856	1.70553	1.42495	1.55294	1.90368	1.59629	1.70216	1.7974	1.76465	1.54191	1.43389	1.44888	1.47432	1.87217	1.83735
PK100469_11:33655575-33657968	KIAA1549L	0.0912935	1.06532	0.253175	0.614545	1.76428	1.67299	3.66125	3.36294	2.59562	2.7292	3.29228	3.18349	3.00172	3.04548	3.29013	3.5834	3.65179	4.11567	3.39227	2.87385	3.55826	3.33599	3.11877	3.03288	3.65659	3.22849
PK100470_11:33658164-33659318	KIAA1549L	-0.197501	0.87206	0.175139	0.555499	1.33557	1.53307	2.77003	2.1047	3.48967	5.63261	2.95023	2.20395	3.13817	2.26315	2.39521	2.04366	2.14297	2.38811	2.37965	2.49572	2.56194	2.37031	2.48028	2.96969	2.92527	2.49355
PK100471_11:33659969-33661139	KIAA1549L	-0.00512228	0.996456	1	1	1.20998	1.21511	2.31237	2.51648	2.59562	2.35176	2.30887	2.3264	1.73964	1.81611	2.5005	2.63156	2.27417	2.71838	1.87334	2.04195	2.65683	2.42884	2.13648	2.21147	2.28171	2.49355
PK100473_11:33667205-33668590	RP4-541C22.5,KIAA1549L	0.00223663	1.00155	0.997428	1	1.85335	1.85111	3.92621	3.72897	4.06647	4.87772	3.46331	2.86514	3.51338	3.93956	3.07956	2.63156	3.34565	3.45513	3.34164	4.23515	3.55826	3.92125	3.29067	3.85428	3.18854	3.91093
PK100492_11:33742686-33744131	FBXO3	0.115937	1.08368	0.393402	0.709449	0.808436	0.692499	1.49341	1.62428	1.38433	0.841988	1.41098	2.3264	1.50086	1.87199	1.76351	1.87569	1.74936	1.65135	2.27839	1.6386	1.30469	1.69726	2.01369	1.79024	1.37488	1.96859
PK100497_11:33767023-33767984	FBXO3	-0.28952	0.818174	0.0508697	0.443316	0.21409	0.50361	1.15618	1.50989	2.27838	2.11949	1.58201	1.00402	1.26209	1.20143	1.07916	0.979837	1.24642	1.21946	1.13919	0.983161	1.25725	0.936419	1.25242	1.15839	1.22861	1.12866
PK100506_11:33808433-33810288	RP11-646J21.4	0.221566	1.166	0.114568	0.505141	1.78133	1.55976	2.74594	3.34006	1.7881	1.33557	2.71506	4.11405	2.5924	3.5484	3.36909	3.83536	3.60806	3.09946	2.75938	3.65534	3.10754	4.00904	3.48713	3.5173	3.89061	3.22849
PK100508_11:33819244-33822076	RP11-646J21.2	0.109636	1.07896	0.323274	0.664215	2.35395	2.24431	5.51596	4.96434	2.85518	3.01954	4.4681	6.0976	4.19559	5.22481	5.52742	5.37511	5.26995	5.25891	5.77192	5.04185	4.4834	5.29662	4.78866	5.70771	4.59267	4.85585
PK100519_11:33858869-33860075	LMO2	-0.142995	0.905637	0.169287	0.550573	1.24737	1.39037	2.72185	3.17992	3.23011	2.52596	2.97161	2.17946	2.52418	2.20727	2.42154	2.15564	2.36164	2.46432	2.68344	2.62176	2.34845	2.83852	2.33294	2.2536	2.19395	1.62737
PK100520_11:33860320-33861391	AC113192.1,LMO2	-0.0816205	0.944996	0.620185	0.839488	0.380817	0.462438	1.1321	1.304	0.865207	0.754886	1.04754	1.8856	1.46675	1.73229	1.55294	2.01566	1.55256	0.939999	1.67082	1.46214	1.4233	1.43389	1.10508	1.51644	0.848328	0.997419
PK100521_11:33864195-33865122	LMO2	0.0459028	1.03233	0.812407	0.932412	0.458474	0.412571	1.25253	1.02947	2.19186	1.53881	1.00479	0.955046	0.784542	1.14555	1.94776	1.45576	1.64003	1.54973	1.29109	1.084	1.32842	1.52168	1.49799	1.68493	0.994592	1.07616
PK10056_1:29144544-29145960	RP11-242O24.3	-0.0312102	0.978599	0.663594	0.86161	1.78591	1.81712	3.44447	3.54595	3.74923	3.68733	3.93364	3.08553	3.47927	3.63222	2.94796	3.69539	3.84859	3.63297	3.67074	3.22678	3.67686	3.0141	3.60991	3.20137	3.10079	3.38597
PK10057_1:29146582-29151355	RP11-242O24.3,SRSF4	-0.139534	0.907812	0.0808927	0.47344	3.70036	3.83989	15.1268	13.7949	15.6891	19.6561	14.6442	12.1462	14.2582	13.8863	12.7131	11.3101	12.7703	12.9313	12.2274	11.4954	13.5925	14.1341	12.8926	13.2267	12.9297	13.7801
PK10058_1:29152324-29154791	SRSF4	0.0249812	1.01747	0.703746	0.881905	2.39316	2.36818	5.94953	5.28462	5.30661	4.67448	4.91704	5.70579	4.77547	4.83364	5.02732	5.01117	4.70141	5.10648	4.93651	5.79813	5.59832	5.1503	5.67272	5.26541	4.73894	5.51205
PK100591_11:34054926-34055908	CAPRIN1	-0.269704	0.82949	0.0505461	0.443185	0.580744	0.850448	1.73428	1.64715	1.7881	3.13568	1.73165	1.24891	1.70553	1.64847	1.81615	1.59573	1.37762	1.54973	1.49361	1.46214	1.75541	1.08273	1.42432	1.87449	1.08235	1.75861
PK100594_11:34061276-34062994	CAPRIN1	-0.132108	0.912497	0.152106	0.536689	1.32154	1.45365	2.98681	3.29431	2.3649	3.16471	2.39439	2.08151	2.9335	2.59843	2.39521	3.19147	2.14297	2.3627	2.35433	2.59655	2.37217	2.6922	2.57851	2.56952	2.74975	2.59854
PK100595_11:34064608-34065582	CAPRIN1	-0.0915727	0.938499	0.503786	0.776318	0.528629	0.620202	1.05984	1.53277	1.90346	1.82915	1.9882	1.42033	1.77375	1.20143	1.55294	1.09182	1.46509	1.47351	1.89866	1.31088	1.56563	0.965682	1.27698	1.17945	1.55039	1.70611
PK100596_11:34066046-34067822	CAPRIN1	0.139106	1.10122	0.0785191	0.47075	1.41336	1.27425	2.52915	2.31059	2.42258	2.35176	2.71506	2.47333	2.2854	2.03963	2.15832	2.79953	2.86458	2.64216	3.08848	2.57134	2.41961	2.63368	2.55395	2.73802	2.31096	2.72978
PK100598_11:34070369-34071918	CAPRIN1	0.207083	1.15435	0.0412441	0.433992	0.99218	0.785097	1.66202	1.96743	1.44201	1.1904	1.45374	2.05702	1.9443	2.09551	1.78983	1.59573	2.20857	1.9054	2.07587	1.71423	1.99262	2.04842	2.08737	1.79024	2.1647	1.88985
PK10059_1:29155904-29157373	SRSF4	0.0326535	1.02289	0.816918	0.934432	0.705105	0.672452	1.75836	1.71578	1.47085	1.10329	1.32546	1.78765	1.9443	1.20143	1.65823	1.95967	1.77123	1.44811	1.67082	2.14279	1.66052	1.28758	1.81724	1.64281	1.46264	1.31239
PK100601_11:34079634-34080579	CAPRIN1	-0.264761	0.832336	0.0879293	0.480734	0.473618	0.73838	1.34888	1.62428	1.98998	3.19375	1.79579	1.37135	1.73964	1.06173	1.36869	1.2038	1.44322	1.29567	1.26577	1.46214	1.54191	1.31684	1.42432	1.07414	1.55039	1.49613
PK100602_11:34081140-34082643	CAPRIN1	0.281979	1.21586	0.0970999	0.488567	1.19908	0.917101	2.0715	2.31059	0.951728	0.812954	1.32546	2.81616	1.80786	2.37491	1.6319	2.71555	2.49284	1.88	2.15181	2.84864	2.30101	2.42884	2.50484	2.16935	2.31096	1.83735
PK100604_11:34086996-34088543	CAPRIN1	-0.214122	0.862071	0.149992	0.53489	1.0024	1.21653	1.85471	2.49361	3.23011	4.0067	2.37301	1.71419	2.49007	1.59259	1.55294	1.95967	1.70563	1.9054	2.22776	2.21841	1.94518	1.52168	2.38205	1.85343	2.25246	1.99484
PK100608_11:34093718-34094738	CAPRIN1	-0.204042	0.868115	0.126594	0.515477	0.670472	0.874514	1.49341	1.62428	2.16302	3.25181	1.83855	1.39584	1.84197	1.70435	1.5003	1.56774	1.59629	1.85459	1.39235	1.3613	1.61308	1.31684	1.57166	1.62175	1.93068	1.62737
PK10060_1:29157718-29159331	SRSF4	0.170855	1.12573	0.0574785	0.449579	1.30964	1.13879	2.2642	2.1047	1.90346	1.50977	2.13785	2.64474	2.35363	2.23521	2.36889	2.4356	2.53657	2.41351	2.73407	2.39488	2.20612	2.37031	2.18559	2.78014	2.42797	2.67728
PK100611_11:34106671-34108728	NAT10	0.00913395	1.00635	0.932931	0.98287	1.68155	1.67242	3.22768	3.04266	3.14359	2.32272	2.97161	3.13451	3.27461	3.8278	3.36909	3.55541	3.01765	3.73459	3.69605	3.63013	3.13127	3.2482	3.0451	3.03288	2.74975	2.75603
PK100614_11:34114354-34115468	NAT10	0.193942	1.14388	0.237444	0.603335	0.546156	0.352214	1.10801	1.304	0.721006	0.580681	1.0903	1.61623	1.19387	1.62053	1.65823	1.8197	1.72749	1.80378	1.51893	1.21004	1.39958	1.668	1.35065	1.60069	1.1116	1.15491
PK100615_11:34116105-34117259	NAT10	0.0597267	1.04227	0.664426	0.862046	0.663049	0.603322	1.1321	1.14386	1.44201	1.3646	1.66752	1.98356	1.97841	1.81611	1.28973	1.39977	1.72749	1.62594	1.62019	2.09237	1.39958	1.46315	1.71901	1.28476	1.72591	1.15491
PK100617_11:34121386-34122901	NAT10	0.257078	1.19506	0.167767	0.549365	1.21521	0.958129	2.02332	1.99031	1.00941	0.406477	1.94544	2.62026	2.25129	2.48667	2.36889	2.26762	2.40537	2.23567	1.99992	2.84864	2.34845	2.63368	2.57851	2.29572	2.07694	1.75861
PK100618_11:34123495-34124460	NAT10	-0.261523	0.834207	0.0619818	0.454086	0.407269	0.668792	1.49341	1.44126	2.10534	2.40983	1.73165	1.2734	1.46675	1.53671	1.21077	1.2318	1.02775	1.3973	1.49361	1.26046	1.23353	1.22905	1.05596	1.17945	1.81367	1.60112
PK100619_11:34125388-34126303	NAT10	0.0565644	1.03999	0.606417	0.832306	0.293751	0.237186	1.10801	1.34975	1.15361	0.609715	1.45374	1.17544	1.33031	1.22937	1.18445	1.09182	1.04962	1.24486	1.3164	1.084	1.35214	1.19979	1.17875	1.24264	1.31637	1.2599
PK10061_1:29159981-29160815	SRSF4	-0.476894	0.718523	0.0116709	0.406917	0.0626255	0.539519	1.42114	1.14386	1.7881	2.99051	1.56063	0.979535	1.6373	0.894085	1.15813	0.979837	0.984016	1.24486	1.08856	1.10921	0.97259	0.84863	1.08052	1.01096	0.585054	1.46988
PK100624_11:34130435-34131613	NAT10	0.105058	1.07554	0.455503	0.748242	0.832991	0.727932	1.75836	1.87592	1.26897	0.580681	1.60338	2.17946	1.84197	1.87199	1.6319	1.87569	1.74936	1.70216	2.1265	1.84027	1.51819	2.16547	1.71901	1.8113	1.6674	1.49613
PK100626_11:34132779-34134934	NAT10	0.121642	1.08797	0.45237	0.746381	1.66469	1.54305	2.79411	2.92827	1.64389	1.10329	2.45852	3.74672	2.49007	4.13514	3.6323	4.14331	3.65179	3.40432	3.39227	3.05032	2.63311	3.65789	2.82408	3.05394	3.07153	2.93976
PK100627_11:34136059-34139698	NAT10	0.134097	1.09741	0.317815	0.660337	2.95434	2.82024	8.18964	7.59521	5.04704	3.33892	6.00735	9.64842	5.69646	8.68938	6.76451	9.54641	8.4844	7.18972	8.22751	8.04175	7.06907	9.45198	7.21983	7.66644	7.28392	6.85069
PK100628_11:34139961-34142051	NAT10	0.193589	1.14361	0.0890808	0.481731	1.74293	1.54934	2.55324	2.90539	2.42258	1.97432	2.24474	3.50184	3.37694	3.5484	2.65842	4.11532	3.82673	3.12486	3.87326	3.37804	2.91777	3.62862	3.33979	3.3488	3.10079	2.88726
PK10062_1:29161249-29163079	SRSF4	-0.0518384	0.964706	0.558341	0.806431	1.36091	1.41275	2.2642	2.72238	2.7975	2.32272	2.97161	2.5223	3.44516	2.45873	2.47418	2.68755	2.66778	2.08324	2.60749	2.42009	2.728	2.92631	2.25927	2.82226	2.83751	2.30981
PK100633_11:34145899-34148121	NAT10	0.193419	1.14347	0.00947556	0.406917	2.0036	1.81018	3.87804	3.72897	3.46083	2.78727	3.31366	3.74672	3.20639	3.18518	3.68494	3.94734	3.80486	3.93783	4.15173	3.63013	4.03269	4.47725	4.44486	3.72791	3.59808	4.30465
PK100634_11:34148546-34151183	ABTB2	0.100447	1.07211	0.276151	0.630619	1.94583	1.84538	3.70943	3.43157	3.40315	2.555	3.2709	4.18751	3.34283	4.1072	3.47438	4.39527	3.34565	3.7854	3.94921	3.73097	3.84292	4.9162	3.65903	4.19127	3.18854	3.91093
PK100635_11:34151906-34153033	ABTB2	0.385224	1.30606	0.00313423	0.406917	1.00988	0.624652	1.66202	1.69291	1.47085	0.812954	1.47511	2.13049	1.26209	1.45289	1.44766	1.90368	1.77123	1.80378	1.54424	2.06716	1.89774	2.92631	1.94002	2.04298	1.98918	2.17857
PK100636_11:34154966-34155939	ABTB2	0.0686147	1.04871	0.58998	0.82364	0.785958	0.717344	1.92697	2.03606	1.29781	0.900056	1.73165	1.44481	1.2962	1.89993	1.6319	2.15564	1.7931	1.77838	1.6455	1.43693	1.73168	2.01915	1.57166	2.23254	1.57965	1.39114
PK100637_11:34156224-34158782	ABTB2	0.0689383	1.04894	0.3343	0.671375	2.01791	1.94898	4.02256	3.61459	3.63387	3.45505	3.99777	3.84467	3.61571	4.83364	3.65862	3.86336	4.2422	4.06486	3.74668	3.85701	4.00897	4.76988	3.78182	3.87534	4.00762	4.17341
PK100638_11:34158999-34165876	ABTB2	0.0912034	1.06526	0.0876296	0.480405	4.29109	4.19989	17.7763	18.0501	18.4289	20.1496	18.8772	18.4397	17.1576	18.3287	18.6353	17.861	19.068	19.1048	18.7587	17.47	19.3332	22.8837	19.6949	20.0296	19.9211	19.5809
PK100639_11:34166044-34170184	ABTB2	0.136254	1.09905	0.115009	0.505443	3.16595	3.0297	8.67139	8.48741	8.33483	5.1971	8.53	9.13416	7.06088	8.27028	8.65962	9.15448	9.11855	8.15513	8.2022	9.30221	8.8482	11.0907	9.4791	8.71953	7.69346	9.13426
PK100640_11:34170340-34171455	ABTB2	0.041269	1.02902	0.693102	0.876832	1.35057	1.3093	2.2642	2.28771	2.88402	3.25181	2.52266	2.17946	2.01252	2.51461	2.55314	2.29562	2.47097	1.70216	2.55686	2.47051	2.728	3.39452	2.48028	2.27466	2.60349	2.86102
PK100642_11:34172737-34175531	ABTB2	0.0277893	1.01945	0.773975	0.915091	2.2192	2.19142	4.43204	4.11788	5.79689	5.60357	4.89567	4.13853	3.99093	3.99544	4.29033	4.39527	4.15473	4.16648	3.62011	4.38641	4.74434	6.61346	4.69043	4.48613	4.59267	5.17083
PK100644_11:34177519-34179915	ABTB2	0.0375282	1.02635	0.636105	0.847506	1.7559	1.71838	3.13133	3.5002	2.97055	2.96147	3.39917	4.13853	2.9335	2.84989	3.42173	3.44343	2.95205	2.71838	3.1138	3.60492	3.36848	3.92125	3.53624	3.77004	3.51032	3.28098
PK100646_11:34182972-34185239	ABTB2	0.34077	1.26643	0.0116588	0.406917	2.14748	1.80671	4.09482	3.63746	2.24954	1.65494	2.99298	4.18751	3.51338	4.13514	4.05344	4.39527	4.111	4.59837	4.22768	4.33599	4.83923	5.53072	5.50082	3.68579	3.65659	3.80594
PK100647_11:34185703-34187781	ABTB2	0.0974666	1.06989	0.22608	0.594761	2.37257	2.2751	5.0824	5.33037	4.5856	3.42602	5.04532	4.87319	4.67314	4.58218	5.31685	5.34711	5.72916	4.52216	5.01246	5.31915	5.12389	6.43788	4.96056	5.07586	4.68043	4.90835
PK100648_11:34192163-34193189	ABTB2	0.0304345	1.02132	0.751001	0.90439	1.02248	0.99205	1.75836	2.37922	2.27838	2.00335	2.26612	2.106	1.46675	1.98375	2.02672	1.48375	1.74936	1.98162	1.9746	2.06716	2.08751	1.96063	1.76812	1.85343	2.98378	1.94234
PK100649_11:34193882-34194914	ABTB2	0.193449	1.14349	0.230076	0.597843	0.490671	0.297222	1.10801	1.53277	0.749846	0.464545	1.32546	1.76316	0.920984	1.48083	1.36869	1.45576	1.55256	1.60054	1.36703	1.084	1.44702	1.75579	1.47343	1.34795	1.34562	1.04991
PK10064_1:29167223-29168435	SRSF4	0.188135	1.13929	0.142396	0.5287	0.420974	0.232839	1.25253	1.05235	0.951728	1.10329	1.17582	1.39584	1.80786	0.866144	0.947557	1.2318	1.31202	1.27027	1.46829	1.46214	1.49447	1.17052	1.00685	1.55856	1.31637	1.2599
PK100650_11:34195832-34198770	ABTB2	-0.13631	0.909843	0.11658	0.507022	2.35481	2.49112	6.45536	5.14735	6.71978	6.93914	6.19975	4.26098	4.98013	4.61012	5.73799	5.12315	5.42302	5.08108	5.18966	4.73934	5.31366	5.4722	4.88689	5.09692	5.41175	4.51463
PK100653_11:34204131-34205138	ABTB2	0.140324	1.10215	0.277233	0.631385	0.994458	0.854134	1.85471	1.37263	1.7881	2.49693	2.05233	1.78765	1.05743	1.76023	1.76351	2.07166	1.90243	1.60054	1.41766	1.66381	2.04007	2.66294	1.98914	2.42209	2.1647	2.04733
PK100654_11:34209885-34211159	ABTB2	0.332329	1.25904	0.0652487	0.456678	0.507527	0.175198	1.15618	0.915085	0.807527	0.464545	0.983409	1.56726	0.818652	1.78817	1.0002	1.73571	1.18082	1.37189	1.24046	1.73944	1.18609	1.84357	1.27698	1.17945	1.95993	1.2599
PK100659_11:34220647-34221624	ABTB2	-0.185463	0.879367	0.0728611	0.465398	0.498731	0.684194	1.6861	1.76154	1.49969	1.21943	1.3896	1.73867	1.9443	1.95581	1.39501	1.48375	1.59629	1.4227	1.56956	1.38651	1.32842	1.46315	1.47343	1.17945	1.49189	1.2074
PK10065_1:29172132-29174543	SRSF4	-0.0271576	0.981352	0.799683	0.926823	1.68505	1.71221	2.74594	3.86623	2.42258	2.61307	3.44193	3.62428	3.47927	3.18518	3.60598	3.69539	3.25819	3.48054	3.84795	3.65534	2.89405	2.60441	2.77497	3.39093	3.59808	2.59854
PK100660_11:34222680-34223932	ABTB2	-0.0377923	0.974144	0.739503	0.898775	1.07112	1.10891	2.33646	2.33347	2.5091	2.14852	1.83855	2.66923	1.56908	2.03963	1.94776	2.07166	2.0555	1.85459	2.10118	2.11758	2.08751	2.72147	2.08737	1.9798	1.72591	2.28356
PK100661_11:34224841-34226324	ABTB2	0.0497675	1.0351	0.595356	0.826327	1.4344	1.38463	2.21602	2.72238	2.27838	2.17755	2.73644	3.06105	2.72884	2.29109	2.26361	3.5834	2.62404	2.92162	2.7847	2.89906	2.56194	2.83852	2.60307	2.8012	2.48648	2.4673
PK100663_11:34227600-34230610	ABTB2	0.173297	1.12763	0.0308121	0.426029	1.95944	1.78614	3.10725	2.9969	3.46083	3.01954	3.5702	3.86916	3.54749	3.52046	3.52702	3.86336	4.00166	4.75081	4.25299	3.47888	3.53453	3.97978	3.97827	3.3488	4.21239	3.38597
PK100665_11:34234432-34235553	ABTB2	-0.102553	0.931383	0.425155	0.729405	0.572393	0.674946	1.1321	1.71578	1.44201	1.91625	1.49649	2.00805	1.77375	1.31319	1.21077	1.95967	1.61816	1.3973	1.59487	1.6386	1.6368	0.994945	1.59622	1.64281	1.69666	0.971171
PK100666_11:34235671-34237832	ABTB2	0.163308	1.11985	0.152092	0.536659	1.76457	1.60126	3.37221	3.29431	2.24954	1.85818	2.80058	3.33042	2.49007	3.77192	3.39541	3.66739	3.38939	3.68378	3.72137	2.94948	3.51081	4.44799	3.217	2.82226	2.77901	3.46472
PK100667_11:34238402-34239408	ABTB2	0.141844	1.10331	0.131885	0.519807	0.669807	0.527963	1.44523	1.71578	1.44201	1.13233	1.3896	1.39584	1.53497	1.56465	1.23709	1.51175	1.77123	1.4227	1.49361	1.71423	1.51819	1.58021	1.59622	1.64281	1.75516	1.36489
PK100668_11:34239920-34241016	ABTB2	0.214938	1.16065	0.203679	0.578287	0.515012	0.300074	1.18027	1.18961	0.807527	0.348409	1.21857	1.73867	1.15976	1.42495	1.65823	1.51175	1.50882	1.57513	1.3164	1.68902	1.18609	1.75579	1.12963	1.51644	1.46264	1.12866
PK10066_1:29174836-29176473	SRSF4	-0.0122358	0.991555	0.919307	0.977224	0.939416	0.951652	1.97515	1.73866	1.58621	1.97432	1.85993	2.39986	2.04663	2.01169	1.71087	2.01566	1.64003	1.77838	2.32902	1.99153	1.99262	2.13621	2.03825	1.57962	1.75516	1.96859
PK100674_11:34248496-34249561	ABTB2	0.0693528	1.04925	0.528972	0.790797	0.503385	0.434033	1.54158	1.64715	0.951728	0.900056	1.53925	1.49379	1.50086	1.22937	1.26341	1.31578	1.55256	1.65135	1.49361	1.53776	1.13864	1.49242	1.15419	1.41113	1.46264	1.2599
PK100676_11:34255338-34257224	ABTB2	0.0744341	1.05295	0.479565	0.762549	1.64713	1.57269	3.03498	3.68322	1.96114	1.91625	3.33504	3.72223	3.00172	3.01754	3.02692	2.88352	3.10512	2.99784	3.26569	3.02511	3.36848	3.45304	2.8732	3.47517	3.30556	2.4148
PK100677_11:34259738-34260836	ABTB2	0.216017	1.16152	0.25861	0.618489	0.457703	0.241686	1.05984	1.53277	0.519124	0.580681	1.0903	1.6897	1.26209	0.922025	1.44766	1.65173	2.03363	1.32108	1.74676	1.56297	1.56563	1.17052	1.2033	1.17945	0.906834	0.971171
PK100678_11:34263635-34264526	ABTB2	0.308625	1.23853	0.120796	0.510686	0.437336	0.128712	1.05984	1.02947	0.605645	0.290341	1.00479	1.59174	0.886873	1.11761	1.18445	2.09965	1.42136	1.09243	1.16451	1.18483	1.35214	1.75579	1.52255	1.34795	1.57965	1.10241
PK100679_11:34265135-34266184	ABTB2	-0.11168	0.92551	0.340408	0.675353	0.436943	0.548623	1.58975	1.21249	1.41317	1.33557	1.23995	1.59174	1.87608	1.67641	1.39501	1.34378	1.35576	1.4227	1.21514	1.26046	1.32842	1.75579	1.32609	1.83236	0.877581	1.07616
PK100680_11:34269774-34270899	ABTB2	0.127439	1.09235	0.291686	0.641876	0.688448	0.561009	1.63793	1.32687	1.12477	0.92909	1.47511	1.61623	1.60319	1.45289	1.5003	2.04366	1.81496	1.34649	1.18983	1.86548	1.37586	1.72652	1.71901	1.66387	1.81367	1.57487
PK100682_11:34273392-34275264	ABTB2	-0.10255	0.931385	0.233306	0.600307	1.16783	1.27038	2.33646	2.31059	2.73982	3.19375	2.30887	2.15498	2.45596	2.23521	2.23729	2.21163	2.23044	2.3373	2.05055	2.29404	2.15868	2.60441	2.08737	2.48528	2.19395	1.99484
PK100685_11:34276355-34277359	ABTB2	0.209221	1.15606	0.190698	0.567959	0.311732	0.102512	1.01166	1.05235	0.778687	0.580681	0.983409	1.66521	0.818652	1.28525	1.05284	1.42776	0.940282	1.32108	1.69613	1.084	1.16236	1.22905	1.0314	1.62175	1.34562	0.944923
PK100688_11:34282492-34283605	ABTB2	-0.254945	0.838019	0.0472699	0.440046	0.858922	1.11387	1.8788	2.1962	2.59562	3.65829	2.20198	1.78765	1.87608	1.62053	1.86879	1.95967	1.9243	1.80378	2.15181	2.06716	1.68424	1.37537	1.74356	1.74812	1.6089	1.96859
PK100689_11:34284569-34285925	ABTB2	0.03671	1.02577	0.697679	0.878925	1.48603	1.44932	3.37221	2.97403	2.85518	2.43886	2.54404	3.18349	2.01252	2.57049	2.05304	3.16347	2.53657	2.46432	3.1138	2.62176	2.34845	3.33599	3.02054	3.13819	2.7205	2.70353
PK10068_1:29178015-29179015	SRSF4	-0.227746	0.853968	0.117316	0.507777	0.734335	0.96208	1.8788	1.64715	1.7881	3.13568	1.96682	1.44481	2.21718	1.95581	1.57926	1.90368	1.46509	1.9054	1.87334	1.84027	1.94518	0.84863	1.35065	1.34795	1.93068	2.09983
PK100690_11:34285960-34286825	ABTB2	-0.114947	0.923416	0.434441	0.734951	0.21485	0.329797	0.915313	1.48701	1.35549	1.85818	1.58201	0.90607	0.955094	0.949965	1.26341	1.2318	0.962149	0.812972	1.24046	1.31088	1.02003	1.02421	1.25242	1.30582	1.25787	1.39114
PK100694_11:34303404-34304399	ABTB2	0.0394608	1.02773	0.730625	0.894369	0.662945	0.623484	1.56567	1.8988	1.75926	0.900056	1.51787	1.49379	1.39853	1.73229	1.34237	1.70772	1.64003	1.54973	1.44298	1.38651	1.92146	1.52168	1.42432	1.68493	1.43338	1.75861
PK100696_11:34307290-34308297	ABTB2	-0.195904	0.873026	0.106357	0.497531	0.573613	0.769517	1.63793	1.25824	1.90346	2.6421	1.71028	1.66521	1.33031	1.56465	1.76351	1.56774	1.50882	1.47351	1.39235	1.3613	1.73168	0.994945	1.49799	1.68493	1.57965	1.57487
PK100697_11:34310444-34312930	ABTB2	0.0960988	1.06888	0.316171	0.659183	1.54443	1.44833	2.24011	3.24855	2.45142	2.09045	2.43714	3.52633	3.06995	2.43079	3.0006	2.74354	2.84271	2.79459	2.55686	3.37804	2.79916	3.18968	3.24156	2.90651	2.86676	2.57229
PK100698_11:34313085-34314475	ABTB2	0.108182	1.07787	0.477154	0.761045	1.10658	0.998402	1.51749	2.15045	1.03825	1.2775	1.60338	2.76719	2.18307	2.65431	2.26361	2.49159	1.88056	2.05784	2.05055	2.54613	1.99262	2.92631	2.45572	1.89555	2.10619	1.62737
PK100699_11:34314766-34316624	ABTB2	0.198616	1.1476	0.198828	0.574553	1.3977	1.19908	1.99924	2.74525	1.52853	0.841988	2.05233	3.03656	1.9443	2.79401	3.21117	2.71555	2.84271	2.43892	2.68344	2.9999	2.53822	2.86778	2.72585	2.71695	2.63274	1.8636
PK100702_11:34322579-34323656	ABTB2	-0.0416618	0.971535	0.696942	0.878626	0.603907	0.645569	1.51749	1.78442	1.49969	1.39363	1.71028	1.39584	1.77375	1.48083	1.57926	1.45576	1.53069	1.52432	1.84803	1.56297	1.35214	1.3461	1.71901	1.64281	1.52114	1.07616
PK100706_11:34342601-34345110	ABTB2	0.394866	1.31482	0.00959757	0.406917	1.66026	1.26539	2.02332	2.65375	1.7881	1.33557	1.8813	3.18349	1.43264	2.79401	3.02692	3.83536	3.45499	3.12486	3.39227	3.42846	3.17871	3.65789	3.41346	2.54846	3.15929	2.23107
PK100732_11:34460875-34461919	CAT	-0.248357	0.841855	0.102111	0.493521	0.796143	1.0445	2.55324	1.57852	2.45142	3.65829	1.90268	1.73867	2.31951	1.62053	1.68455	1.14781	1.72749	1.85459	1.54424	1.48735	1.99262	1.668	2.11192	1.79024	1.69666	1.44363
PK100736_11:34470979-34471851	CAT	-0.302655	0.810759	0.0755387	0.467787	0.291848	0.594503	1.49341	1.21249	1.87462	2.35176	1.85993	1.32237	1.2962	1.17349	1.47398	1.00783	0.830947	1.88	1.26577	1.15963	1.4233	0.76084	1.27698	0.968836	0.936086	1.70611
PK100742_11:34482661-34483682	ELF5	0.135705	1.09863	0.241628	0.606188	0.792052	0.656347	1.46932	1.83017	1.58621	0.987158	1.32546	1.83663	1.43264	1.89993	1.89511	1.42776	1.68376	1.82919	1.7974	1.53776	1.94518	1.9021	2.06281	1.47432	1.31637	1.73236
PK100744_11:34488706-34489552	ELF5	-0.106844	0.928617	0.445444	0.741893	0.284859	0.391703	1.30071	1.53277	1.96114	1.24846	1.34684	1.17544	0.989205	1.17349	1.42134	0.895851	1.20269	1.16865	0.88604	1.26046	1.4233	1.28758	1.69445	1.15839	1.08235	0.971171
PK100749_11:34494833-34497319	ELF5	-0.0234265	0.983893	0.812007	0.932249	2.98465	3.00807	7.75607	7.8011	10.0364	11.12	8.76517	6.36698	7.02677	7.15268	8.1332	6.27096	7.47852	7.74864	7.08832	7.3611	7.73328	9.92019	8.37402	7.91918	7.75197	7.79561
PK100752_11:34502342-34503915	ELF5	0.17424	1.12837	0.347882	0.680058	0.71157	0.53733	1.25253	1.6014	0.519124	0.92909	1.43236	2.54679	1.39853	1.34113	1.26341	2.15564	1.94616	1.09243	1.72145	1.89069	1.20981	2.22399	1.57166	1.45325	1.81367	1.44363
PK100753_11:34505058-34506174	ELF5	0.15909	1.11658	0.219403	0.58989	1.10699	0.947904	2.38463	2.05894	1.90346	0.78392	1.49649	2.03253	1.91019	2.40285	1.97408	2.29562	2.03363	1.85459	2.32902	2.09237	2.30101	2.4581	1.91546	2.42209	2.10619	1.99484
PK100755_11:34508710-34509563	ELF5	0.160019	1.1173	0.153498	0.537778	0.345004	0.184985	1.49341	1.28112	1.00941	0.871022	1.02617	1.053	0.750431	1.08967	1.21077	1.45576	1.18082	1.09243	1.26577	1.3613	1.23353	1.40463	1.35065	1.34795	1.28712	1.15491
PK100756_11:34512061-34514991	ELF5	-0.0274764	0.981135	0.711524	0.88558	2.72249	2.74997	7.63564	6.47423	6.74862	8.41988	6.81973	6.29351	6.03756	6.34241	6.68554	5.73905	6.1665	6.80864	7.01237	6.2771	6.78441	6.20377	6.04108	6.69761	6.58186	7.4019
PK10075_1:29197572-29199882	MECR	-0.039162	0.97322	0.672928	0.866561	2.55666	2.59582	5.56414	6.77163	6.48906	8.0134	6.09286	5.21602	5.32124	6.64975	5.23789	5.06716	5.35742	5.86864	6.10102	5.21831	5.31366	7.66693	5.86918	5.85514	5.67502	5.95826
PK100761_11:34535381-34536246	RP4-594L9.2	-0.0160649	0.988926	0.926653	0.980273	0.307071	0.323136	1.25253	1.00659	1.09593	1.94528	1.49649	1.12647	1.19387	1.08967	1.1318	1.14781	1.18082	1.11784	1.16451	1.21004	1.44702	0.790103	1.30153	1.15839	1.52114	1.44363
PK100765_11:34547758-34549282	RP4-594L9.2	0.212507	1.1587	0.197235	0.573427	0.764523	0.552016	1.42114	1.94456	0.692166	0.638749	1.43236	2.00805	1.36442	1.98375	1.23709	1.84769	1.9243	1.65135	2.15181	1.66381	1.56563	1.75579	1.79268	1.64281	1.37488	1.41738
PK100767_11:34554918-34556410	RP4-594L9.2	-0.0902584	0.939355	0.460685	0.751583	1.39373	1.48399	3.05907	2.51648	3.08591	4.67448	2.54404	2.17946	2.2854	2.37491	2.71107	2.54758	2.33977	2.76919	2.70875	2.59655	2.70427	1.93136	2.33294	2.56952	3.10079	3.20224
PK10076_1:29200165-29201037	MECR	0.281564	1.21551	0.0578504	0.449865	0.481974	0.20041	1.42114	1.21249	0.778687	0.580681	0.940652	1.51828	1.02332	1.22937	1.6319	1.06382	1.29015	1.14324	1.39235	1.3613	1.39958	1.49242	1.22786	1.95873	1.49189	1.15491
PK100771_11:34570906-34571848	RP11-350D17.2	0.15892	1.11645	0.218756	0.58944	0.549887	0.390967	1.22845	1.87592	1.61505	0.987158	0.940652	1.17544	1.02332	1.22937	1.68455	1.28779	1.66189	1.09243	1.39235	1.53776	1.47075	1.75579	1.69445	1.24264	1.49189	1.28615
PK10077_1:29203797-29206312	MECR	0.0310374	1.02175	0.660418	0.860019	1.98149	1.95046	4.09482	3.63746	3.97995	3.22278	4.10466	4.23649	3.78627	3.63222	3.71127	4.14331	4.26407	4.21729	3.89858	3.57971	3.3922	4.1261	4.54309	3.45411	4.21239	3.83219
PK100784_11:34622746-34624700	EHF	0.15071	1.11012	0.240572	0.605415	1.51685	1.36614	2.40872	2.74525	1.47085	1.4517	2.84333	3.06105	3.41105	2.37491	2.55314	3.41543	3.06138	2.8454	3.21506	3.15116	2.49078	2.92631	2.30838	2.92757	3.01303	2.65103
PK100787_11:34630523-34631675	EHF	0.151791	1.11095	0.330553	0.66877	0.511223	0.359431	1.22845	1.34975	0.865207	0.638749	1.13306	1.29788	1.91019	1.53671	1.34237	1.53974	1.48696	1.32108	1.49361	1.3613	1.39958	1.98989	1.30153	1.72706	0.994592	1.12866
PK10078_1:29206324-29207485	MECR	0.101942	1.07322	0.289134	0.640153	0.925315	0.823373	2.02332	1.62428	1.58621	1.50977	2.03095	1.54277	1.60319	1.92787	1.86879	1.87569	2.03363	1.60054	2.3037	1.9159	1.94518	1.81431	1.74356	1.8113	1.6089	2.15232
PK100791_11:34637501-34638596	EHF	-0.232504	0.851156	0.0515182	0.443978	0.627775	0.86028	2.11967	1.87592	2.30722	2.23562	1.73165	1.29788	1.9443	1.70435	1.57926	1.37177	1.70563	1.60054	1.39235	1.00837	1.66052	1.75579	1.76812	1.57962	1.55039	1.39114
PK100795_11:34653458-34654377	EHF	-0.0279185	0.980834	0.835507	0.942394	0.44095	0.468868	1.20436	1.50989	1.90346	1.4517	1.15444	1.15095	1.70553	1.45289	1.07916	1.28779	0.896548	1.44811	1.41766	1.41172	1.82657	1.46315	0.957732	1.28476	1.46264	1.41738
PK100796_11:34658307-34659421	EHF	-0.0358793	0.975437	0.744188	0.901061	0.653014	0.688893	1.54158	1.55564	1.52853	1.21943	1.41098	2.00805	1.70553	1.92787	1.55294	1.65173	1.88056	1.67676	1.69613	1.94111	1.58935	0.965682	1.52255	1.51644	1.49189	1.33864
PK10079_1:29207752-29208670	MECR	-0.0803017	0.94586	0.506188	0.777689	0.379819	0.460121	1.44523	1.48701	1.44201	1.01619	1.73165	1.24891	1.26209	1.17349	1.44766	1.37177	1.13708	1.47351	1.49361	0.932742	1.23353	1.49242	1.37521	1.55856	1.14086	1.12866
PK10080_1:29209682-29210708	MECR	0.154995	1.11342	0.210368	0.583518	0.55181	0.396816	1.01166	1.23536	1.24013	1.33557	1.13306	1.07749	2.14896	1.25731	1.42134	1.45576	1.50882	1.3973	1.62019	1.48735	1.49447	1.40463	1.44888	1.24264	1.49189	1.54862
PK100820_11:34860905-34861883	APIP	-0.172753	0.887148	0.36593	0.691782	0.506775	0.679528	1.27662	1.55564	2.01882	3.54216	1.77441	0.90607	1.46675	1.48083	1.1318	0.867856	1.29015	1.57513	1.21514	1.3613	1.44702	1.19979	1.12963	1.41113	1.6674	1.88985
PK100823_11:34875178-34876226	APIP	-0.138237	0.908629	0.337991	0.673704	0.879925	1.01816	1.61384	1.71578	2.19186	3.97767	2.05233	1.71419	1.50086	1.73229	2.15832	1.59573	1.70563	1.85459	1.89866	2.01674	1.99262	1.81431	1.79268	1.74812	1.52114	2.02109
PK100827_11:34885153-34886142	APIP	-0.164488	0.892245	0.198108	0.573945	0.796766	0.961255	1.97515	1.80729	2.04766	3.25181	1.60338	1.64072	1.9443	1.56465	1.52662	2.15564	1.81496	1.77838	2.1265	1.9159	1.66052	1.22905	1.47343	1.95873	1.52114	1.8111
PK100828_11:34897643-34899583	APIP	-0.158698	0.895833	0.10123	0.492477	1.97823	2.13693	4.72109	4.16364	4.00879	6.67783	3.8695	4.212	3.78627	4.33072	3.65862	4.56324	3.54246	3.60756	3.74668	4.31078	4.43596	4.41873	3.92916	4.00171	3.30556	4.06842
PK10082_1:29211772-29213335	MECR	0.333766	1.2603	0.0513758	0.443842	0.924879	0.591112	1.61384	1.50989	0.605645	0.78392	1.45374	2.30191	1.09154	2.23521	1.52662	1.84769	1.90243	1.98162	1.84803	1.89069	1.37586	2.31178	2.13648	2.23254	1.69666	1.57487
PK100831_11:34905666-34907236	APIP	0.10923	1.07865	0.453793	0.747178	0.744005	0.634775	1.46932	2.12757	0.894048	0.987158	1.26133	2.106	1.22798	1.59259	1.6319	2.12765	1.7931	1.32108	1.92397	1.84027	1.58935	1.17052	1.84179	1.66387	1.90143	1.65362
PK100832_11:34912472-34914124	APIP	-0.0573377	0.961036	0.617094	0.838018	1.74025	1.79759	2.60142	2.9969	3.46083	5.25516	3.89088	3.23246	3.2405	3.269	4.23769	2.57557	3.30192	2.59135	3.59479	3.32762	2.98894	3.33599	3.53624	3.89641	2.80826	3.96343
PK100839_11:34941371-34942376	MIR1343,PDHX	-0.337557	0.79138	0.0516072	0.444021	0.75441	1.09197	1.83063	2.03606	3.17243	4.0067	2.20198	1.42033	2.08074	1.67641	1.36869	1.53974	1.31202	1.47351	2.17713	1.41172	1.77913	1.14126	1.79268	1.85343	1.84292	2.04733
PK10083_1:29213794-29214927	MECR	0.138398	1.10068	0.310215	0.654821	0.699775	0.561377	2.04741	1.67003	1.03825	0.812954	1.75303	1.66521	1.15976	1.48083	1.07916	1.90368	1.44322	1.65135	1.77208	1.46214	1.85029	1.31684	1.74356	1.93767	1.57965	1.41738
PK100841_11:34957931-34958881	PDHX	-0.0246387	0.983067	0.810873	0.931801	0.823663	0.848302	1.73428	2.1047	1.70157	1.88721	1.83855	1.73867	1.9443	1.50877	1.92144	1.56774	1.64003	1.52432	1.72145	1.68902	1.56563	1.49242	1.98914	2.0851	2.13545	1.8111
PK100848_11:34984807-34985858	PDHX	-0.368511	0.774581	0.00137665	0.406917	0.815757	1.18427	1.95106	2.28771	2.6533	3.51312	2.13785	2.05702	2.49007	1.98375	2.02672	1.67972	1.70563	1.70216	1.7974	2.01674	1.6368	1.52168	1.71901	1.62175	1.78441	2.07358
PK10084_1:29215053-29217673	MECR	0.0927425	1.0664	0.308713	0.653902	2.36904	2.2763	5.54005	4.73556	3.92227	2.93244	4.85291	5.14256	4.77547	5.36451	5.55374	5.51508	5.09501	5.28432	5.24029	5.49562	4.41224	5.85262	4.83778	5.13904	5.06072	5.24957
PK100851_11:35001648-35002669	PDHX	0.0402944	1.02832	0.781433	0.91849	0.308261	0.267967	1.22845	1.0981	1.09593	0.667783	1.17582	1.22442	1.43264	1.22937	1.57926	1.28779	1.09335	1.21946	1.44298	1.66381	1.13864	0.76084	1.27698	1.24264	1.22861	1.2599
PK100852_11:35008294-35009420	PDHX	-0.0882596	0.940657	0.464376	0.7538	0.649194	0.737453	2.21602	1.55564	1.03825	1.16136	1.8813	1.56726	2.18307	1.67641	1.57926	1.76371	1.72749	1.62594	1.54424	1.51255	1.56563	1.52168	1.59622	1.45325	1.52114	1.57487
PK10085_1:29219897-29221120	MECR	0.153552	1.1123	0.375273	0.698062	0.624451	0.470898	1.34888	1.73866	0.807527	0.696817	1.17582	1.95907	1.39853	1.50877	0.789631	2.3796	1.72749	1.49892	1.72145	1.48735	1.44702	1.81431	1.25242	1.49538	1.28712	1.65362
PK100870_11:35147447-35148498	CD44	0.0232729	1.01626	0.844435	0.946094	0.509226	0.485953	1.51749	1.50989	1.18245	0.841988	1.36822	1.66521	1.46675	1.25731	1.76351	1.34378	1.37762	1.60054	1.49361	1.66381	1.51819	1.43389	1.25242	1.49538	1.46264	0.892427
PK100873_11:35175705-35177143	CD44	-0.150331	0.901044	0.241742	0.606261	1.55854	1.70888	3.29994	2.95115	4.49908	5.02289	3.74123	2.44884	3.03584	2.31903	2.73739	2.63156	2.58031	2.82	2.53154	2.74781	3.13127	2.80926	2.97143	3.075	4.00762	2.78227
PK100878_11:35213091-35214072	RP1-68D18.4,RP1-68D18.2,CD44	-0.0461075	0.968546	0.712771	0.886077	0.604842	0.65095	1.61384	1.46414	1.32665	1.16136	1.75303	1.86112	1.02332	1.78817	1.81615	1.73571	1.55256	1.37189	1.39235	1.31088	1.80285	1.49242	1.66989	1.62175	1.34562	1.57487
PK100889_11:35264624-35265622	SLC1A2	-0.154887	0.898203	0.228049	0.59634	0.664166	0.819053	1.6861	1.64715	2.16302	2.11949	1.60338	1.10198	2.55829	1.56465	1.86879	1.42776	1.29015	1.54973	1.89866	1.6386	2.08751	1.43389	1.37521	1.32688	1.52114	1.70611
PK100894_11:35279823-35281295	SLC1A2	0.258661	1.19637	0.0378866	0.431736	0.958987	0.700326	1.83063	1.48701	1.21129	1.1904	1.34684	1.61623	2.04663	1.73229	1.76351	2.04366	2.49284	2.31189	2.20244	1.6386	1.73168	1.98989	1.64534	1.51644	2.19395	1.70611
PK100906_11:35340831-35341689	SLC1A2	-0.331672	0.794615	0.0166001	0.408464	-0.0411725	0.2905	1.10801	1.55564	0.807527	1.3646	1.19719	1.49379	1.53497	0.949965	0.868594	1.31578	0.874681	0.965405	0.961986	0.806696	0.806538	1.19979	0.98229	0.968836	1.22861	0.944923
PK100909_11:35356505-35357472	SLC1A2	-0.0247413	0.982997	0.87026	0.957453	0.274473	0.299214	1.08392	1.304	1.55737	1.21943	1.23995	1.053	1.36442	1.25731	1.18445	1.03583	1.57443	1.37189	1.69613	1.53776	1.20981	0.614525	0.810389	0.842466	1.19936	1.18115
PK10090_1:29228794-29229836	MECR	-0.00803292	0.994447	0.932689	0.982787	0.923657	0.93169	2.02332	1.48701	1.73041	1.94528	1.75303	2.13049	1.84197	1.98375	1.84247	2.35161	1.72749	1.95621	2.1265	1.86548	2.15868	1.81431	1.71901	1.93767	1.6089	1.99484
PK100922_11:35432011-35433141	PAMR1	0.0920558	1.06589	0.360858	0.688429	1.35362	1.26157	2.31237	2.56224	2.01882	1.50977	2.50128	3.13451	2.66062	2.71019	2.23729	2.23963	2.36164	2.61675	2.68344	2.97469	2.13495	2.92631	2.67674	2.42209	2.48648	2.28356
PK100923_11:35434187-35435105	PAMR1	0.00616356	1.00428	1	1	0.688144	0.68198	1.30071	1.18961	2.04766	2.35176	1.66752	1.2734	1.91019	1.45289	1.55294	1.37177	1.39949	1.62594	1.3164	1.31088	2.04007	1.60947	1.81724	1.45325	1.55039	1.96859
PK100924_11:35446973-35447921	PAMR1	-0.0808663	0.94549	0.45003	0.744979	0.653794	0.734661	1.56567	1.78442	1.87462	1.80011	1.96682	1.39584	1.73964	1.42495	1.39501	1.65173	1.64003	1.75297	1.51893	1.33609	1.66052	1.05347	1.44888	1.76918	1.93068	1.54862
PK100925_11:35462829-35464077	PAMR1	0.0561989	1.03972	0.632452	0.845796	1.15389	1.09769	2.24011	2.51648	1.64389	1.62591	1.83855	2.3264	2.49007	2.29109	2.21097	2.18364	2.97391	2.10865	1.89866	2.39488	1.51819	2.48736	2.13648	2.21147	2.25246	2.23107
PK100928_11:35470249-35471244	PAMR1	-0.105273	0.929629	0.441146	0.739202	0.614852	0.720125	1.51749	1.23536	2.5091	2.40983	1.6889	1.56726	1.19387	1.50877	1.65823	1.1758	1.48696	1.70216	1.39235	1.3613	1.49447	1.81431	1.39976	1.74812	1.52114	1.36489
PK10092_1:29241368-29242479	PTPRU	0.265206	1.20181	0.0133433	0.407216	0.888991	0.623786	1.63793	1.53277	1.18245	1.1904	1.62476	1.49379	1.02332	1.92787	1.84247	1.8197	1.94616	1.75297	1.72145	1.78986	1.66052	2.10694	2.08737	1.9798	1.72591	1.70611
PK100930_11:35493860-35495078	PAMR1	-0.08266	0.944315	0.505813	0.777483	1.38421	1.46687	2.57733	2.72238	3.20127	4.52931	3.05712	2.05702	2.45596	2.03963	2.47418	2.51958	2.3179	2.64216	2.15181	2.47051	3.13127	2.95557	2.33294	2.59058	2.36947	3.1235
PK100931_11:35498357-35499290	PAMR1	0.142251	1.10363	0.284885	0.636869	0.535287	0.393036	1.34888	1.304	1.18245	0.754886	1.30409	1.76316	0.920984	1.67641	1.36869	1.39977	1.35576	1.24486	1.62019	1.33609	0.925147	1.69726	1.57166	1.76918	1.31637	1.62737
PK10095_1:29246043-29247272	PTPRU	0.197767	1.14692	0.0751153	0.4673	1.26056	1.06279	1.99924	2.42498	1.58621	1.33557	1.8813	2.35088	1.97841	2.37491	1.94776	2.93951	2.3179	2.00703	2.27839	2.57134	2.11123	2.66294	2.45572	2.75908	2.42797	2.33606
PK100960_11:35655932-35656938	RP1-276E15.1	-0.229496	0.852933	0.0261168	0.42073	0.352615	0.582111	1.15618	1.48701	1.38433	1.56784	1.36822	1.54277	1.91019	1.64847	1.39501	1.59573	1.39949	1.19405	1.59487	1.18483	1.02003	1.22905	1.44888	1.2637	1.31637	1.07616
PK100964_11:35663057-35664005	TRIM44	-0.0982323	0.934177	0.417282	0.724484	0.918381	1.01661	1.85471	1.55564	2.73982	1.97432	2.73644	1.29788	2.25129	1.78817	2.18465	1.84769	1.64003	1.72757	2.25307	2.168	1.73168	1.81431	1.66989	1.95873	1.81367	2.09983
PK100968_11:35675198-35676162	TRIM44	0.0553438	1.03911	0.612124	0.835407	0.643196	0.587852	1.46932	1.46414	1.67273	1.2775	1.6889	1.42033	1.80786	1.42495	1.39501	1.39977	1.64003	2.03243	1.26577	1.66381	1.51819	1.46315	1.30153	1.47432	1.55039	1.67986
PK100970_11:35685382-35687103	TRIM44	-0.00619411	0.995716	0.948556	0.988834	1.59433	1.60052	3.08316	3.15704	2.82634	3.01954	2.65093	3.13451	2.96761	3.269	3.21117	2.9955	2.84271	3.48054	3.01254	2.94948	3.20243	2.80926	2.8732	2.82226	3.2763	2.93976
PK100972_11:35692373-35693262	TRIM44	0.0632815	1.04484	0.653551	0.856476	0.287107	0.223826	1.1321	1.34975	0.692166	0.667783	1.00479	1.34686	1.05743	1.48083	1.52662	1.34378	1.26829	1.11784	1.24046	1.38651	1.54191	1.08273	1.08052	1.30582	1.08235	1.02367
PK100973_11:35695782-35697118	TRIM44	-0.233145	0.850778	0.0348196	0.429572	1.34417	1.57732	2.33646	2.83676	3.72039	4.32607	2.95023	2.37537	3.27461	2.71019	2.86899	2.51958	2.97391	2.76919	2.32902	2.87385	2.30101	2.10694	1.96458	2.71695	2.662	2.62479
PK100974_11:35701850-35704686	TRIM44	-0.14683	0.903233	0.267682	0.624663	2.62338	2.77021	6.64806	6.703	8.65207	11.962	6.17837	5.33846	5.56001	5.64391	6.5013	5.03916	5.05128	5.1827	5.67066	4.86538	6.30997	7.52061	5.79551	7.1399	7.07915	7.00818
PK10097_1:29248425-29249412	PTPRU	0.176355	1.13003	0.138945	0.526149	0.545187	0.368831	1.15618	1.53277	1.41317	1.2775	1.04754	1.64072	0.716321	1.11761	1.36869	1.53974	1.35576	1.29567	1.46829	1.46214	1.58935	1.75579	1.25242	1.5375	1.6674	1.2074
PK100983_11:35758904-35760969	TRIM44	0.126794	1.09186	0.0980204	0.489401	1.69888	1.57209	2.64959	3.38581	2.82634	2.555	3.05712	2.91412	2.62651	3.38076	2.92163	3.30345	3.10512	3.15027	3.29101	3.35283	3.2736	4.03831	3.06966	2.99075	3.07153	3.17599
PK100984_11:35770523-35771929	TRIM44	0.0709729	1.05042	0.524783	0.788552	1.19893	1.12796	1.80654	2.21908	1.84578	2.14852	1.64614	2.54679	2.72884	1.98375	2.26361	2.74354	1.9899	2.3627	2.81001	2.4453	2.5145	2.16547	2.48028	2.02192	1.90143	2.23107
PK100986_11:35777846-35778857	TRIM44	0.0411359	1.02892	0.816654	0.934329	0.339597	0.298461	1.1321	1.50989	0.980568	0.812954	0.726868	1.22442	1.77375	1.17349	1.26341	1.73571	1.59629	1.27027	1.62019	1.46214	1.06748	1.19979	0.884061	1.24264	0.994592	1.2599
PK100987_11:35778868-35779823	TRIM44	0.183594	1.13571	0.185235	0.563753	0.840828	0.657234	2.0715	1.92168	1.52853	0.580681	1.53925	1.73867	1.15976	1.70435	1.60558	1.7917	1.74936	1.49892	1.99992	1.84027	1.89774	2.25326	1.84179	1.62175	1.75516	1.44363
PK10098_1:29252210-29253313	PTPRU	0.119484	1.08635	0.440997	0.73916	0.717971	0.598487	1.66202	1.6014	0.980568	0.696817	1.36822	2.13049	1.33031	1.67641	1.26341	2.35161	1.72749	1.52432	1.56956	1.86548	1.6368	2.01915	1.49799	1.68493	1.63815	1.2599
PK100990_11:35792934-35793959	TRIM44	-0.0736743	0.950215	0.541512	0.797697	0.511346	0.58502	1.54158	1.46414	1.49969	1.39363	1.90268	1.24891	1.26209	1.36907	1.36869	1.84769	1.53069	1.19405	1.7974	1.43693	0.996312	1.40463	1.37521	1.57962	1.28712	1.60112
PK100991_11:35795819-35796592	TRIM44	-0.119932	0.920231	0.310916	0.655272	0.219172	0.339104	1.49341	1.16673	1.44201	1.07426	1.23995	1.15095	1.80786	1.14555	1.07916	1.09182	1.11522	1.47351	1.16451	1.26046	1.35214	0.907156	0.957732	1.07414	0.994592	1.28615
PK100992_11:35799701-35800754	TRIM44	0.103315	1.07424	0.348938	0.680645	1.07145	0.968136	1.61384	2.1047	1.81694	1.50977	2.4799	1.76316	2.31951	1.50877	2.36889	2.01566	2.14297	1.75297	2.22776	2.29404	1.94518	2.6922	1.89091	1.89555	2.39872	1.8111
PK10099_1:29254291-29255853	PTPRU	-0.0315817	0.978347	0.804502	0.928967	0.990747	1.02233	2.21602	2.26484	2.16302	2.14852	1.62476	2.03253	1.53497	2.29109	2.36889	1.59573	1.88056	2.28648	2.02523	1.9159	1.89774	2.54589	1.71901	1.72706	1.72591	2.17857
PK101003_11:35859600-35860514	KRT18P14	-0.0344475	0.976406	0.729093	0.893757	0.30243	0.336878	1.18027	1.02947	1.44201	1.04523	1.26133	1.19993	1.46675	1.45289	1.31605	1.28779	1.18082	1.37189	1.41766	1.21004	1.02003	1.19979	1.47343	1.09521	1.25787	1.10241
PK101004_11:35860598-35861978	KRT18P14,AC090692.1	-0.0425583	0.970932	0.735464	0.896769	1.50558	1.54814	2.43281	1.94456	3.14359	4.81965	2.92885	2.71821	3.03584	2.29109	3.05324	2.93951	2.93018	3.17567	2.68344	2.4453	2.8466	3.5701	2.33294	2.31678	3.13004	2.99226
PK10101_1:29258125-29259078	PTPRU	-0.0275448	0.981088	0.825416	0.93813	0.590446	0.617991	1.66202	1.57852	1.58621	2.11949	1.49649	1.12647	1.2962	1.45289	1.73719	1.25979	1.74936	1.44811	1.36703	1.26046	1.37586	1.75579	1.32609	1.66387	1.57965	1.49613
PK10102_1:29260330-29261361	PTPRU	0.0681257	1.04835	0.61842	0.83861	0.437454	0.369329	1.58975	1.18961	1.58621	1.39363	1.21857	0.90607	0.852763	1.50877	1.5003	1.11981	1.26829	1.32108	1.06325	1.18483	1.58935	1.9021	1.44888	1.2637	0.936086	1.54862
PK101033_11:35944347-35945412	LDLRAD3	0.0989032	1.07096	0.380335	0.701279	1.01309	0.914189	1.83063	1.94456	2.24954	2.49693	1.62476	1.6897	1.26209	1.59259	2.26361	1.84769	1.7931	1.93081	1.9746	1.89069	1.58935	2.54589	2.03825	2.19041	1.93068	2.30981
PK101034_11:35946969-35949216	LDLRAD3	0.0775124	1.0552	0.31611	0.659122	1.66825	1.59073	3.17951	3.01978	2.88402	2.38079	3.20677	3.25695	2.62651	3.21312	2.94796	3.24746	3.10512	3.68378	3.36695	3.07553	3.20243	2.86778	3.5608	3.05394	3.15929	2.65103
PK101036_11:35950373-35951439	LDLRAD3	-0.163099	0.893104	0.201469	0.576459	0.492581	0.655681	1.37297	1.48701	1.44201	2.11949	2.00957	1.61623	1.36442	1.25731	1.65823	1.34378	0.962149	1.19405	1.16451	1.58818	1.70796	1.31684	1.35065	1.68493	1.52114	1.54862
PK101038_11:35952880-35953726	LDLRAD3	-0.0341666	0.976596	0.755168	0.906278	0.287546	0.321713	1.3248	1.00659	0.922888	1.04523	1.26133	1.2734	1.53497	1.31319	1.39501	1.42776	1.13708	1.06703	1.21514	1.31088	1.37586	1.46315	0.957732	1.49538	0.994592	1.12866
PK101039_11:35954615-35955555	LDLRAD3	-0.0554065	0.962323	0.684076	0.872298	0.344818	0.400225	1.05984	1.28112	1.21129	1.30653	1.49649	1.2734	1.50086	1.39701	1.39501	1.25979	1.39949	0.711351	1.06325	1.43693	1.16236	1.08273	1.25242	1.15839	1.72591	1.70611
PK101040_11:35956562-35958101	LDLRAD3	-0.023718	0.983694	0.825195	0.938035	1.2467	1.27042	2.43281	2.05894	2.88402	3.13568	2.56541	1.6897	2.55829	2.20727	2.44786	2.18364	2.36164	2.59135	2.22776	2.52092	2.79916	1.58021	2.38205	1.93767	2.74975	2.54604
PK101041_11:35958554-35959582	LDLRAD3	0.0685274	1.04865	0.636184	0.847544	0.62144	0.552913	1.54158	1.69291	1.26897	0.609715	1.0903	1.98356	1.22798	1.73229	1.73719	1.70772	1.7931	1.57513	1.26577	1.28567	1.28097	1.78505	1.49799	1.60069	1.40413	1.8636
PK101042_11:35960351-35961479	LDLRAD3	0.26973	1.20558	0.0020008	0.406917	1.4699	1.20017	2.04741	2.17333	2.0765	1.71301	2.73644	2.15498	2.42185	2.51461	2.65842	2.4076	2.93018	2.71838	2.86064	2.59655	3.01266	3.10189	2.75041	2.78014	2.28171	2.59854
PK101044_11:35965671-35966767	LDLRAD3	-0.0751442	0.949247	0.518427	0.785031	0.667321	0.742465	1.58975	1.67003	1.61505	1.33557	1.75303	1.61623	1.50086	1.53671	2.0004	2.04366	1.33389	1.77838	1.6455	1.66381	1.87401	1.02421	1.84179	1.68493	1.75516	1.2074
PK101048_11:35981510-35982706	RP5-916O11.2,LDLRAD3	0.157497	1.11535	0.14816	0.533517	1.00277	0.845276	1.99924	2.08182	1.32665	1.01619	1.83855	2.08151	1.77375	1.81611	2.10568	1.7917	1.90243	2.15946	1.94929	2.14279	1.9689	1.78505	1.86635	2.33784	2.10619	1.75861
PK101049_11:35982731-35984193	RP5-916O11.2,LDLRAD3	0.0786725	1.05605	0.542928	0.798405	0.921873	0.843201	1.66202	1.48701	1.44201	1.01619	1.71028	2.62026	2.01252	1.73229	1.81615	2.4076	1.8587	1.93081	1.92397	2.168	2.13495	1.668	1.96458	1.66387	1.72591	1.8636
PK101050_11:35984312-35985387	RP5-916O11.2,LDLRAD3	-0.0036974	0.99744	0.964112	0.994941	0.72939	0.733087	1.95106	1.37263	1.67273	1.65494	1.41098	1.71419	1.9443	1.53671	1.71087	1.70772	1.35576	1.88	1.74676	1.71423	1.25725	1.52168	1.76812	1.8113	1.84292	1.67986
PK101056_11:36014919-36016295	LDLRAD3	0.168951	1.12424	0.294338	0.643778	0.930706	0.761755	1.58975	1.87592	0.922888	0.696817	1.60338	2.37537	1.97841	1.89993	1.55294	2.4076	1.8587	1.57513	1.89866	1.89069	2.1824	2.13621	2.21015	1.55856	2.19395	1.54862
PK101058_11:36020789-36022346	LDLRAD3	0.0558959	1.0395	0.711767	0.885688	0.643285	0.587389	1.78245	1.69291	0.951728	0.812954	1.04754	2.05702	1.22798	1.62053	1.76351	1.98767	1.8587	1.37189	1.24046	1.71423	1.68424	1.78505	1.15419	1.60069	1.49189	1.67986
PK101060_11:36025053-36026162	LDLRAD3	-0.0827369	0.944265	0.379739	0.70085	0.850701	0.933438	1.83063	1.71578	2.13418	2.09045	1.83855	1.66521	2.04663	1.98375	1.94776	1.90368	1.57443	1.75297	2.07587	1.96632	1.58935	1.40463	1.81724	1.64281	1.90143	2.30981
PK101061_11:36028717-36029679	LDLRAD3	-0.264426	0.83253	0.00472492	0.406917	0.804806	1.06923	2.09558	1.83017	2.3649	2.32272	2.09509	2.13049	2.31951	2.06757	1.71087	2.09965	1.90243	1.9054	1.46829	1.66381	1.32842	1.668	1.79268	1.74812	1.95993	2.02109
PK101064_11:36034164-36035152	LDLRAD3	0.0994287	1.07135	0.360691	0.688354	0.419229	0.3198	1.3248	1.41838	1.29781	0.754886	1.15444	1.44481	1.09154	1.36907	1.15813	1.37177	1.53069	1.49892	1.18983	1.15963	1.47075	1.22905	1.2033	1.15839	1.40413	1.49613
PK101065_11:36035818-36040577	LDLRAD3	0.00801673	1.00557	0.914633	0.975417	2.72547	2.71745	6.64806	6.15395	5.53733	7.60692	5.92183	7.44446	6.20811	6.45417	7.05404	6.71888	7.12865	6.37675	6.43012	6.95775	6.97418	6.49641	5.57449	6.12894	7.86898	6.22074
PK101073_11:36068246-36069258	LDLRAD3	0.121273	1.08769	0.392313	0.708878	0.689116	0.567842	1.25253	1.76154	1.18245	0.841988	1.6889	1.34686	2.25129	1.50877	1.55294	1.42776	1.66189	1.49892	1.9746	1.71423	1.68424	1.49242	1.2033	2.02192	1.34562	1.44363
PK101074_11:36069460-36070327	LDLRAD3	-0.124818	0.91712	0.309025	0.65415	0.201325	0.326143	1.25253	1.05235	1.70157	1.53881	1.32546	1.39584	1.09154	1.08967	1.05284	1.00783	1.31202	0.889188	1.08856	1.084	1.25725	1.08273	1.27698	0.989898	1.1116	1.36489
PK101076_11:36078053-36079590	LDLRAD3	0.186835	1.13826	0.0601465	0.452794	1.66448	1.47765	3.05907	2.90539	2.6533	2.35176	3.29228	2.84065	2.18307	2.73813	2.44786	3.21946	3.14885	2.82	3.01254	2.74781	2.65683	4.53578	2.99598	3.72791	3.07153	2.99226
PK101078_11:36081237-36082162	LDLRAD3	-0.295311	0.814897	0.0173178	0.409389	0.000993472	0.296304	1.20436	1.69291	0.980568	1.13233	1.06892	1.2734	0.989205	1.39701	1.5003	0.923846	0.918415	1.14324	0.961986	1.03358	1.04376	0.907156	0.884061	1.01096	1.02384	1.04991
PK101082_11:36095453-36096829	LDLRAD3	0.213205	1.15926	0.223748	0.592934	0.776411	0.563206	1.27662	1.48701	0.692166	0.754886	1.64614	2.05702	0.955094	1.78817	1.39501	2.63156	2.07737	1.32108	1.62019	1.6386	1.61308	1.9021	1.59622	1.55856	2.07694	1.70611
PK101084_11:36099641-36102517	LDLRAD3	-0.10769	0.928073	0.160577	0.543651	2.26021	2.3679	5.10648	4.73556	4.70096	5.74874	5.94321	4.82421	6.27633	4.88952	4.92203	4.50725	5.22622	4.75081	5.54408	5.29394	4.38852	4.24315	4.5922	4.38082	4.70968	4.72461
PK101085_11:36102892-36104731	LDLRAD3	-0.0197646	0.986394	0.780945	0.91829	1.97438	1.99414	3.5649	3.63746	4.41256	4.0067	4.4681	3.7957	3.68394	4.19102	3.97448	4.05933	3.78299	3.76	3.92389	3.68055	3.9378	3.68715	3.80637	4.25445	4.38791	4.04217
PK101086_11:36105298-36106293	LDLRAD3	-0.0197018	0.986437	0.856075	0.951232	0.739502	0.759204	1.83063	1.53277	1.41317	1.50977	1.9882	1.61623	1.91019	1.59259	1.71087	1.76371	1.70563	1.60054	1.24046	1.81507	1.80285	1.81431	1.42432	1.93767	1.72591	1.57487
PK101087_11:36106627-36108747	LDLRAD3	0.0869255	1.0621	0.539759	0.796731	1.36092	1.274	2.72185	2.58512	1.90346	0.92909	2.26612	2.96309	2.31951	2.48667	2.81635	3.10748	2.36164	2.56594	2.7847	3.17636	2.70427	2.72147	3.02054	2.33784	2.1647	1.8111
PK101088_11:36108900-36109756	LDLRAD3	-0.0276405	0.981023	0.852445	0.949667	0.38534	0.41298	1.18027	1.64715	1.61505	1.10329	1.23995	1.12647	1.6373	1.11761	1.47398	1.1758	0.984016	1.27027	1.03793	1.31088	1.23353	1.81431	1.22786	1.49538	1.34562	1.36489
PK101089_11:36111266-36112203	LDLRAD3	0.303556	1.23418	0.0244841	0.418801	0.650438	0.346882	1.30071	0.960839	1.00941	0.725851	1.15444	1.61623	2.08074	1.34113	1.21077	1.37177	1.57443	1.80378	1.46829	1.76465	1.49447	1.52168	1.69445	1.43219	1.52114	1.39114
PK10108_1:29272944-29274715	PTPRU	0.106853	1.07688	0.440079	0.738598	1.01895	0.912093	2.02332	2.28771	1.09593	1.01619	1.8813	2.47333	2.21718	2.31903	1.60558	1.8197	2.42724	1.67676	1.84803	2.47051	2.13495	2.19473	2.08737	1.91661	1.6674	1.78485
PK101090_11:36113617-36114723	LDLRAD3	0.234528	1.17652	0.0521781	0.444826	0.871005	0.636478	1.39706	1.25824	1.73041	0.754886	1.71028	1.91009	1.43264	1.76023	1.78983	1.73571	1.96803	1.47351	1.89866	2.01674	1.75541	1.93136	1.81724	1.66387	2.07694	1.67986
PK101093_11:36121245-36122240	LDLRAD3	0.238663	1.1799	0.13586	0.52344	0.541288	0.302625	1.18027	1.73866	0.721006	0.551647	0.983409	1.64072	1.09154	1.39701	1.23709	1.70772	1.39949	1.21946	1.84803	1.58818	1.25725	1.668	1.30153	1.39007	1.6674	1.2074
PK101094_11:36123438-36124289	LDLRAD3	-0.0133878	0.990763	0.879088	0.961073	0.307224	0.320612	1.1321	1.25824	1.38433	1.04523	1.17582	1.00402	1.36442	1.34113	1.39501	1.42776	1.26829	1.21946	0.961986	1.26046	1.20981	1.25831	1.27698	1.2637	1.22861	1.39114
PK101095_11:36125097-36126718	LDLRAD3	0.124607	1.09021	0.264414	0.622505	1.31626	1.19165	2.19193	2.31059	1.73041	1.59687	1.85993	2.96309	2.11485	2.9896	2.31625	2.71555	2.93018	2.43892	2.75938	2.82344	2.1824	2.54589	2.21015	2.31678	2.39872	2.25732
PK101096_11:36129977-36131025	LDLRAD3	0.199593	1.14837	0.175387	0.555617	0.537478	0.337885	1.27662	1.304	0.807527	0.725851	1.36822	1.54277	0.852763	1.42495	1.1318	2.09965	1.61816	1.19405	1.39235	1.58818	1.54191	1.40463	1.74356	1.47432	1.31637	1.18115
PK10109_1:29275114-29276148	PTPRU	-0.0878986	0.940892	0.460985	0.751711	0.971315	1.05921	1.90289	1.6014	2.39374	3.07761	1.9882	1.73867	2.21718	2.20727	2.15832	1.62373	1.70563	1.80378	2.02523	1.56297	1.92146	2.60441	1.89091	1.9798	1.90143	2.23107
PK101101_11:36140118-36141960	LDLRAD3	0.0133066	1.00927	0.899976	0.969523	1.27595	1.26264	2.72185	2.44785	1.35549	1.94528	2.50128	2.98758	2.49007	2.37491	2.10568	2.96751	2.51471	2.48973	2.81001	2.14279	1.89774	2.48736	2.7013	2.42209	2.63274	2.09983
PK101103_11:36143603-36145968	LDLRAD3	-0.390194	0.763027	0.183896	0.562603	1.12401	1.51421	2.21602	2.1047	5.91225	6.18425	2.26612	1.66521	1.56908	2.37491	2.52682	1.73571	2.23044	1.95621	2.83533	3.45367	0.616764	2.51663	1.32609	3.64367	2.04769	1.12866
PK101109_11:36155140-36156507	LDLRAD3	0.162009	1.11884	0.37963	0.700777	0.54321	0.381201	1.15618	1.48701	0.230722	1.10329	1.11168	1.34686	1.73964	1.81611	1.36869	1.65173	1.59629	1.60054	1.44298	1.48735	1.37586	1.55094	1.32609	1.55856	1.52114	1.07616
PK101110_11:36158803-36161305	LDLRAD3	-0.0614378	0.958309	0.366641	0.692237	2.3088	2.37024	4.86561	4.73556	5.76805	5.51647	5.38737	4.75074	6.174	4.30278	5.29053	5.03916	5.00755	5.36054	4.7593	5.47041	4.72062	4.76988	4.93601	4.80206	4.8267	4.85585
PK101112_11:36170457-36171446	LDLRAD3	-0.247194	0.842533	0.00920208	0.406917	0.372477	0.619671	1.54158	1.67003	1.35549	1.71301	1.62476	1.32237	1.50086	1.53671	1.31605	1.73571	1.46509	1.4227	1.29109	1.28567	1.0912	1.3461	1.2033	1.24264	1.1116	1.44363
PK101114_11:36179498-36181346	LDLRAD3	0.142604	1.1039	0.257336	0.617574	1.42666	1.28406	2.67368	2.26484	1.58621	1.33557	1.9882	2.91412	2.72884	2.93371	2.71107	3.19147	3.36752	2.61675	2.6328	2.62176	2.58567	2.42884	2.45572	2.69589	2.95452	2.4673
PK101119_11:36198632-36200640	LDLRAD3	-0.0921676	0.938112	0.251796	0.613541	1.75319	1.84536	3.70943	3.40869	3.63387	3.80346	4.14742	3.67326	3.37694	3.4087	3.81655	2.82753	3.52059	3.63297	4.02515	3.30241	3.17871	3.10189	3.217	3.20137	2.80826	3.64845
PK101123_11:36206333-36207405	LDLRAD3	-0.0300374	0.979395	0.854099	0.950411	0.434266	0.464303	1.51749	1.18961	0.807527	1.24846	1.36822	1.78765	1.15976	2.01169	1.39501	1.2318	1.31202	1.29567	1.82271	1.58818	1.06748	1.3461	1.2033	1.28476	1.25787	1.31239
PK101126_11:36213150-36214321	LDLRAD3	0.139152	1.10126	0.477128	0.761045	0.654613	0.51546	1.58975	0.915085	0.865207	0.435511	1.41098	2.15498	1.43264	1.59259	1.52662	2.32361	1.77123	1.19405	1.51893	1.9159	1.54191	2.13621	1.66989	1.34795	1.55039	1.07616
PK101127_11:36214834-36216329	LDLRAD3	0.198857	1.14779	0.283667	0.636061	0.970003	0.771146	1.3248	1.55564	0.951728	0.812954	1.49649	3.33042	1.84197	1.89993	1.36869	2.4356	2.03363	1.29567	2.27839	2.26883	1.94518	2.13621	2.01369	2.21147	1.81367	1.54862
PK101128_11:36222892-36224017	LDLRAD3	0.0963681	1.06908	0.529865	0.791248	0.53532	0.438952	1.37297	1.62428	1.09593	0.638749	0.940652	1.56726	1.15976	1.67641	1.65823	1.76371	1.44322	1.70216	1.39235	1.66381	1.25725	1.69726	1.44888	1.5375	1.37488	0.944923
PK10112_1:29279100-29280595	PTPRU	-0.0614144	0.958324	0.624983	0.841971	1.71069	1.7721	3.63716	3.11129	4.75864	4.90676	3.80537	2.7427	2.76295	2.82195	3.0006	2.57557	3.10512	2.71838	2.60749	2.7226	3.08382	3.8042	3.46257	3.93853	3.89061	3.38597
PK101130_11:36226496-36227884	LDLRAD3	-0.133171	0.911825	0.24795	0.610506	1.80247	1.93565	3.49264	3.40869	4.874	5.66164	3.65572	3.159	4.36615	3.21312	3.34277	3.16347	2.86458	3.27729	3.89858	2.7226	3.65314	4.41873	3.43801	3.20137	4.12463	3.33348
PK101131_11:36228621-36229787	LDLRAD3	0.0953994	1.06836	0.484555	0.765141	1.03524	0.939843	1.78245	2.03606	1.64389	1.56784	1.73165	2.37537	1.50086	2.31903	2.05304	2.09965	2.07737	2.05784	1.24046	1.89069	1.66052	3.36526	1.62078	2.14829	2.07694	2.38856
PK101138_11:36269903-36271765	COMMD9	0.0953344	1.06831	0.348415	0.680383	1.74461	1.64928	3.58899	2.56224	3.14359	2.61307	3.03574	3.72223	2.49007	3.18518	3.10588	3.83536	3.49872	2.82	3.54416	2.47051	2.728	3.86273	3.80637	3.58048	3.2178	3.96343
PK101139_11:36273259-36274225	COMMD9	-0.107977	0.927888	0.329254	0.667981	0.866878	0.974855	1.42114	1.87592	2.10534	2.58403	2.4799	1.56726	1.97841	1.78817	2.18465	1.65173	2.1211	1.77838	1.62019	1.58818	1.68424	1.98989	1.62078	2.02192	1.95993	1.8111
PK101141_11:36275169-36276726	COMMD9	0.0721295	1.05127	0.433739	0.734453	1.51188	1.43975	3.29994	3.01978	2.56678	1.77108	2.73644	2.30191	2.89939	2.93371	2.57946	2.93951	3.25819	2.89621	2.43028	2.84864	2.87033	3.07262	2.77497	2.90651	2.77901	2.62479
PK101142_11:36278184-36279449	COMMD9	0.33823	1.2642	0.119234	0.509477	0.313333	-0.0248964	0.987574	0.571928	0.461444	0.435511	0.919274	1.91009	0.750431	0.698504	1.18445	1.84769	1.33389	0.99081	1.21514	1.26046	1.11492	1.55094	1.47343	1.20051	0.994592	1.2599
PK101143_11:36288048-36289054	COMMD9	-0.166512	0.890994	0.209393	0.58263	0.814946	0.981458	1.51749	1.94456	2.59562	2.93244	2.07371	1.2734	2.04663	1.98375	1.68455	1.73571	1.64003	1.47351	1.9746	1.81507	1.68424	2.04842	1.42432	1.89555	1.40413	2.20482
PK101145_11:36302288-36303202	PRR5L	-0.0397856	0.9728	0.813164	0.932738	0.284146	0.323931	1.37297	1.34975	0.951728	0.551647	1.3896	1.42033	1.19387	1.50877	1.26341	1.42776	1.50882	0.914594	0.88604	1.43693	1.0912	1.22905	1.2033	1.76918	0.965339	1.07616
PK101147_11:36309715-36311249	PRR5L	0.0261494	1.01829	0.804006	0.928801	0.997125	0.970976	1.8788	1.96743	1.58621	1.30653	2.15922	1.98356	1.67142	2.54255	1.92144	2.49159	2.27417	1.9054	1.87334	1.73944	2.27728	1.78505	1.81724	1.85343	2.57424	1.83735
PK10114_1:29282318-29283299	PTPRU	-0.0967055	0.935166	0.478157	0.761629	1.10864	1.20535	2.60142	1.71578	2.85518	3.45505	2.43714	1.8856	1.80786	2.03963	2.42154	1.8197	1.68376	2.05784	2.07587	2.31925	2.20612	3.27747	2.11192	1.83236	2.04769	1.99484
PK101150_11:36324761-36325911	PRR5L	-0.219957	0.858591	0.0702353	0.462248	1.48039	1.70035	2.72185	2.79101	4.41256	5.22613	3.14263	2.71821	2.89939	3.269	2.84267	2.51958	2.3835	3.07405	2.27839	2.64697	2.89405	2.54589	2.67674	2.96969	3.18854	3.22849
PK101151_11:36338377-36339376	PRR5L	0.151492	1.11072	0.26806	0.624905	0.361047	0.209555	0.9394	1.05235	1.12477	0.754886	1.02617	1.39584	1.19387	1.22937	1.1318	1.70772	1.55256	1.67676	1.16451	1.33609	1.13864	1.43389	0.933175	1.11627	1.40413	1.07616
PK101152_11:36341594-36342552	PRR5L	-0.114647	0.923608	0.363461	0.690194	0.370875	0.485522	1.66202	1.23536	0.951728	1.39363	1.34684	1.39584	1.09154	1.56465	1.65823	1.62373	1.68376	0.939999	1.21514	1.26046	1.06748	1.25831	1.12963	1.39007	1.57965	1.36489
PK101154_11:36345383-36346968	PRR5L	-0.0754222	0.949064	0.365164	0.691296	1.47937	1.55479	3.27586	2.60799	3.02823	2.7292	3.2709	2.47333	3.41105	2.73813	3.15852	2.68755	2.79898	2.51513	2.55686	3.50409	2.82288	2.63368	2.94687	2.61165	2.77901	2.67728
PK101155_11:36348022-36349659	PRR5L	0.0369814	1.02596	0.6926	0.876534	1.48293	1.44595	2.96272	3.01978	1.98998	2.06142	2.86471	2.84065	2.79706	2.65431	2.60578	3.33145	2.68964	2.87081	2.48091	2.87385	2.91777	2.75073	3.11877	3.22243	2.51573	2.4148
PK10115_1:29283521-29284992	PTPRU	0.179731	1.13267	0.20176	0.576756	1.02788	0.848149	1.56567	1.85305	1.26897	1.2775	1.81717	2.106	1.50086	1.87199	1.81615	2.85553	1.7931	1.52432	2.32902	1.66381	2.5145	2.95557	2.06281	1.95873	1.63815	1.94234
PK101162_11:36381537-36382577	PRR5L	0.0718735	1.05108	0.547451	0.800604	0.945703	0.87383	1.6861	2.12757	1.58621	1.2775	2.26612	1.6897	2.01252	1.67641	2.42154	1.48375	2.07737	2.26108	1.9746	2.01674	1.47075	1.49242	2.03825	1.55856	1.98918	2.36231
PK101164_11:36388340-36390219	PRR5L	-0.136976	0.909423	0.160795	0.543787	1.88233	2.0193	4.09482	4.23227	4.64328	5.86488	3.84812	3.33042	3.75216	3.52046	3.73759	3.52741	4.06727	3.70919	3.41758	4.31078	3.36848	4.33094	3.41346	3.11712	3.65659	3.49097
PK101166_11:36396869-36399224	PRR5L	-0.0169784	0.9883	0.853198	0.950007	2.65663	2.67361	7.10572	6.63437	7.21006	7.20045	7.35419	5.80374	4.8778	5.47627	6.47497	5.45909	6.21023	5.79243	6.60733	6.22668	6.38114	6.67198	6.80236	6.08682	5.79203	6.45697
PK101167_11:36402178-36403654	PRR5L	0.25645	1.19454	0.155704	0.539591	1.24143	0.984977	2.0715	2.01319	1.03825	0.987158	1.49649	2.9386	1.26209	3.15724	2.34257	2.4076	2.93018	2.08324	2.55686	2.59655	2.06379	3.39452	2.23471	2.16935	1.6674	1.91609
PK101170_11:36424481-36425588	RP11-219O3.2,PRR5L	0.000620072	1.00043	0.980997	1	0.681979	0.681359	1.58975	1.92168	1.29781	1.33557	1.60338	1.44481	1.73964	1.53671	1.68455	1.8197	1.59629	1.52432	1.59487	1.48735	1.51819	1.55094	1.57166	1.43219	2.04769	1.75861
PK101172_11:36431226-36432209	PRR5L	-0.0537935	0.9634	0.726804	0.892659	0.272721	0.326515	1.34888	1.28112	1.24013	0.725851	0.897895	1.71419	1.2962	1.17349	1.28973	1.53974	1.42136	1.06703	0.911355	1.51255	1.25725	1.46315	0.933175	1.17945	1.31637	0.997419
PK101179_11:36450878-36451807	PRR5L	0.18299	1.13523	0.12827	0.516589	0.419153	0.236163	1.03575	1.34975	1.21129	0.609715	1.28271	1.24891	1.33031	1.34113	1.0002	1.31578	1.15895	1.16865	1.24046	1.38651	1.49447	1.72652	1.17875	1.34795	1.22861	1.44363
PK10117_1:29287351-29288866	PTPRU	0.28225	1.21609	0.186397	0.564799	0.961897	0.679647	1.58975	1.87592	0.807527	0.261307	1.28271	2.44884	1.53497	1.87199	1.73719	2.54758	1.77123	1.44811	1.69613	1.96632	2.04007	2.10694	2.21015	2.35891	2.19395	1.65362
PK101180_11:36454090-36456392	PRR5L	-0.0407896	0.972123	0.620215	0.839501	2.66702	2.70781	6.21449	6.47423	7.29658	8.04243	6.67008	5.97516	6.03756	5.86743	6.52762	6.21497	5.79476	6.6054	6.2276	5.29394	6.30997	8.19366	5.57449	6.78185	5.9968	6.77195
PK101182_11:36459932-36461226	PRR5L	0.266621	1.20299	0.0113618	0.406917	1.2661	0.999481	2.02332	1.94456	1.67273	1.39363	1.85993	2.20395	2.01252	2.26315	2.71107	1.84769	2.33977	2.03243	2.53154	2.09237	2.91777	2.39957	2.16104	2.19041	2.51573	2.86102
PK101183_11:36461994-36463085	PRR5L	0.18533	1.13708	0.107607	0.498563	1.55227	1.36694	2.50507	2.63087	2.94171	2.4679	3.59158	2.106	2.38774	2.84989	2.52682	1.67972	2.60217	2.51513	2.58217	2.67218	2.34845	3.92125	3.09421	3.45411	2.80826	3.33348
PK101187_11:36486038-36487293	TRAF6	0.0380352	1.02671	0.722574	0.890633	0.866532	0.828496	1.99924	1.73866	1.87462	0.987158	1.92406	1.86112	1.73964	1.98375	1.57926	1.98767	1.57443	1.75297	2.02523	1.86548	1.89774	1.81431	1.62078	1.60069	1.72591	2.36231
PK101188_11:36489560-36490939	TRAF6	0.113234	1.08165	0.249843	0.612008	1.60375	1.49051	3.44447	2.60799	1.75926	2.20659	2.75782	3.35491	2.69473	2.90577	2.84267	3.41543	3.19258	3.42973	3.06317	2.64697	2.87033	2.98483	2.75041	3.03288	3.30556	3.09725
PK101189_11:36495452-36496855	TRAF6	-0.0949769	0.936287	0.403378	0.715731	0.520237	0.615214	1.46932	1.37263	1.32665	1.30653	1.30409	1.6897	1.73964	1.50877	1.52662	2.09965	1.83683	1.57513	1.77208	1.46214	1.47075	1.17052	1.39976	1.24264	1.08235	1.23365
PK10118_1:29289243-29291185	PTPRU	0.229802	1.17267	0.040655	0.433542	1.93517	1.70536	3.78169	3.15704	2.33606	2.20659	3.22815	3.86916	2.66062	3.88368	4.02712	3.33145	3.52059	3.98864	3.16443	3.50409	3.58198	5.44293	3.46257	3.95959	3.97837	3.6747
PK101192_11:36502929-36504018	TRAF6	-0.0483983	0.967009	0.702423	0.881176	0.89124	0.939639	1.58975	1.64715	2.56678	2.17755	2.41577	1.4693	2.04663	1.53671	2.15832	1.56774	1.35576	2.15946	2.27839	1.81507	2.13495	1.72652	1.47343	1.8113	1.78441	1.99484
PK101195_11:36515884-36517124	RAG1	-0.188674	0.877412	0.237769	0.603503	1.31801	1.50669	2.43281	2.67662	3.80691	5.95198	2.84333	2.106	2.14896	1.92787	2.39521	2.12765	2.27417	2.59135	2.3037	2.79823	2.06379	2.39957	2.48028	2.61165	2.60349	2.78227
PK101196_11:36520077-36520910	RAG1	-0.0291607	0.97999	0.825799	0.938231	0.346753	0.375914	1.1321	0.892208	1.32665	1.68398	1.66752	1.22442	1.77375	1.14555	1.18445	0.979837	1.04962	1.49892	1.06325	1.084	1.44702	1.112	1.2033	1.30582	1.52114	1.41738
PK10119_1:29291461-29292357	PTPRU	0.147967	1.10801	0.305017	0.651347	0.56302	0.415053	1.58975	1.00659	1.47085	1.01619	1.45374	1.10198	0.852763	1.67641	1.47398	1.62373	1.15895	1.24486	1.26577	1.13442	1.54191	2.22399	1.49799	1.79024	1.19936	1.70611
PK101200_11:36540040-36541127	RAG1	-0.377671	0.769679	0.00889828	0.406917	0.612982	0.990653	1.61384	1.87592	2.62446	3.36795	1.96682	1.56726	1.77375	1.73229	1.60558	1.76371	1.48696	2.08324	1.89866	1.38651	1.73168	1.19979	1.30153	1.24264	1.40413	1.52238
PK101205_11:36573210-36576142	RAG2,RAG1	-0.0198493	0.986336	0.796784	0.92547	2.41489	2.43474	5.6364	5.51339	4.96052	4.26801	5.70805	5.73028	5.62823	5.47627	5.15892	5.87902	5.75103	5.15729	5.06309	5.69729	5.05272	6.17451	4.81322	5.39178	5.14848	5.06584
PK10120_1:29292903-29294219	PTPRU	-0.299934	0.81229	0.0201527	0.413789	1.36884	1.66877	3.44447	2.65375	4.75864	4.93579	3.2709	2.15498	2.79706	2.71019	2.76371	2.32361	2.58031	2.79459	2.50623	2.84864	2.34845	2.54589	2.45572	2.35891	2.74975	2.62479
PK10121_1:29294711-29296206	PTPRU	-0.0051153	0.996461	0.961912	0.994101	0.874385	0.8795	1.42114	1.64715	1.24013	1.33557	1.83855	2.54679	2.18307	1.92787	2.10568	2.12765	1.8587	1.75297	1.82271	2.29404	1.73168	1.37537	2.23471	1.85343	1.49189	1.83735
PK10125_1:29302375-29304484	PTPRU	-0.0513681	0.965021	0.567318	0.81145	2.62514	2.6765	6.72032	6.13107	7.75803	8.85539	5.68667	5.65681	5.76468	6.31447	5.79063	5.29112	5.90409	5.71621	6.37949	5.69729	5.85926	7.14019	5.32892	6.36062	6.69887	6.64071
PK10126_1:29304989-29306365	PTPRU	0.289018	1.22181	0.0950209	0.486679	0.641409	0.352391	1.05984	1.34975	0.490284	0.609715	1.15444	1.81214	1.09154	1.76023	1.60558	1.76371	1.42136	1.70216	1.44298	1.58818	1.6368	1.98989	1.59622	1.36901	1.63815	1.2074
PK10130_1:29310532-29313534	PTPRU	0.171283	1.12606	0.0178023	0.409493	2.53273	2.36145	5.97362	4.96434	4.41256	4.41318	4.89567	5.75477	4.67314	5.47627	5.42213	5.26312	5.31368	5.48756	6.12633	5.49562	5.52716	6.90609	5.45171	6.04469	6.05531	5.51205
PK10131_1:29313849-29315960	PTPRU	0.037198	1.02612	0.621995	0.84037	1.91423	1.87703	3.80577	3.75185	2.99939	2.87437	3.74123	4.16302	3.61571	3.8278	3.6323	4.1993	3.89233	3.65838	3.41758	4.23515	3.98525	4.15536	3.53624	3.41199	3.51032	3.88468
PK10132_1:29316730-29319384	PTPRU	-0.0642687	0.95643	0.523096	0.787777	2.51418	2.57844	6.35902	5.87942	7.32542	8.41988	6.32802	4.70177	4.57081	5.33657	5.6327	5.12315	5.11688	5.48756	5.84786	5.31915	5.2425	6.49641	5.10791	6.48699	5.52876	6.48322
PK10133_1:29320156-29321295	PTPRU	-0.0284821	0.980451	0.839243	0.943903	1.19215	1.22063	2.14376	2.08182	2.24954	4.1809	1.9882	2.42435	1.84197	1.89993	2.36889	2.12765	2.03363	2.3373	2.35433	1.94111	1.77913	2.51663	2.65218	2.27466	2.662	2.30981
PK10134_1:29322950-29326005	PTPRU	4.41236e-06	1	0.988844	1	2.91846	2.91845	7.78016	7.59521	7.06586	8.24567	8.31622	7.46895	6.8221	7.7953	7.50149	6.88685	6.80064	7.31675	6.43012	7.6384	7.87561	10.0372	7.93199	7.4137	6.40634	7.79561
PK10140_1:29342221-29343308	RP3-437I16.1	0.181845	1.13433	0.206961	0.580964	0.666323	0.484477	1.51749	1.73866	1.15361	0.435511	1.58201	1.64072	1.43264	1.56465	1.47398	1.34378	1.9243	1.14324	1.62019	1.86548	1.4233	1.46315	1.57166	1.60069	1.57965	1.62737
PK10141_1:29343791-29344737	RP3-437I16.1	0.345745	1.27081	0.0789653	0.47107	0.404241	0.0584959	1.05984	1.25824	0.836367	0.435511	0.513083	1.053	0.818652	1.92787	1.02652	1.45576	1.48696	1.11784	1.13919	0.932742	1.75541	1.75579	1.00685	1.24264	1.49189	1.28615
PK10142_1:29347928-29350816	RP3-437I16.1	0.0598811	1.04238	0.414175	0.722636	2.38595	2.32607	5.27509	4.62118	4.41256	4.87772	5.62253	4.99563	4.43437	5.53215	5.71166	4.50725	5.35742	5.51297	5.21498	5.31915	4.74434	6.17451	4.91145	5.66559	4.73894	4.59338
PK101440_11:38633970-38634949	RP11-277K23.1	-0.4797	0.717127	0.0363648	0.430307	0.580968	1.06067	1.39706	1.76154	3.25895	5.3713	2.11647	1.22442	2.01252	1.36907	1.10548	1.25979	1.61816	1.88	1.46829	1.51255	1.66052	1.19979	1.15419	1.13733	1.72591	1.57487
PK101442_11:38667064-38668368	LINC01493	0.0144037	1.01003	0.856931	0.951649	1.49068	1.47628	3.34812	2.88252	2.85518	2.70017	2.84333	2.86514	2.2854	2.73813	2.60578	2.54758	2.64591	2.71838	2.4556	2.89906	2.20612	2.95557	3.36434	3.30668	2.63274	2.86102
PK101497_11:39161192-39162598	RP11-313M3.1	-0.148334	0.902292	0.367705	0.692897	2.03771	2.18605	3.85395	3.93487	6.28717	9.31993	4.4681	3.28144	4.50259	2.79401	4.26401	2.82753	3.67366	3.76	3.26569	3.78139	3.98525	4.79915	4.29752	4.54932	4.97296	3.96343
PK101676_11:40114299-40116469	LRRC4C	0.256165	1.1943	0.0690997	0.460945	1.98648	1.73032	2.72185	3.77473	2.01882	1.68398	2.50128	4.53035	3.27461	3.99544	3.84287	4.7872	4.111	4.16648	3.64542	4.46204	3.9378	4.3602	3.7327	3.95959	3.86136	3.35973
PK101679_11:40135850-40136912	LRRC4C	0.141207	1.10283	0.248989	0.611267	0.475421	0.334214	1.63793	1.25824	1.06709	1.13233	0.897895	1.053	1.19387	1.34113	1.5003	1.51175	1.18082	1.72757	1.24046	1.3613	1.32842	1.25831	1.42432	1.5375	1.69666	1.12866
PK101682_11:40161224-40162079	LRRC4C	-0.0556984	0.962129	0.639995	0.849479	0.716709	0.772408	1.63793	1.73866	1.7881	1.65494	1.64614	1.59174	1.70553	1.84405	2.18465	1.25979	1.37762	1.27027	1.6455	1.61339	1.89774	0.994945	1.79268	1.85343	1.98918	1.94234
PK101689_11:40194432-40195424	LRRC4C	-0.364593	0.776688	0.00692647	0.406917	0.824459	1.18905	2.0715	2.24196	2.97055	3.86153	2.13785	1.51828	2.35363	2.01169	1.97408	1.70772	1.83683	1.88	2.10118	1.51255	1.75541	1.55094	1.86635	1.49538	1.90143	1.78485
PK101692_11:40209238-40210529	LRRC4C	-0.0399163	0.972711	0.736338	0.897181	0.428394	0.46831	1.15618	1.53277	1.38433	1.10329	1.21857	1.39584	1.70553	1.22937	1.39501	1.73571	1.46509	1.57513	1.44298	1.15963	1.51819	0.84863	1.17875	1.28476	1.75516	1.18115
PK101694_11:40225295-40226203	LRRC4C	-0.0229168	0.984241	0.937146	0.984499	0.306812	0.329729	1.25253	1.6014	0.922888	0.667783	1.58201	1.29788	0.920984	1.06173	1.55294	1.56774	1.46509	1.21946	1.39235	1.31088	1.4233	0.790103	1.10508	0.88459	1.37488	1.36489
PK101700_11:40280093-40281213	LRRC4C	0.277045	1.21171	0.0455113	0.438399	0.457669	0.180624	1.44523	1.02947	1.26897	0.841988	0.769624	1.37135	0.886873	1.11761	1.05284	1.51175	1.44322	1.60054	1.06325	1.41172	0.996312	1.58021	1.49799	1.03202	1.69666	1.44363
PK101703_11:40294299-40295180	LRRC4C	-0.285658	0.820367	0.0353746	0.429655	0.505878	0.791536	1.6861	1.34975	1.98998	2.93244	1.60338	1.29788	1.6373	1.81611	1.42134	1.62373	1.11522	1.57513	1.49361	1.18483	1.18609	1.58021	1.32609	1.79024	1.37488	1.54862
PK101706_11:40313303-40314304	LRRC4C	-0.114126	0.923942	0.410066	0.720127	0.631923	0.746049	1.56567	1.53277	2.27838	2.61307	1.60338	1.10198	1.73964	1.59259	1.52662	1.25979	1.33389	1.80378	1.59487	1.53776	1.73168	0.907156	1.71901	1.62175	1.63815	1.54862
PK101710_11:40335510-40337504	LRRC4C	-0.0785217	0.947028	0.32612	0.66607	1.88128	1.9598	4.21526	4.14076	4.21068	4.52931	3.59158	3.89365	3.78627	3.60428	3.84287	3.05149	3.82673	4.2427	4.05047	3.40325	3.67686	3.51157	3.46257	3.075	3.71509	3.88468
PK101711_11:40347368-40348176	LRRC4C	-0.279144	0.82408	0.063815	0.455882	0.0552336	0.334377	1.20436	1.32687	1.84578	1.48074	1.06892	1.15095	0.852763	1.17349	1.10548	1.37177	0.852814	1.14324	1.21514	0.983161	1.23353	0.438946	1.25242	1.13733	1.22861	0.839932
PK101713_11:40381606-40383462	LRRC4C	-0.249785	0.841022	0.0836255	0.476217	1.33151	1.5813	3.03498	2.97403	3.72039	5.3713	2.4799	2.106	2.66062	2.51461	2.81635	2.26762	2.71151	3.15027	2.32902	2.29404	2.34845	1.668	2.75041	2.0851	3.07153	2.72978
PK101717_11:40437274-40438249	LRRC4C	0.174366	1.12847	0.235151	0.601572	0.556951	0.382585	1.18027	1.67003	1.18245	0.609715	1.13306	1.51828	1.33031	1.11761	1.57926	1.65173	1.70563	1.65135	1.87334	1.26046	1.16236	0.936419	1.49799	1.5375	1.57965	1.44363
PK101722_11:40471718-40472629	LRRC4C	-0.0387555	0.973494	0.814718	0.933495	0.558133	0.596889	1.71019	1.304	0.778687	1.62591	1.62476	1.76316	1.97841	1.89993	1.07916	1.34378	1.64003	1.80378	1.03793	1.38651	2.15868	1.55094	1.49799	0.926713	1.1116	1.57487
PK101724_11:40494813-40496430	LRRC4C	-0.276002	0.825877	0.0394647	0.433055	0.894537	1.17054	1.71019	1.87592	2.56678	2.99051	2.39439	1.81214	3.17228	1.70435	2.23729	2.12765	1.96803	2.10865	1.92397	2.168	1.89774	0.965682	1.84179	1.70599	2.22321	1.73236
PK101726_11:40512289-40513494	LRRC4C	0.0111741	1.00778	0.861187	0.953379	1.00239	0.991217	1.6861	2.1962	1.90346	2.17755	2.11647	2.15498	1.53497	2.03963	2.05304	1.87569	2.09923	1.9054	1.74676	2.06716	2.11123	2.13621	1.91546	1.89555	1.95993	2.17857
PK101730_11:40554382-40555409	LRRC4C	-0.357862	0.78032	0.0475907	0.440281	0.0192383	0.3771	0.987574	1.0981	1.73041	2.4679	1.36822	0.955046	1.67142	0.894085	0.684347	1.1758	1.20269	0.939999	0.936671	1.03358	1.23353	0.702314	1.00685	0.842466	1.17011	1.02367
PK101731_11:40560989-40562096	LRRC4C	-0.144304	0.904816	0.142527	0.528826	0.781771	0.926074	2.14376	1.78442	1.98998	2.29369	1.92406	1.95907	2.01252	1.67641	1.55294	1.65173	1.64003	1.95621	2.02523	1.6386	1.35214	1.60947	1.74356	1.70599	1.57965	1.91609
PK101732_11:40577506-40578402	LRRC4C	-0.319262	0.80148	0.0629069	0.455194	0.060243	0.379505	1.27662	1.0981	1.35549	2.61307	1.13306	0.710163	1.70553	1.14555	1.05284	0.979837	1.11522	1.06703	1.03793	1.23525	1.04376	0.673051	1.10508	0.968836	1.08235	1.04991
PK101733_11:40581262-40582203	LRRC4C	0.0084188	1.00585	0.899795	0.969462	0.431182	0.422764	1.44523	1.12098	1.35549	1.65494	1.77441	1.37135	0.989205	1.11761	1.07916	1.37177	1.29015	1.4227	1.46829	1.28567	1.25725	1.55094	1.44888	1.2637	1.19936	1.28615
PK101735_11:40589925-40591900	LRRC4C	-0.0303375	0.979191	0.835211	0.942284	1.38318	1.41351	2.33646	2.28771	4.09531	3.94863	2.73644	1.95907	2.62651	2.01169	2.34257	2.32361	2.51471	3.04865	1.67082	3.22678	2.08751	3.54083	2.62763	2.63271	2.34022	2.38856
PK101740_11:40635294-40636439	LRRC4C	-0.0571167	0.961183	0.662486	0.861034	0.875346	0.932462	1.85471	1.71578	1.84578	3.10664	1.96682	1.81214	1.9443	1.76023	1.65823	1.42776	2.23044	2.26108	1.89866	2.29404	1.44702	1.60947	1.66989	1.55856	1.78441	1.54862
PK101741_11:40640412-40641356	LRRC4C	-0.121324	0.919344	0.482328	0.763984	0.269625	0.390949	1.34888	0.915085	1.41317	2.38079	1.81717	0.808116	1.2962	0.922025	1.10548	1.09182	1.20269	1.44811	0.961986	0.882324	1.37586	1.02421	1.12963	1.15839	1.34562	1.49613
PK101742_11:40646306-40647153	LRRC4C	-0.216657	0.860557	0.178333	0.558098	0.806536	1.02319	1.80654	1.53277	2.88402	3.74539	2.26612	1.15095	1.73964	1.39701	2.05304	1.76371	1.74936	1.95621	1.39235	1.71423	1.54191	1.84357	1.74356	1.68493	1.95993	1.88985
PK101744_11:40670406-40671470	LRRC4C	-0.0990421	0.933653	0.443607	0.740832	0.877844	0.976886	1.95106	1.64715	1.98998	3.39698	1.96682	1.56726	1.97841	1.67641	1.47398	2.07166	1.74936	1.98162	1.77208	1.71423	2.1824	1.52168	1.57166	1.60069	2.22321	2.04733
PK101749_11:40709689-40711492	LRRC4C	0.175195	1.12912	0.0687481	0.460616	1.54419	1.36899	1.85471	3.08841	2.3649	2.35176	2.56541	2.79167	2.96761	3.15724	2.68475	1.98767	3.10512	2.79459	3.03785	2.77302	2.8466	3.39452	2.75041	2.65377	2.54499	3.25473
PK101750_11:40721388-40722332	LRRC4C	-0.116103	0.922676	0.403308	0.715683	0.485678	0.601781	1.56567	1.34975	1.41317	1.59687	2.00957	1.22442	1.97841	1.22937	1.5003	1.28779	1.44322	1.21946	2.17713	0.957951	1.75541	1.112	1.32609	1.20051	1.34562	1.41738
PK101752_11:40727937-40728987	LRRC4C	-0.528088	0.693473	0.000802151	0.396912	0.42657	0.954658	1.8788	1.67003	2.56678	3.39698	1.6889	1.44481	2.38774	1.34113	1.5003	1.56774	1.26829	1.47351	1.36703	1.26046	1.44702	0.965682	1.10508	1.20051	1.84292	1.49613
PK101753_11:40730667-40731651	LRRC4C	-0.218015	0.859748	0.107395	0.498445	0.377342	0.595357	1.3248	1.12098	1.84578	1.65494	1.45374	1.15095	2.11485	1.20143	1.86879	1.45576	1.39949	1.72757	1.01262	1.53776	1.58935	1.19979	1.17875	1.07414	1.25787	0.971171
PK101754_11:40732758-40733654	LRRC4C	-0.110736	0.926115	0.470915	0.757673	0.306614	0.41735	1.34888	1.25824	1.61505	1.88721	1.43236	1.02851	1.56908	0.977905	1.26341	0.979837	1.24642	1.60054	1.44298	1.33609	1.44702	0.555999	1.35065	1.03202	1.46264	0.839932
PK101757_11:40777356-40778352	LRRC4C	-0.0536313	0.963508	0.637951	0.848424	0.369437	0.423068	1.03575	1.3955	1.12477	1.42267	1.26133	1.24891	2.11485	1.50877	1.39501	0.979837	1.37762	1.4227	1.18983	1.15963	1.49447	0.994945	1.42432	1.34795	1.02384	1.39114
PK101758_11:40788469-40789429	LRRC4C	-0.143445	0.905355	0.323833	0.664652	0.529388	0.672833	1.49341	1.25824	1.73041	2.7292	1.71028	1.17544	1.50086	1.45289	1.34237	1.56774	1.24642	1.54973	1.46829	1.61339	1.25725	0.907156	1.27698	1.45325	1.63815	1.99484
PK101759_11:40794940-40795886	LRRC4C	-0.199268	0.870992	0.153169	0.537548	0.487708	0.686976	1.3248	1.6014	1.98998	2.20659	1.8813	1.4693	1.56908	0.866144	1.81615	1.34378	1.31202	1.32108	1.56956	1.56297	1.4233	0.790103	1.57166	1.34795	1.55039	1.52238
PK101762_11:40824415-40825572	LRRC4C	0.137704	1.10015	0.459693	0.75094	0.409904	0.2722	1.3248	1.55564	0.721006	0.493579	0.791003	1.81214	1.09154	1.36907	1.42134	1.42776	1.39949	1.9054	1.59487	1.21004	1.20981	1.05347	1.22786	1.09521	1.75516	0.813684
PK101768_11:40870540-40871789	LRRC4C	0.0338201	1.02372	0.695332	0.87785	0.944749	0.910929	1.75836	2.12757	1.9323	1.56784	1.81717	2.00805	2.01252	1.56465	1.97408	1.98767	1.81496	1.75297	1.99992	1.96632	1.92146	1.72652	1.86635	2.0851	1.95993	2.09983
PK101770_11:40876733-40877755	LRRC4C	-0.169666	0.889049	0.105175	0.496633	0.556864	0.72653	1.75836	1.55564	1.47085	1.59687	1.71028	1.81214	1.91019	1.39701	1.73719	1.56774	1.44322	1.49892	1.87334	1.66381	1.4233	0.936419	1.37521	1.41113	1.69666	1.33864
PK101773_11:40890776-40892511	LRRC4C	-0.0713226	0.951765	0.494587	0.770934	1.09964	1.17097	1.61384	2.47073	2.01882	2.40983	2.07371	2.37537	2.25129	2.62637	2.0004	2.68755	2.53657	2.66757	2.20244	2.29404	2.13495	1.63873	1.89091	1.95873	2.22321	1.8111
PK101774_11:40897583-40898601	LRRC4C	-0.0860414	0.942104	0.541906	0.79789	0.687226	0.773267	1.39706	1.3955	1.90346	2.87437	1.83855	1.76316	1.73964	1.31319	1.36869	1.51175	1.64003	1.52432	1.99992	1.38651	1.56563	0.907156	1.74356	1.64281	1.57965	2.04733
PK101777_11:40910465-40912223	LRRC4C	0.118159	1.08535	0.328943	0.6678	1.39057	1.27241	2.04741	2.17333	1.87462	1.42267	2.20198	3.20798	2.52418	3.07342	2.60578	2.9955	3.06138	3.02324	2.65812	2.39488	2.25356	2.92631	2.23471	2.50634	2.80826	2.33606
PK101781_11:40936110-40936922	LRRC4C	-0.04293	0.970682	0.724021	0.891287	0.381936	0.424866	1.46932	1.3955	1.41317	1.88721	1.13306	0.90607	1.39853	1.00585	1.65823	1.1758	1.24642	1.37189	1.3164	1.13442	1.28097	1.22905	1.81724	1.28476	1.17011	1.12866
PK101782_11:40944661-40945672	LRRC4C	-0.198241	0.871613	0.183005	0.561757	0.312845	0.511087	1.39706	1.32687	1.49969	2.4679	1.28271	1.39584	1.22798	0.754384	1.76351	1.11981	1.11522	1.4227	1.26577	1.33609	1.28097	1.17052	1.05596	1.09521	1.52114	1.15491
PK101783_11:40980664-40981791	LRRC4C	-0.10635	0.928935	0.457376	0.749548	1.10262	1.20897	2.02332	1.85305	2.5091	4.03573	2.82196	1.64072	2.42185	2.17933	2.05304	1.59573	1.55256	1.88	1.99992	2.4453	2.58567	2.01915	2.16104	1.9798	2.48648	2.36231
PK101785_11:40988438-40989431	LRRC4C	-0.090962	0.938896	0.352881	0.683167	0.561387	0.652348	1.63793	1.53277	1.67273	1.59687	1.56063	1.66521	1.84197	1.36907	1.5003	1.34378	1.26829	1.65135	1.34172	1.23525	1.73168	1.49242	1.59622	1.34795	1.6674	1.44363
PK101787_11:41015516-41016340	LRRC4C	-0.338031	0.79112	0.116209	0.506647	0.30373	0.641761	1.39706	1.14386	2.01882	3.86153	1.41098	0.881581	1.43264	1.00585	1.23709	1.2318	1.20269	1.09243	1.16451	1.10921	1.58935	0.614525	1.10508	1.36901	1.28712	1.75861
PK101788_11:41039462-41040448	LRRC4C	-0.00396711	0.997254	1	1	0.427211	0.431178	1.37297	1.14386	1.49969	1.1904	1.47511	1.44481	1.50086	1.45289	1.21077	1.1758	1.46509	1.29567	1.29109	1.53776	1.06748	1.22905	1.44888	0.88459	1.69666	1.57487
PK101791_11:41064493-41066068	LRRC4C	0.146619	1.10697	0.173754	0.554281	1.26658	1.11996	2.50507	2.4021	2.33606	1.48074	1.94544	2.37537	2.08074	2.12345	1.84247	2.57557	2.20857	2.38811	2.22776	2.59655	2.75172	3.33599	2.38205	2.21147	2.07694	1.88985
PK101795_11:41093538-41094785	LRRC4C	-0.153309	0.899186	0.107958	0.498929	1.42732	1.58063	3.17951	2.83676	3.43199	3.71636	2.80058	2.7427	3.00172	2.65431	3.23749	2.32361	2.44911	3.09946	3.01254	2.42009	2.8466	2.07768	2.77497	2.37997	2.51573	3.28098
PK101798_11:41148824-41149813	LRRC4C	-0.474223	0.719854	0.011237	0.406917	0.29761	0.771833	1.75836	1.46414	1.9323	3.86153	1.64614	0.90607	1.67142	1.31319	1.44766	1.09182	0.962149	1.57513	1.36703	1.21004	1.28097	1.112	1.10508	1.11627	1.22861	1.31239
PK101806_11:41190082-41191109	LRRC4C	-0.420622	0.747102	0.00839818	0.406917	0.627961	1.04858	1.75836	1.48701	2.85518	3.22278	2.52266	1.34686	3.00172	1.48083	1.39501	1.67972	1.44322	1.82919	1.6455	1.56297	1.51819	1.17052	1.59622	1.57962	1.43338	1.62737
PK101809_11:41218467-41219471	LRRC4C	-0.257502	0.836535	0.039391	0.433055	0.633875	0.891377	1.92697	1.57852	1.7881	3.13568	1.90268	1.56726	1.67142	1.81611	1.76351	1.39977	1.46509	1.54973	1.34172	1.78986	1.77913	1.28758	1.76812	1.51644	1.55039	1.41738
PK101810_11:41238639-41239568	LRRC4C	-0.347617	0.785881	0.0562381	0.448717	0.0300052	0.377623	1.03575	1.28112	1.44201	2.61307	1.34684	0.783628	1.19387	1.11761	1.39501	0.78387	1.04962	0.99081	0.759463	1.51255	0.996312	0.673051	1.2033	1.05308	1.0531	0.866179
PK101811_11:41244970-41245799	LRRC4C	0.360015	1.28344	0.0422902	0.434744	0.295636	-0.0643792	0.891226	1.16673	0.663326	0.435511	0.769624	1.053	0.579879	1.36907	1.05284	1.51175	0.918415	1.27027	0.911355	1.03358	1.18609	1.78505	1.2033	1.57962	1.08235	1.28615
PK101812_11:41248710-41249691	LRRC4C	-0.0989823	0.933691	0.346278	0.679076	0.704501	0.803483	1.97515	1.57852	1.9323	1.94528	1.83855	1.37135	2.04663	1.70435	1.52662	1.56774	1.48696	1.70216	1.59487	1.68902	1.73168	1.3461	1.84179	1.36901	2.07694	1.46988
PK101813_11:41262134-41263429	LRRC4C	-0.086794	0.941613	0.574219	0.815122	0.393361	0.480155	1.18027	1.25824	1.09593	1.10329	1.3896	1.59174	1.6373	1.36907	1.71087	1.59573	1.44322	1.47351	1.44298	1.78986	1.56563	0.468209	1.35065	1.07414	1.40413	1.04991
PK101814_11:41274424-41275401	LRRC4C	0.277915	1.21244	0.172035	0.55293	0.275498	-0.00241663	0.987574	0.869331	0.634485	0.261307	1.21857	1.17544	0.511658	1.76023	1.05284	1.42776	1.15895	1.21946	1.49361	1.03358	1.49447	1.31684	1.05596	1.11627	1.40413	0.787436
PK101818_11:41302786-41305947	LRRC4C	-0.143583	0.905268	0.450484	0.745183	1.3669	1.51049	3.46855	2.92827	3.11475	5.40034	2.82196	1.83663	2.62651	1.98375	2.52682	1.76371	1.9243	2.31189	2.07587	1.94111	2.06379	4.68209	2.77497	1.91661	2.80826	3.33348
PK101819_11:41308434-41309446	LRRC4C	-0.0437822	0.970108	0.745958	0.901897	0.46805	0.511833	1.18027	1.23536	1.75926	1.65494	1.92406	1.4693	1.26209	1.20143	1.18445	1.31578	1.57443	1.19405	1.36703	1.3613	1.4233	1.46315	1.57166	1.15839	1.55039	1.15491
PK101820_11:41343862-41344933	LRRC4C	-0.253756	0.83871	0.128641	0.517007	0.218237	0.471992	1.51749	1.46414	1.61505	2.38079	1.58201	1.07749	1.50086	1.06173	0.815952	0.83986	1.72749	1.29567	1.08856	1.03358	1.28097	1.112	0.98229	1.17945	0.994592	0.866179
PK101821_11:41349845-41350807	LRRC4C	-0.0831011	0.944026	0.46279	0.752798	0.347151	0.430253	1.42114	1.25824	1.32665	1.53881	1.53925	1.15095	1.91019	0.949965	1.34237	1.06382	1.33389	1.37189	1.13919	1.15963	1.13864	1.43389	1.12963	1.45325	1.40413	1.12866
PK101825_11:41371537-41372502	LRRC4C	-0.012616	0.991293	0.895295	0.967696	0.649718	0.662334	1.46932	1.64715	1.84578	1.71301	1.51787	1.15095	1.53497	2.17933	1.5003	1.28779	1.72749	1.65135	1.56956	1.56297	1.85029	1.52168	1.39976	1.49538	1.31637	1.52238
PK101827_11:41410047-41411765	RP11-63C8.1,LRRC4C	-0.172867	0.887078	0.198645	0.574435	1.45551	1.62838	3.13133	2.6995	3.92227	5.1971	3.48469	2.27742	3.10406	2.15139	2.55314	2.4076	2.44911	2.79459	2.93659	2.57134	2.87033	2.04842	2.5294	3.45411	2.57424	3.1235
PK10182_1:29487256-29489434	RP11-810H18.1	0.0892767	1.06384	0.205098	0.579553	2.2626	2.17332	5.03422	4.73556	4.70096	4.06477	4.10466	4.35893	3.64982	5.00129	4.68514	4.64723	5.16062	4.62378	4.63272	4.20994	4.95784	5.38441	5.00968	4.69675	4.85595	4.43589
PK101846_11:41526291-41527320	RP11-124G5.3	-0.0550892	0.962535	0.626178	0.842689	0.287778	0.342867	1.15618	1.21249	1.21129	1.13233	1.32546	1.17544	1.87608	1.48083	0.921236	1.25979	1.22455	1.3973	1.26577	1.15963	1.13864	0.965682	1.2033	1.15839	1.52114	1.15491
PK101847_11:41530459-41531321	RP11-124G5.3	0.476288	1.39116	0.000965907	0.404053	0.333685	-0.142603	1.18027	0.915085	0.490284	0.435511	0.962031	0.90607	0.716321	1.20143	0.973878	1.1758	1.13708	1.06703	1.18983	1.33609	1.06748	1.19979	1.37521	1.2637	1.43338	1.52238
PK101848_11:41532146-41533104	RP11-124G5.3	0.0727089	1.05169	0.602502	0.830087	0.428535	0.355826	1.10801	1.76154	1.06709	1.04523	1.06892	1.22442	1.02332	1.22937	1.84247	1.34378	0.940282	1.21946	1.18983	1.53776	1.58935	1.14126	1.59622	1.57962	1.52114	1.10241
PK101860_11:41622381-41624243	RP11-124G5.3	-0.173827	0.886488	0.0910366	0.483214	2.25774	2.43157	5.22692	4.43816	6.28717	8.27471	5.23772	4.45688	5.45768	4.47042	5.07996	5.09515	4.87634	4.49675	4.45552	4.3612	4.24619	5.88188	4.46942	4.44401	5.441	5.19708
PK101862_11:41631963-41632978	RP11-124G5.3	-0.342269	0.7888	0.0121975	0.406917	-0.0119539	0.330315	0.915313	1.05235	1.84578	1.62591	1.23995	1.2734	1.02332	0.977905	1.52662	1.09182	1.20269	1.09243	1.13919	0.831905	0.83026	0.877893	0.933175	0.989898	1.08235	0.892427
PK101863_11:41659458-41660980	RP11-124G5.2,RP11-124G5.3	-0.0138015	0.990479	0.858989	0.952505	1.80788	1.82168	3.32403	3.11129	3.20127	3.28085	3.74123	3.74672	3.99093	3.6881	4.02712	3.24746	3.56432	3.55675	3.4429	3.98306	3.32104	3.62862	3.11877	3.30668	3.33481	3.75344
PK101864_11:41663890-41664854	RP11-124G5.3	-0.11222	0.925164	0.432452	0.733726	0.367907	0.480127	1.22845	1.53277	1.64389	2.14852	1.0903	1.29788	1.60319	0.866144	1.31605	1.25979	1.07148	1.44811	1.51893	1.26046	1.35214	1.02421	0.884061	1.24264	1.46264	1.62737
PK101865_11:41679127-41680032	RP11-124G5.3	-0.252304	0.839554	0.0747782	0.466808	0.184452	0.436756	0.987574	1.05235	1.81694	2.17755	1.13306	1.22442	1.39853	1.34113	1.02652	1.45576	1.13708	0.965405	1.34172	1.05879	1.0912	0.84863	1.15419	1.05308	1.40413	1.28615
PK101867_11:41682534-41683594	RP11-124G5.3	0.187418	1.13872	0.148735	0.533906	0.334457	0.147039	1.01166	1.41838	0.865207	0.725851	1.02617	1.17544	1.19387	1.20143	0.947557	1.45576	1.50882	1.37189	1.21514	1.51255	1.28097	0.877893	1.22786	1.15839	1.1116	1.2599
PK10186_1:29492184-29493712	RP11-810H18.1	0.150773	1.11016	0.404676	0.716567	0.72904	0.578268	1.44523	1.92168	0.951728	0.290341	1.62476	2.03253	1.33031	1.76023	1.68455	1.7917	1.44322	1.49892	2.02523	1.6386	1.66052	1.40463	1.64534	1.8113	1.46264	1.94234
PK101872_11:41716050-41716953	LINC01499	0.173651	1.12791	0.188797	0.566528	0.378256	0.204604	1.44523	1.14386	0.807527	0.493579	1.17582	1.39584	1.12565	1.25731	1.26341	1.31578	1.13708	1.60054	1.3164	1.084	1.18609	1.43389	1.22786	1.36901	1.37488	1.2599
PK101876_11:41728048-41729400	LINC01499	0.220671	1.16528	0.341716	0.676193	0.652095	0.431424	1.01166	1.6014	0.692166	0.290341	1.0903	1.91009	0.920984	2.09551	1.15813	2.65956	1.7931	1.21946	1.36703	1.76465	1.25725	2.01915	1.54711	1.79024	1.6674	1.2599
PK10187_1:29496510-29497817	RP11-810H18.1	0.33613	1.26237	0.0351326	0.429655	0.871378	0.535249	1.46932	1.64715	0.980568	0.580681	1.3896	1.98356	0.784542	1.78817	1.81615	1.93168	1.81496	1.72757	1.7974	1.66381	1.49447	2.42884	1.84179	1.89555	1.75516	1.8636
PK101883_11:41786917-41789187	LINC01499	0.00285716	1.00198	0.975821	0.99948	2.49508	2.49222	5.68457	5.33037	6.63326	8.39084	5.7508	4.8487	3.82038	5.19687	5.79063	4.75921	4.67954	5.48756	5.36687	5.52082	5.45599	6.96461	5.9183	6.06576	5.41175	5.51205
PK101885_11:41803938-41805027	LINC01499	0.149951	1.10953	0.143431	0.529621	1.0462	0.896251	2.11967	1.67003	1.70157	1.85818	1.79579	1.76316	2.2854	1.89993	1.76351	1.7917	2.29604	2.59135	2.05055	1.6386	2.11123	1.69726	1.74356	2.2536	2.04769	2.12608
PK101914_11:42065706-42067235	RP11-148I19.1	-0.148221	0.902362	0.112228	0.502828	1.81194	1.96016	3.51673	3.75185	4.7298	5.10999	4.04053	2.88963	3.95682	3.8278	3.92183	3.21946	3.01765	3.48054	3.72137	3.83181	3.3922	3.2482	2.97143	3.93853	3.53958	3.93718
PK101919_11:42120685-42125144	AC079917.1,RP11-148I19.1	0.119295	1.0862	0.256761	0.617179	2.09348	1.97419	4.28752	4.16364	3.14359	2.90341	3.12125	3.67326	3.75216	5.39245	4.29033	4.53525	5.07315	4.90324	4.50615	3.40325	4.05641	4.47725	4.51853	4.19127	3.86136	3.6222
PK101921_11:42134297-42135806	RP11-148I19.1	-0.147273	0.902956	0.278922	0.63272	0.399577	0.546849	1.58975	1.41838	1.32665	2.52596	1.3896	1.19993	1.43264	1.08967	1.18445	1.45576	1.50882	1.44811	1.46829	1.3613	1.28097	0.790103	1.44888	1.36901	1.1116	1.31239
PK101927_11:42185984-42187051	CTD-2572N17.1	-0.104789	0.929941	0.407623	0.718473	0.642736	0.747525	1.42114	1.46414	2.13418	2.4679	1.58201	1.78765	1.60319	1.14555	1.5003	1.70772	1.29015	1.65135	1.56956	1.99153	1.32842	1.46315	1.86635	1.34795	1.57965	1.52238
PK101930_11:42200054-42201333	CTD-2572N17.1	0.0905369	1.06477	0.482743	0.764215	1.05789	0.967348	1.85471	2.01319	2.42258	2.84534	1.83855	2.05702	1.33031	1.67641	1.92144	1.53974	2.3835	2.18486	2.22776	2.24362	2.65683	1.31684	2.06281	1.83236	1.93068	1.88985
PK102013_11:42939601-42942057	CTD-2537L20.1	-0.121053	0.919516	0.305752	0.651779	1.79105	1.91211	3.2036	3.40869	4.06647	6.67783	3.69847	3.62428	3.13817	3.6881	2.81635	3.33145	3.21445	3.68378	3.08848	3.35283	3.65314	3.5701	3.60991	3.3488	3.01303	4.04217
PK102025_11:43065606-43066469	RP11-111A24.2,RP11-111A24.1	-0.00135618	0.99906	1	1	0.284209	0.285566	1.78245	1.25824	1.44201	0.696817	1.17582	1.2734	0.784542	1.39701	1.23709	1.00783	1.31202	1.37189	1.13919	1.26046	1.23353	1.19979	1.22786	1.07414	1.19936	1.12866
PK102040_11:43147398-43148351	HNRNPKP3	0.0556103	1.0393	0.730169	0.894209	0.28097	0.22536	1.10801	1.32687	0.461444	0.638749	1.13306	1.61623	1.19387	1.20143	1.39501	1.53974	0.984016	1.27027	1.56956	1.15963	1.0912	1.28758	1.05596	1.13733	1.55039	1.04991
PK102041_11:43149345-43150626	HNRNPKP3	-0.0617606	0.958094	0.50675	0.777986	1.28603	1.34779	1.97515	2.51648	2.3649	2.43886	2.11647	2.37537	3.17228	2.87783	2.65842	3.07949	2.44911	2.82	2.20244	2.62176	2.79916	2.34105	2.08737	2.19041	2.04769	2.78227
PK102043_11:43152690-43155506	HNRNPKP3	0.11859	1.08567	0.41993	0.726242	1.88936	1.77077	3.37221	3.43157	2.0765	1.48074	2.43714	4.08956	4.02504	3.88368	4.57986	4.73121	3.58619	3.70919	3.772	3.50409	3.67686	3.16041	3.70814	3.95959	4.15388	3.77969
PK102044_11:43155715-43159081	HNRNPKP3	-0.101583	0.932009	0.179252	0.558687	2.44927	2.55085	5.56414	5.97093	6.20065	5.74874	4.81015	6.04863	7.26554	5.16893	5.84327	6.13098	5.57609	6.40216	5.59471	6.05022	5.33738	4.88694	5.62361	4.6125	5.08997	5.40706
PK102045_11:43159828-43160848	HNRNPKP3	-0.0601264	0.95918	0.675475	0.867927	0.553032	0.613158	1.18027	1.50989	1.41317	0.871022	1.51787	1.83663	1.97841	1.76023	1.73719	1.48375	1.55256	1.27027	2.17713	1.6386	1.30469	1.19979	1.42432	1.01096	1.25787	1.8111
PK102046_11:43167171-43168027	HNRNPKP3	0.166847	1.1226	0.21132	0.584259	0.376111	0.209264	0.867139	0.960839	1.06709	0.754886	1.28271	1.22442	1.50086	1.14555	1.39501	1.37177	1.46509	1.32108	1.24046	1.48735	1.54191	1.112	1.2033	1.03202	1.55039	0.997419
PK102047_11:43168909-43170324	HNRNPKP3	-0.146343	0.903538	0.407867	0.71858	0.381321	0.527664	1.51749	1.25824	0.605645	1.1904	0.876517	2.13049	1.6373	1.36907	1.60558	2.21163	1.35576	1.44811	1.51893	1.43693	1.56563	0.994945	1.17875	1.07414	1.57965	0.839932
PK102048_11:43170504-43172358	HNRNPKP3	-0.00935036	0.99354	0.93617	0.984142	1.74083	1.75018	3.54082	4.18651	2.59562	2.38079	3.03574	3.47735	3.78627	3.1293	3.60598	3.83536	3.28005	3.93783	3.21506	3.52929	3.74803	2.6922	2.77497	3.60154	3.7736	2.80852
PK102050_11:43211995-43213593	HNRNPKP3	-0.0672994	0.954423	0.461067	0.751774	1.99633	2.06362	3.29994	4.55255	4.93168	4.35511	4.42534	3.30593	3.99093	3.8278	4.76411	4.33928	3.78299	3.98864	3.74668	4.00827	3.08382	4.9162	4.22385	4.12808	3.65659	4.38339
PK102051_11:43230218-43231191	HNRNPKP3	-0.100538	0.932685	0.491407	0.769109	0.479013	0.579551	1.18027	1.32687	1.9323	2.26466	1.64614	1.32237	1.36442	1.36907	1.57926	0.951842	1.57443	1.75297	1.24046	0.932742	1.6368	0.994945	1.35065	1.47432	1.17011	1.73236
PK102054_11:43251510-43252508	HNRNPKP3	0.001944	1.00135	1	1	0.575027	0.573083	1.46932	1.50989	1.18245	0.92909	1.32546	2.00805	1.70553	1.59259	1.78983	1.31578	1.44322	1.88	1.26577	1.18483	1.39958	1.69726	1.30153	1.70599	1.57965	1.41738
PK102055_11:43260785-43261830	HNRNPKP3	-0.302702	0.810733	0.0357762	0.429783	0.58968	0.892382	2.0715	1.48701	2.48026	3.01954	1.96682	1.12647	1.50086	1.81611	1.47398	1.62373	1.46509	1.67676	1.77208	1.3613	1.6368	1.31684	1.49799	1.24264	1.28712	1.75861
PK102057_11:43268984-43270435	HNRNPKP3	0.0920268	1.06587	0.507332	0.778317	0.547022	0.454995	1.44523	1.23536	1.15361	1.62591	1.32546	1.12647	1.70553	1.20143	1.21077	1.70772	1.46509	1.60054	1.36703	1.26046	1.75541	2.22399	1.35065	0.926713	1.14086	1.54862
PK102072_11:43312896-43314361	API5	0.108702	1.07826	0.498324	0.77313	0.955604	0.846903	1.71019	1.80729	1.32665	0.725851	1.75303	2.03253	2.14896	1.92787	1.97408	2.54758	2.47097	2.46432	2.17713	1.9159	2.13495	1.43389	2.11192	1.74812	1.46264	1.39114
PK102073_11:43317701-43318561	API5	-0.223417	0.856534	0.0470226	0.439692	0.244917	0.468334	1.22845	1.28112	1.55737	1.62591	1.23995	1.10198	1.73964	1.31319	1.55294	1.28779	0.984016	1.19405	1.01262	1.18483	1.23353	1.22905	1.17875	1.05308	1.1116	1.67986
PK102074_11:43319705-43320759	API5	0.189702	1.14053	0.167922	0.549542	0.476265	0.286563	1.25253	1.14386	0.778687	0.580681	1.45374	1.24891	1.2962	1.59259	1.15813	1.62373	1.31202	1.24486	1.54424	1.48735	1.49447	1.37537	1.66989	1.32688	1.28712	1.12866
PK102079_11:43336418-43337433	API5,RP11-484D2.2	-0.0394465	0.973028	0.733023	0.8955	0.705271	0.744718	1.63793	1.64715	1.73041	1.3646	1.94544	1.22442	2.38774	1.89993	1.57926	1.37177	1.83683	1.82919	1.46829	2.04195	1.39958	1.43389	1.74356	1.36901	1.40413	1.73236
PK102080_11:43341732-43342867	API5,RP11-484D2.2	-0.0856159	0.942382	0.395411	0.710722	0.909804	0.99542	1.63793	1.67003	2.56678	1.85818	1.90268	2.35088	1.6373	1.92787	2.26361	2.09965	2.23044	1.95621	2.07587	1.66381	2.11123	1.72652	1.91546	1.85343	1.52114	1.62737
PK102081_11:43344385-43346054	API5,RP11-484D2.2	-0.116387	0.922495	0.215415	0.587109	1.58479	1.70118	2.96272	3.34006	3.97995	4.20994	3.18539	3.13451	2.76295	2.65431	3.21117	3.05149	3.23632	3.09946	2.83533	2.9999	2.98894	2.42884	2.99598	2.56952	3.71509	3.1235
PK102082_11:43349994-43352506	RP11-484D2.2	-0.0516161	0.964855	0.763922	0.910334	0.503518	0.555134	1.73428	1.44126	1.67273	2.00335	1.77441	1.053	1.09154	0.894085	1.5003	1.45576	1.20269	1.49892	1.74676	1.13442	1.68424	1.84357	1.39976	1.03202	1.6089	1.04991
PK102084_11:43356775-43357812	RP11-484D2.2	0.00215079	1.00149	0.970616	0.997237	0.924207	0.922056	2.21602	1.69291	2.19186	1.82915	2.15922	1.93458	1.6373	1.56465	2.132	1.48375	1.39949	2.3373	1.87334	1.89069	2.01635	1.63873	2.28382	1.8113	1.81367	1.88985
PK102087_11:43364543-43365494	TTC17	0.287605	1.22061	0.0453421	0.437975	0.314631	0.0270266	1.10801	1.304	0.634485	0.464545	0.769624	1.22442	1.09154	1.20143	1.31605	1.00783	1.09335	1.24486	1.21514	1.084	1.25725	1.17052	1.37521	1.32688	1.52114	1.12866
PK102088_11:43365721-43366858	TTC17	0.125008	1.09051	0.385265	0.704641	0.65791	0.532902	1.66202	1.44126	1.26897	1.1904	1.8813	1.22442	1.53497	1.67641	1.44766	1.06382	1.55256	2.31189	1.69613	1.43693	1.49447	0.76084	1.74356	1.70599	1.52114	1.46988
PK102090_11:43373119-43374075	TTC17	0.111134	1.08008	0.378913	0.700322	0.379164	0.268029	1.18027	1.50989	1.15361	0.92909	0.919274	1.39584	1.33031	1.36907	0.921236	1.31578	1.31202	1.21946	1.44298	1.31088	1.32842	1.112	1.44888	1.5375	1.14086	1.04991
PK102091_11:43376668-43378391	TTC17	-0.083758	0.943597	0.354365	0.6841	1.2893	1.37306	2.96272	2.33347	2.59562	2.87437	2.4799	2.88963	2.5924	2.43079	2.52682	2.18364	2.1867	2.64216	2.73407	2.49572	2.79916	1.78505	2.48028	2.31678	2.80826	2.15232
PK102095_11:43389923-43390906	RP11-484D2.4,TTC17	0.170918	1.12577	0.188076	0.565968	0.315418	0.1445	0.987574	1.32687	1.00941	0.754886	0.983409	1.00402	1.05743	1.31319	1.42134	1.14781	1.02775	1.09243	1.49361	1.41172	0.83026	1.112	1.44888	1.17945	1.55039	1.31239
PK102098_11:43394817-43395737	RP11-484D2.4,TTC17	0.0604053	1.04276	0.695467	0.877914	0.674127	0.613722	1.61384	1.3955	1.64389	2.555	1.51787	1.61623	1.9443	0.949965	1.05284	1.03583	1.26829	1.70216	1.54424	1.26046	1.66052	1.72652	1.42432	1.79024	1.78441	1.78485
PK102103_11:43423780-43424851	TTC17	-0.147763	0.902649	0.186195	0.56472	0.367461	0.515224	1.20436	1.32687	1.55737	1.71301	1.0903	1.91009	1.43264	1.42495	1.23709	1.42776	1.35576	1.27027	1.34172	1.13442	1.49447	1.112	0.957732	1.60069	1.19936	1.33864
PK102104_11:43432630-43433743	TTC17	-0.0934418	0.937284	0.436982	0.736679	0.880203	0.973645	2.16785	1.69291	2.33606	2.61307	2.28749	1.78765	1.60319	1.50877	1.81615	1.76371	1.70563	1.67676	2.02523	2.14279	1.80285	1.40463	1.81724	1.57962	1.81367	2.4148
PK102106_11:43441548-43442382	TTC17	-0.137899	0.908842	0.281405	0.634564	0.143659	0.281557	1.22845	1.05235	1.47085	1.39363	1.26133	1.07749	1.77375	0.949965	0.947557	1.06382	0.852814	1.24486	1.24046	1.05879	1.20981	0.76084	1.17875	1.09521	0.994592	1.36489
PK102111_11:43460801-43461759	TTC17	-0.294584	0.815307	0.16462	0.546881	0.119463	0.414047	0.891226	1.21249	1.44201	3.10664	1.47511	0.881581	1.26209	0.614683	1.26341	1.1758	1.00588	1.49892	0.734147	0.781487	1.47075	0.877893	1.08052	0.926713	1.17011	1.28615
PK102114_11:43478414-43479349	TTC17	0.0214586	1.01499	0.925422	0.979698	0.370233	0.348774	0.867139	1.12098	1.12477	0.841988	1.15444	1.91009	1.56908	1.36907	1.31605	1.45576	1.77123	1.06703	1.21514	1.76465	1.6368	1.25831	1.0314	1.09521	0.965339	1.04991
PK102118_11:43493818-43494690	TTC17	-0.159867	0.895107	0.292634	0.642514	0.32168	0.481547	1.15618	1.23536	1.61505	2.52596	1.56063	1.15095	1.53497	0.949965	1.07916	1.1758	1.48696	1.19405	1.21514	0.932742	1.16236	1.08273	1.44888	1.60069	1.08235	1.2074
PK102131_11:43521186-43523557	CTBP2P6	-0.103892	0.930519	0.327182	0.666784	3.10669	3.21059	9.05678	9.24236	11.2765	14.3428	9.00033	7.73832	7.36787	7.71148	9.34397	7.47476	7.34732	8.10432	8.98698	7.26026	8.23143	9.86166	8.42313	8.86696	9.7704	9.31799
PK102140_11:43560348-43561345	MIR670HG,HSD17B12	0.108079	1.07779	0.393632	0.709493	0.413271	0.305192	1.20436	1.21249	1.06709	0.725851	1.0903	1.22442	1.19387	1.59259	1.44766	1.56774	1.37762	1.47351	1.03793	1.33609	1.28097	1.19979	1.39976	1.55856	1.40413	1.18115
PK102142_11:43566314-43567155	MIR670HG,HSD17B12	0.0363192	1.02549	0.742415	0.900147	0.295552	0.259233	1.15618	1.28112	1.41317	0.841988	1.45374	1.17544	0.989205	0.894085	1.23709	1.39977	1.22455	1.06703	1.13919	1.28567	1.04376	1.22905	1.2033	1.39007	1.40413	1.2599
PK102144_11:43597288-43598824	HSD17B12	-0.0848902	0.942856	0.382427	0.702751	0.765767	0.850657	1.51749	2.17333	1.70157	2.00335	1.64614	1.76316	1.87608	1.81611	1.76351	1.76371	1.68376	1.3973	1.6455	1.48735	2.08751	2.01915	1.47343	1.87449	1.6674	1.62737
PK102145_11:43604925-43605868	HSD17B12	-0.018316	0.987385	0.89954	0.969392	0.538362	0.556678	1.27662	1.67003	1.52853	1.74204	1.60338	1.19993	1.43264	1.28525	1.39501	1.53974	1.33389	1.34649	1.36703	1.28567	1.25725	1.60947	1.44888	1.43219	1.81367	1.67986
PK102154_11:43657726-43659873	HSD17B12	0.0220343	1.01539	0.785847	0.92056	2.15687	2.13484	4.28752	4.09501	4.96052	4.32607	4.70326	3.96712	4.36615	4.07926	5.15892	3.94734	4.15473	4.87783	3.97452	4.53766	4.67318	4.65283	3.78182	5.24435	4.24164	4.38339
PK102157_11:43670989-43673099	HSD17B12	-0.0999472	0.933067	0.177539	0.557331	1.57456	1.67451	3.03498	3.82048	2.99939	3.25181	3.03574	3.06105	3.2405	3.21312	3.31645	2.88352	2.84271	2.66757	2.88596	3.5545	2.96521	2.75073	2.99598	3.15925	2.98378	2.91351
PK102163_11:43694891-43695772	HSD17B12	-0.195108	0.873508	0.115974	0.506318	0.309219	0.504326	1.46932	1.18961	1.75926	2.11949	1.26133	1.12647	1.50086	1.39701	0.973878	1.45576	1.29015	1.49892	1.01262	1.3613	1.11492	0.994945	1.27698	1.20051	1.25787	1.33864
PK102171_11:43733598-43735012	PHBP2,HSD17B12	-0.108182	0.927756	0.350374	0.681523	2.03592	2.1441	4.5043	3.75185	6.25833	5.80681	4.61775	3.55081	3.61571	4.19102	4.92203	2.96751	3.84859	4.16648	3.4429	3.83181	3.46337	4.62357	4.02739	4.75993	3.8321	4.98709
PK102172_11:43737390-43738367	HSD17B12	-0.189663	0.87681	0.157131	0.540863	0.385178	0.574841	1.08392	0.983716	1.49969	1.94528	1.47511	1.22442	2.31951	1.56465	1.6319	1.28779	1.59629	1.29567	1.56956	1.41172	1.13864	1.17052	1.08052	1.34795	1.31637	1.07616
PK102179_11:43765448-43766510	HSD17B12	-0.376069	0.770534	0.0282239	0.423632	0.883665	1.25973	2.02332	2.1962	3.23011	4.99386	2.26612	1.64072	2.21718	1.84405	1.71087	1.84769	1.88056	2.48973	2.02523	1.76465	1.66052	1.14126	1.89091	1.79024	1.84292	1.91609
PK102188_11:43812505-43813476	HSD17B12	0.0358834	1.02518	0.749178	0.903492	0.478762	0.442879	1.61384	1.6014	1.18245	0.725851	1.66752	1.053	1.05743	1.48083	1.6319	1.42776	1.20269	1.27027	1.36703	1.61339	1.20981	1.52168	1.57166	1.43219	1.25787	1.46988
PK102189_11:43825743-43826667	HSD17B12	-0.438313	0.737997	0.0401221	0.433279	0.299474	0.737787	1.25253	1.50989	2.24954	4.06477	1.15444	0.783628	1.60319	1.39701	1.65823	1.03583	1.48696	1.04162	1.11388	1.33609	1.23353	1.02421	1.25242	0.842466	1.37488	1.57487
PK102195_11:43850376-43851312	RP11-613D13.5,HSD17B12	0.0367117	1.02577	0.719598	0.889049	0.683337	0.646625	1.58975	2.12757	1.15361	1.13233	1.90268	1.73867	1.39853	1.34113	1.65823	1.42776	1.77123	1.29567	1.44298	1.41172	1.70796	1.72652	1.64534	1.5375	1.98918	1.52238
PK102196_11:43852648-43853695	RP11-613D13.5,HSD17B12	-0.128228	0.914955	0.354721	0.68431	0.695092	0.82332	1.27662	1.304	2.68214	2.49693	1.92406	1.54277	2.14896	1.48083	1.36869	1.53974	1.39949	2.00703	1.62019	1.86548	1.80285	1.3461	1.42432	1.49538	1.43338	1.75861
PK102200_11:43860011-43861081	RP11-613D13.5	-0.166465	0.891023	0.225927	0.594648	0.790817	0.957283	2.02332	1.76154	2.16302	3.51312	1.94544	1.66521	1.67142	1.81611	1.26341	1.59573	1.50882	1.32108	1.62019	1.73944	1.94518	1.84357	1.84179	1.8113	1.75516	1.88985
PK102209_11:43887435-43888578	ALKBH3	0.0130146	1.00906	0.943499	0.986878	0.713349	0.700335	1.20436	1.32687	1.32665	1.65494	1.94544	2.22844	1.80786	2.06757	1.42134	1.2318	2.0555	1.44811	1.69613	1.3613	1.70796	1.37537	1.49799	1.93767	1.37488	1.83735
PK102211_11:43890296-43891129	ALKBH3	0.00676914	1.0047	1	1	0.461703	0.454934	1.46932	1.57852	1.38433	1.39363	1.41098	1.053	1.43264	1.50877	1.36869	1.06382	1.55256	1.37189	1.36703	1.58818	1.37586	1.14126	1.22786	1.34795	1.0531	1.65362
PK102214_11:43896899-43899920	SEC14L1P1,ALKBH3	-0.0158161	0.989097	0.810552	0.931651	3.05941	3.07523	8.74365	8.07562	9.08468	7.28755	9.06447	8.08116	8.49352	8.01882	9.50189	7.8387	7.67532	8.9681	8.8604	7.56277	8.13655	8.25219	8.30035	8.76165	8.07375	8.74054
PK102217_11:43902199-43903142	ALKBH3	-0.0533996	0.963663	0.639219	0.849095	0.324756	0.378156	1.30071	1.41838	1.24013	1.16136	1.32546	1.49379	1.39853	1.00585	1.26341	1.31578	1.09335	1.4227	1.29109	1.28567	1.04376	1.3461	1.44888	1.30582	1.02384	1.23365
PK102220_11:43911378-43912438	ALKBH3-AS1,ALKBH3	-0.23736	0.848296	0.0443963	0.437161	0.642544	0.879904	1.97515	1.55564	2.27838	2.67113	1.51787	1.54277	2.01252	1.62053	1.76351	1.53974	1.57443	1.27027	1.59487	1.31088	1.80285	1.49242	2.01369	1.55856	1.49189	1.44363
PK102222_11:43919581-43920755	ALKBH3-AS1,ALKBH3	-0.162404	0.893535	0.183143	0.561947	0.718529	0.880932	1.6861	2.05894	1.41317	1.42267	1.66752	1.91009	2.96761	2.03963	1.60558	1.70772	1.77123	1.47351	1.62019	1.53776	1.85029	1.75579	1.44888	1.43219	2.01844	1.54862
PK102224_11:43923813-43927415	RP11-613D13.4,C11orf96	0.0583105	1.04125	0.468233	0.75625	2.83753	2.77922	7.05754	6.06244	7.12354	8.56505	5.77218	6.93021	6.481	6.23065	6.65922	7.8387	6.69131	7.92648	6.5567	6.68045	6.26253	8.74966	7.39173	7.28733	7.34243	6.64071
PK102225_11:43928092-43929192	RP11-613D13.4,C11orf96	0.0807208	1.05755	0.431423	0.733177	1.09945	1.01873	2.0715	1.62428	1.73041	1.80011	2.20198	2.00805	2.11485	2.17933	2.18465	2.32361	1.9243	1.80378	2.48091	2.04195	1.85029	2.95557	1.86635	2.16935	2.01844	2.36231
PK102228_11:43931979-43933077	RP11-613D13.4,C11orf96	0.193006	1.14314	0.101863	0.493264	0.934843	0.741837	1.42114	1.78442	1.38433	0.958124	1.66752	2.00805	1.67142	1.73229	1.78983	2.23963	1.96803	1.95621	1.84803	1.61339	2.20612	1.75579	1.96458	2.19041	2.01844	1.52238
PK102229_11:43933939-43935729	RP11-613D13.4,C11orf96	0.17312	1.12749	0.259317	0.619015	1.25953	1.08641	2.38463	2.47073	1.41317	1.13233	2.03095	2.59577	1.2962	3.04548	1.81615	2.93951	2.20857	1.93081	2.6328	2.168	2.1824	3.59936	2.23471	2.54846	2.31096	2.12608
PK102231_11:43940052-43941143	RP11-613D13.4,C11orf96	-0.0603252	0.959048	0.533115	0.792904	0.801244	0.861569	1.58975	1.34975	1.73041	2.03238	2.00957	1.59174	2.25129	1.76023	1.86879	2.07166	1.94616	1.67676	1.6455	1.6386	1.49447	1.49242	1.76812	1.79024	1.98918	1.94234
PK102235_11:43953498-43955249	RP11-613D13.4	0.118409	1.08554	0.175094	0.555488	1.61347	1.49506	2.79411	3.11129	2.39374	2.20659	2.65093	3.159	2.76295	3.07342	2.89531	3.05149	3.45499	3.58216	3.01254	3.22678	3.0601	2.6922	3.14333	3.03288	2.95452	2.33606
PK102236_11:43960504-43961530	RP11-613D13.4	-0.0394691	0.973013	0.706165	0.883066	0.602567	0.642037	1.63793	1.3955	1.7881	1.71301	1.41098	1.29788	1.33031	1.45289	1.73719	1.84769	1.68376	1.29567	1.46829	1.15963	1.77913	1.55094	1.49799	1.5375	1.75516	1.41738
PK102241_11:43981929-43983071	RP11-613D13.4	0.175338	1.12923	0.153393	0.537704	1.07562	0.900282	2.21602	1.55564	1.61505	1.16136	1.77441	2.08151	1.43264	2.29109	2.21097	2.23963	2.09923	1.67676	2.32902	1.68902	2.49078	2.66294	2.03825	2.12723	1.75516	2.17857
PK102243_11:43986943-43989446	RP11-613D13.4	0.179354	1.13238	0.0567471	0.448825	2.23999	2.06063	4.02256	5.1016	3.89343	2.84534	4.42534	5.11807	3.27461	4.44248	4.1324	4.25529	4.89821	3.68378	4.91119	4.46204	4.98156	5.23809	4.39575	5.49709	4.62193	4.48838
PK102247_11:43994570-43995628	RP11-613D13.4	0.149869	1.10947	0.471097	0.757776	0.472205	0.322336	1.58975	1.18961	0.547965	0.232272	1.17582	1.6897	1.22798	1.76023	1.23709	1.7917	1.64003	1.19405	1.62019	1.61339	1.13864	1.55094	1.49799	1.2637	1.08235	1.23365
PK102248_11:43996004-43998569	RP11-613D13.4	0.173717	1.12796	0.146027	0.532069	1.6957	1.52198	3.13133	3.34006	1.58621	1.74204	2.65093	3.45286	2.52418	3.43664	3.29013	3.44343	3.45499	3.3027	3.34164	3.37804	3.13127	3.45304	2.84864	3.60154	3.10079	2.72978
PK102250_11:44000865-44001808	RP11-613D13.4	-0.0853042	0.942586	0.527445	0.789939	0.403688	0.488992	1.54158	1.85305	1.00941	0.987158	1.26133	1.29788	1.50086	1.42495	1.57926	1.51175	1.74936	1.70216	1.18983	1.41172	1.32842	1.08273	1.47343	1.28476	0.848328	1.04991
PK102261_11:44047723-44048751	ACCSL	0.0217502	1.01519	0.812065	0.932252	0.891701	0.869951	2.11967	2.03606	1.55737	1.68398	1.6889	1.61623	1.87608	1.56465	1.81615	2.26762	1.74936	1.95621	1.74676	1.84027	1.75541	2.10694	2.03825	1.8113	1.95993	1.60112
PK102265_11:44058165-44059564	ACCSL	-0.0530424	0.963901	0.70265	0.881293	0.691577	0.744619	1.39706	2.05894	0.980568	1.21943	1.56063	1.93458	1.39853	2.40285	1.97408	1.73571	1.57443	1.4227	1.69613	1.53776	1.80285	1.75579	1.57166	1.87449	1.55039	1.31239
PK102268_11:44068896-44069963	ACCS	0.0634203	1.04494	0.624171	0.841522	0.804593	0.741172	1.56567	1.53277	1.24013	0.754886	2.13785	2.00805	1.77375	1.78817	2.05304	1.76371	1.70563	1.4227	1.49361	1.51255	1.77913	2.07768	1.98914	1.87449	1.69666	1.88985
PK102269_11:44074778-44076111	ACCS	0.332316	1.25903	0.00325137	0.406917	1.47555	1.14323	2.14376	2.08182	1.90346	1.33557	2.28749	3.13451	2.08074	2.17933	2.23729	2.60357	2.86458	3.07405	2.53154	2.77302	2.8466	3.5701	2.57851	2.99075	2.31096	2.23107
PK102273_11:44083100-44084274	ACCS	0.271963	1.20745	0.216386	0.587674	0.72265	0.450687	1.1321	1.57852	0.807527	0.435511	1.15444	2.17946	0.920984	2.01169	1.47398	1.90368	2.01177	1.01622	1.67082	1.51255	1.35214	2.80926	2.11192	1.62175	1.08235	1.28615
PK102277_11:44098121-44100269	EXT2	0.108219	1.0779	0.143317	0.52949	1.85827	1.75005	3.5649	3.15704	3.51851	2.99051	3.16401	3.84467	3.20639	3.49252	3.44806	3.19147	3.52059	3.48054	4.45552	3.35283	3.62942	3.13115	3.65903	3.55942	3.8321	3.59596
PK102279_11:44107374-44108796	EXT2	-0.109386	0.926982	0.202075	0.577024	1.56651	1.6759	3.70943	2.9969	3.40315	3.16471	3.24953	3.11002	2.76295	3.18518	2.84267	3.44343	3.08325	3.12486	3.46821	2.34446	2.37217	3.42378	2.8732	2.96969	2.98378	2.99226
PK102282_11:44113595-44114705	EXT2	0.0793066	1.05651	0.423491	0.728424	1.01199	0.932688	1.71019	1.80729	1.81694	1.56784	2.24474	1.59174	2.01252	2.06757	2.132	2.09965	1.9243	2.03243	2.17713	1.68902	1.80285	1.75579	2.11192	2.14829	2.57424	1.94234
PK102286_11:44131421-44133161	EXT2	0.175393	1.12927	0.0772722	0.469445	1.24525	1.06986	2.21602	2.21908	1.64389	1.50977	2.30887	2.57128	2.01252	2.29109	1.76351	2.32361	2.1211	2.54054	2.83533	2.04195	2.44334	1.96063	2.28382	2.5274	2.54499	2.36231
PK102289_11:44145734-44146919	EXT2	0.14669	1.10703	0.442195	0.739832	0.578473	0.431783	1.34888	1.85305	0.807527	0.290341	1.06892	1.6897	1.73964	1.48083	1.23709	1.93168	1.59629	1.47351	1.56956	1.38651	1.92146	1.28758	1.57166	1.49538	1.31637	1.2599
PK102297_11:44173253-44174192	EXT2	-0.157776	0.896406	0.319663	0.661779	0.511938	0.669713	1.42114	1.28112	2.0765	3.07761	1.34684	1.02851	1.43264	1.31319	1.73719	1.2318	1.42136	1.34649	1.13919	1.61339	1.56563	1.17052	1.44888	1.57962	1.69666	1.23365
PK102298_11:44180487-44181706	EXT2	0.0451674	1.0318	0.699204	0.879603	0.873313	0.828146	1.73428	1.99031	1.58621	1.24846	1.60338	1.76316	1.87608	1.95581	2.02672	1.93168	2.01177	2.00703	2.05055	1.71423	1.73168	1.19979	2.01369	1.51644	2.34022	1.70611
PK102299_11:44184103-44185097	EXT2	-0.0352828	0.97584	0.753299	0.905431	0.553337	0.58862	1.6861	1.64715	1.41317	1.74204	1.45374	1.19993	1.70553	1.28525	1.57926	1.31578	1.53069	1.65135	1.82271	1.15963	1.56563	0.965682	1.32609	1.41113	1.57965	1.60112
PK102301_11:44194874-44195770	EXT2	0.167182	1.12286	0.274848	0.629626	0.336896	0.169714	1.03575	1.12098	1.03825	0.754886	0.726868	1.42033	1.19387	1.34113	1.07916	1.53974	1.26829	1.37189	1.29109	1.73944	1.06748	0.877893	1.08052	1.39007	1.6089	0.892427
PK102307_11:44213796-44214745	EXT2	-0.194484	0.873885	0.284389	0.636715	0.882999	1.07748	1.90289	1.87592	3.02823	4.67448	1.96682	1.24891	1.77375	1.39701	1.68455	1.56774	1.7931	1.98162	1.51893	2.04195	2.01635	1.37537	1.69445	1.76918	1.93068	2.28356
PK102308_11:44215448-44216625	EXT2	-0.330519	0.79525	0.0611082	0.453558	0.0825493	0.413069	0.77079	1.12098	1.70157	2.8163	1.13306	1.17544	1.53497	0.977905	1.15813	0.979837	1.18082	1.11784	1.11388	0.932742	1.23353	1.19979	1.00685	0.947774	0.819076	0.997419
PK102309_11:44223220-44224306	EXT2	-0.254222	0.838439	0.0680113	0.459689	1.0101	1.26432	2.28828	2.15045	3.37431	3.9196	2.56541	1.51828	2.69473	1.73229	1.94776	1.87569	1.81496	1.85459	1.82271	2.01674	2.49078	1.93136	1.86635	2.12723	2.10619	2.07358
PK102319_11:44260889-44261918	ALX4	-0.208221	0.865604	0.0632829	0.45558	0.83226	1.04048	2.45689	1.83017	2.59562	2.67113	2.07371	1.78765	1.73964	1.56465	2.132	1.67972	1.77123	1.62594	1.6455	1.61339	2.01635	2.04842	1.44888	1.85343	1.98918	1.78485
PK102320_11:44262852-44266379	ALX4	0.139158	1.10126	0.0811582	0.473541	3.45265	3.31349	10.1407	9.6999	9.92104	10.249	10.903	9.20763	9.20984	10.1143	10.9495	8.93052	10.0588	9.95891	9.44266	9.8064	10.651	15.6265	11.2472	11.6682	10.6187	10.4729
PK102321_11:44266783-44268066	ALX4	-0.0536939	0.963466	0.553923	0.804012	1.69385	1.74754	3.51673	3.47732	4.03763	3.65829	3.52745	3.30593	3.30872	2.79401	3.31645	2.57557	2.68964	3.25189	3.01254	2.64697	3.34476	3.68715	3.5608	3.47517	3.39331	3.30723
PK102322_11:44268834-44271907	ALX4	0.134616	1.0978	0.212454	0.585031	2.47201	2.33739	5.17874	5.12448	3.92227	3.16471	5.00256	6.70981	4.46848	5.50421	5.21156	6.13098	5.86036	5.48756	4.68335	4.99143	5.2425	7.69619	5.20614	5.37072	5.26549	5.69579
PK102323_11:44275119-44275908	ALX4	0.206029	1.15351	0.154105	0.538268	0.347996	0.141967	1.46932	1.00659	1.00941	0.406477	1.13306	1.07749	1.22798	1.28525	1.10548	1.25979	1.35576	0.965405	1.03793	1.18483	1.11492	1.52168	1.44888	1.13733	1.57965	1.39114
PK102324_11:44276098-44278073	ALX4	0.160686	1.11782	0.0644114	0.456047	1.89005	1.72937	3.5649	3.17992	2.85518	2.35176	2.88609	3.77121	3.47927	3.66016	3.73759	3.63939	3.67366	3.48054	3.31632	3.60492	3.29732	4.30167	4.12562	3.55942	4.12463	3.6222
PK102325_11:44279001-44282046	ALX4	0.122337	1.0885	0.343499	0.677446	2.39477	2.27243	4.62474	5.65065	3.43199	2.84534	3.80537	6.318	4.09326	6.23065	4.71146	6.52292	6.31957	4.44594	4.68335	6.17627	4.98156	6.11599	5.35348	5.37072	4.70968	4.38339
PK102326_11:44282777-44285738	ALX4	-0.123318	0.918074	0.0578225	0.449865	2.24519	2.36851	4.98605	5.05584	5.27777	5.48744	5.19496	5.0446	5.32124	4.2469	5.71166	5.31912	4.35154	4.39513	4.78462	4.84018	4.83923	4.82841	4.83778	4.50719	5.14848	4.9346
PK102327_11:44286558-44287542	ALX4	0.0767132	1.05461	0.544367	0.799088	0.781921	0.705208	1.90289	1.94456	1.70157	1.42267	1.34684	1.37135	1.77375	1.53671	1.6319	1.65173	1.35576	1.62594	1.77208	1.84027	1.30469	2.42884	1.37521	1.83236	1.37488	2.30981
PK102330_11:44290670-44292184	ALX4	-0.0136071	0.990613	0.886423	0.964137	1.48512	1.49873	2.28828	2.49361	2.7975	3.13568	2.45852	2.66923	2.35363	3.46458	3.73759	2.88352	2.88645	2.43892	2.70875	2.62176	2.56194	2.6922	2.82408	2.88545	3.10079	3.25473
PK102333_11:44297939-44298978	ALX4	0.352953	1.27717	0.0304754	0.425591	0.567206	0.214253	0.9394	1.46414	0.749846	0.464545	0.983409	1.59174	1.05743	1.59259	1.31605	1.37177	1.70563	1.27027	1.24046	1.58818	1.6368	2.04842	1.49799	1.17945	1.40413	1.23365
PK102334_11:44298979-44300119	ALX4	-0.116287	0.922559	0.286863	0.638297	0.804335	0.920622	1.99924	1.44126	2.30722	1.94528	1.77441	1.91009	2.21718	1.62053	1.81615	1.95967	1.53069	1.67676	1.9746	2.06716	1.37586	2.19473	1.71901	2.00086	1.37488	1.52238
PK102335_11:44301358-44302860	ALX4	0.156359	1.11447	0.172424	0.553329	1.5307	1.37434	2.84229	2.35634	2.7975	1.4517	2.41577	2.66923	2.72884	2.96165	2.71107	2.96751	2.64591	2.69297	2.35433	2.69739	2.65683	4.24315	3.31523	2.96969	2.63274	2.70353
PK102336_11:44306198-44309087	ALX4	0.236818	1.17839	0.0829951	0.475508	2.15176	1.91494	3.87804	4.20939	3.14359	2.14852	3.2709	4.55484	3.10406	4.69394	3.92183	4.70322	4.39527	3.27729	3.82263	3.85701	5.029	6.84756	4.49398	5.43391	3.62733	3.6222
PK102384_11:44469931-44471677	RP11-58K22.1	0.0269449	1.01885	0.852737	0.949809	0.918728	0.891783	2.0715	1.83017	1.15361	0.92909	1.83855	2.25293	1.9443	2.34697	1.52662	2.60357	1.7931	1.82919	1.62019	1.76465	1.92146	2.80926	1.98914	2.06404	1.49189	1.60112
PK102415_11:44572229-44573500	CD82	-0.21903	0.859143	0.0871653	0.479974	1.66454	1.88357	3.29994	3.36294	4.38372	6.5617	3.65572	2.88963	4.12737	3.10136	2.97428	2.60357	3.58619	3.12486	3.34164	2.87385	3.17871	2.83852	2.65218	3.32774	3.10079	3.6222
PK102416_11:44575505-44577003	CD82	0.168795	1.12412	0.331871	0.669558	0.431425	0.26263	1.34888	1.37263	0.692166	0.522613	0.684111	1.6897	1.05743	1.34113	1.57926	1.65173	1.11522	1.27027	0.987302	1.68902	1.20981	1.60947	1.35065	1.47432	1.34562	1.41738
PK102420_11:44586977-44588939	CD82	0.131909	1.09574	0.197655	0.573691	2.04214	1.91023	3.9503	3.63746	3.14359	2.17755	3.5702	4.30995	3.41105	4.33072	4.92203	4.03133	4.54834	3.60756	3.79731	3.78139	4.36479	4.76988	3.75726	4.17021	4.30015	4.06842
PK102421_11:44589369-44590848	CD82	-0.209874	0.864613	0.0330039	0.427442	1.49776	1.70763	2.8182	3.11129	3.83575	4.70352	3.46331	2.86514	3.37694	2.9896	3.1322	2.4076	2.68964	2.99784	2.75938	2.62176	3.0601	3.10189	2.62763	2.5274	3.01303	2.86102
PK102423_11:44594327-44595382	CD82	-0.0412052	0.971843	0.813041	0.932703	0.523924	0.565129	1.56567	1.34975	1.32665	1.1904	1.3896	1.51828	1.26209	1.45289	1.84247	1.84769	1.04962	1.29567	1.36703	1.41172	1.32842	2.75073	1.27698	1.66387	0.936086	1.31239
PK102426_11:44599798-44601439	CD82	0.181293	1.1339	0.098254	0.489601	1.3482	1.16691	2.40872	2.37922	2.24954	1.42267	2.15922	2.49781	1.91019	2.45873	2.15832	2.71555	2.58031	2.3373	2.53154	2.52092	2.30101	3.45304	2.28382	1.93767	2.34022	3.22849
PK102427_11:44602946-44604072	CD82	0.13019	1.09444	0.158505	0.542211	1.12917	0.998977	2.28828	2.1047	1.70157	1.53881	2.03095	2.08151	1.77375	1.76023	2.05304	2.51958	2.27417	2.28648	2.17713	2.06716	2.49078	2.13621	2.01369	2.14829	1.87217	2.33606
PK102428_11:44604169-44606330	RP11-58K22.5,RP11-58K22.4,CD82	-0.043748	0.970131	0.583808	0.82029	2.12538	2.16912	4.72109	4.18651	4.55676	5.60357	3.76261	4.6283	3.78627	4.83364	4.23769	4.67522	4.02353	4.19189	4.07578	4.26036	4.10386	5.20883	4.46942	4.40189	4.12463	4.80336
PK102429_11:44606473-44607357	RP11-58K22.4,CD82	0.191747	1.14215	0.120979	0.510797	0.420057	0.22831	1.39706	0.846454	1.06709	0.900056	1.17582	1.32237	1.02332	1.48083	1.0002	1.45576	1.59629	1.09243	1.3164	1.084	1.37586	1.43389	1.39976	1.11627	1.31637	1.62737
PK102431_11:44608518-44609442	CD82	0.103082	1.07407	0.336713	0.67282	0.741845	0.638763	1.42114	1.34975	1.98998	1.56784	1.60338	1.51828	1.43264	1.31319	1.68455	1.67972	1.72749	1.37189	1.39235	1.71423	1.4233	2.19473	1.64534	1.64281	1.6674	1.96859
PK102433_11:44613930-44620076	CD82	0.147418	1.10759	0.0525491	0.445365	3.73437	3.58695	12.1399	11.5529	10.3248	9.31993	12.6774	12.1952	10.9836	14.0539	13.1605	13.6337	13.4263	13.7697	12.4552	11.9744	13.806	16.0069	12.7698	14.2166	11.9058	12.7302
PK102436_11:44629176-44630882	RPL34P22	0.264498	1.20122	0.0215069	0.415481	1.2006	0.936107	1.73428	1.85305	1.47085	1.30653	1.94544	1.93458	2.35363	2.20727	1.89511	2.4356	2.53657	2.26108	2.50623	2.67218	1.87401	2.83852	2.03825	2.40103	1.93068	1.88985
PK102443_11:44653980-44656916	RP11-244C20.2	0.0256505	1.01794	0.712555	0.885997	2.41497	2.38932	5.03422	4.50679	5.59501	4.50028	5.60116	5.43642	4.94602	5.33657	5.34317	6.04699	5.35742	5.15729	4.88588	4.9158	4.88667	6.17451	5.79551	5.07586	5.3825	5.74828
PK102452_11:44693692-44695135	RP11-45A12.1	-0.0803545	0.945825	0.48105	0.763249	0.920385	1.00074	2.38463	1.64715	2.5091	2.43886	2.11647	1.51828	1.91019	1.48083	1.71087	2.29562	1.8587	1.98162	1.74676	1.71423	1.92146	2.19473	2.18559	2.00086	1.40413	1.8636
PK102453_11:44695792-44696728	RP11-45A12.1	-0.0672887	0.95443	0.54681	0.800278	0.899168	0.966457	2.2642	1.85305	1.90346	2.29369	1.90268	1.64072	1.97841	1.92787	1.97408	1.7917	1.88056	1.85459	1.24046	1.56297	1.89774	2.42884	2.18559	1.57962	1.93068	2.12608
PK102463_11:44723460-44724530	RP11-45A12.2	-0.031905	0.978128	0.743875	0.900878	0.636401	0.668306	1.58975	1.48701	1.38433	1.50977	1.23995	1.6897	1.46675	1.67641	2.02672	1.8197	1.74936	1.65135	1.41766	1.71423	1.32842	1.22905	1.66989	1.55856	1.55039	1.60112
PK102464_11:44724712-44726261	RP11-45A12.2	0.252445	1.19122	0.140754	0.527351	1.0301	0.777659	1.78245	1.50989	1.09593	0.609715	1.58201	2.59577	1.15976	2.37491	2.10568	2.23963	1.7931	1.9054	1.72145	2.11758	2.25356	2.6922	2.25927	2.10617	1.87217	1.67986
PK102465_11:44730349-44731297	RP11-45A12.2,TSPAN18	0.000565842	1.00039	0.97902	1	0.421223	0.420657	1.25253	1.62428	1.35549	1.2775	1.32546	1.54277	0.852763	1.25731	1.26341	1.48375	1.44322	1.21946	1.21514	1.41172	1.47075	1.43389	1.35065	1.22158	1.0531	1.52238
PK102468_11:44735204-44736404	RP11-45A12.2,TSPAN18	0.0388779	1.02731	0.763394	0.91014	1.04043	1.00156	1.92697	1.67003	1.98998	2.40983	2.20198	1.73867	2.35363	1.67641	1.73719	2.35161	2.01177	2.56594	1.6455	2.59655	1.87401	2.57515	2.08737	1.93767	1.49189	1.75861
PK102469_11:44738178-44741573	TSPAN18	0.1141	1.0823	0.352883	0.683167	2.29971	2.18561	4.38387	4.52967	2.71098	2.61307	3.84812	6.24453	4.60492	5.67185	4.97468	5.85103	5.31368	5.05567	5.13903	4.9158	4.29363	4.85767	4.71499	5.09692	5.06072	4.75086
PK102470_11:44742292-44744127	TSPAN18	-0.0362897	0.97516	0.729447	0.893862	1.43274	1.46903	2.24011	2.37922	2.94171	2.70017	2.80058	3.25695	2.55829	2.57049	3.1322	3.07949	3.32379	2.46432	2.25307	2.77302	2.46706	3.68715	2.62763	2.65377	2.63274	2.09983
PK102471_11:44745417-44746296	TSPAN18	-0.329217	0.795968	0.0217561	0.415779	0.356947	0.686164	1.54158	1.69291	1.7881	2.75824	1.34684	1.29788	1.53497	1.50877	1.07916	1.56774	1.22455	1.65135	1.16451	1.084	1.58935	1.46315	1.39976	1.20051	0.936086	1.04991
PK102475_11:44752833-44754780	TSPAN18	-0.0668403	0.954727	0.424579	0.729019	1.66641	1.73325	3.25177	3.59171	2.76866	2.78727	3.05712	3.82019	4.29792	2.9896	3.21117	3.49942	3.71739	3.3027	3.26569	2.94948	3.08382	3.18968	2.82408	3.26456	3.15929	2.91351
PK102476_11:44760806-44762315	TSPAN18	0.0484379	1.03414	0.624624	0.841798	1.55821	1.50978	2.93864	2.31059	2.97055	3.10664	2.82196	2.64474	3.37694	2.57049	2.79003	3.0235	3.23632	2.31189	2.27839	2.9999	2.63311	3.36526	3.0451	2.63271	3.36406	3.6222
PK102480_11:44772293-44774254	TSPAN18	0.0364411	1.02558	0.762897	0.909869	1.44855	1.41211	3.08316	2.58512	1.87462	1.50977	2.15922	3.03656	2.9335	3.10136	3.15852	3.13548	3.10512	2.38811	2.50623	3.17636	2.89405	2.75073	2.67674	2.27466	2.60349	2.88726
PK102482_11:44779591-44780541	TSPAN18	0.188433	1.13953	0.194743	0.571248	0.288109	0.0996754	1.1321	1.07522	1.26897	0.812954	1.0903	1.66521	0.920984	1.11761	0.76331	0.78387	1.00588	1.37189	1.6455	1.21004	1.06748	1.02421	1.59622	0.947774	1.19936	1.12866
PK102483_11:44782895-44784102	TSPAN18	-0.0639596	0.956635	0.514083	0.782418	1.15942	1.22338	1.95106	2.01319	2.56678	2.78727	2.37301	2.3264	3.03584	2.15139	2.36889	1.87569	2.03363	2.13405	1.92397	2.4453	2.13495	1.78505	2.33294	2.31678	2.69125	2.51979
PK102487_11:44787726-44788858	TSPAN18	0.207893	1.155	0.0717387	0.464177	0.971203	0.763309	1.63793	1.57852	1.64389	1.10329	1.36822	2.13049	2.08074	1.98375	1.78983	1.67972	2.33977	2.18486	1.99992	1.94111	1.92146	1.84357	2.11192	2.00086	1.72591	1.44363
PK102488_11:44789799-44790930	TSPAN18	0.170104	1.12514	0.0465944	0.439509	1.53328	1.36318	2.86637	2.72238	2.71098	2.09045	2.4799	2.39986	2.11485	3.10136	2.42154	2.71555	2.79898	2.82	2.88596	2.64697	3.10754	2.98483	3.60991	2.78014	2.69125	2.57229
PK102489_11:44791066-44792984	TSPAN18	0.309127	1.23896	0.00137069	0.406917	1.93504	1.62592	2.89046	3.66034	2.56678	1.80011	3.09988	3.45286	3.10406	2.82195	3.79023	3.55541	3.60806	3.65838	3.67074	3.75618	3.74803	4.09683	4.34663	4.04384	3.59808	3.6747
PK102490_11:44793083-44794344	TSPAN18	0.13397	1.09731	0.373222	0.696732	0.80794	0.67397	1.75836	1.3955	1.18245	0.78392	1.26133	2.00805	1.43264	1.84405	2.02672	2.21163	1.7931	1.49892	1.82271	1.99153	1.85029	2.4581	1.71901	1.66387	1.37488	1.31239
PK102492_11:44798839-44800395	TSPAN18	0.0515363	1.03637	0.59691	0.827123	1.59644	1.5449	2.93864	2.65375	2.76866	3.04858	2.33025	3.159	3.2405	3.57634	2.34257	3.21946	3.49872	2.56594	3.1138	3.37804	2.82288	3.13115	2.8732	2.94863	3.24705	2.62479
PK102494_11:44803834-44806600	TSPAN18	0.227679	1.17095	0.0355252	0.429655	1.81441	1.58673	3.0109	2.9969	2.45142	1.56784	3.01436	3.84467	2.79706	3.35282	3.5007	3.38744	3.76113	3.35351	3.59479	3.95785	3.74803	3.51157	3.26611	3.77004	3.2763	2.86102
PK102496_11:44808347-44809299	TSPAN18	-0.177182	0.884429	0.0916162	0.483521	0.477086	0.654268	1.54158	1.57852	1.70157	1.94528	1.45374	1.44481	1.46675	1.50877	1.28973	1.8197	1.64003	1.49892	1.21514	1.51255	1.49447	0.907156	1.42432	1.24264	1.37488	1.52238
PK102498_11:44818804-44819868	TSPAN18	0.144019	1.10498	0.34857	0.68048	0.81467	0.670651	1.61384	1.57852	1.03825	0.725851	1.17582	2.17946	1.84197	2.17933	1.68455	1.87569	2.16483	1.67676	2.15181	1.58818	1.68424	1.75579	1.74356	1.68493	1.72591	1.36489
PK102499_11:44822975-44824457	TSPAN18	0.11381	1.08208	0.419141	0.725758	0.993226	0.879416	2.19193	1.55564	1.58621	1.71301	1.53925	1.98356	1.43264	1.25731	2.39521	2.68755	1.55256	1.44811	2.1265	2.04195	2.37217	2.39957	2.08737	2.27466	1.46264	2.09983
PK102500_11:44825090-44826726	TSPAN18	0.240357	1.18128	0.0775402	0.469687	1.42613	1.18577	2.86637	2.85964	1.24013	1.30653	1.92406	2.96309	2.04663	2.37491	2.47418	2.57557	2.68964	2.31189	2.93659	2.168	2.79916	3.54083	2.89775	2.63271	2.57424	2.30981
PK102501_11:44831763-44833098	TSPAN18	0.233885	1.176	0.0626779	0.454819	1.18688	0.953	2.2642	1.85305	1.98998	0.92909	2.07371	1.59174	1.9443	2.01169	2.31625	2.32361	2.42724	1.80378	1.84803	2.14279	2.46706	3.04336	2.43117	2.37997	1.98918	2.20482
PK102506_11:44845865-44847230	TSPAN18	0.110752	1.07979	0.287194	0.638553	1.13216	1.02141	2.50507	2.1047	1.87462	1.2775	1.83855	2.22844	2.18307	2.06757	2.0004	2.15564	2.44911	2.00703	2.20244	2.01674	1.9689	2.77999	2.33294	2.29572	2.10619	1.73236
PK102509_11:44850750-44851725	TSPAN18	0.152703	1.11165	0.383243	0.703213	0.407852	0.255149	1.42114	1.25824	0.836367	0.464545	0.962031	1.44481	1.05743	1.76023	1.1318	1.53974	1.33389	1.27027	1.62019	1.26046	1.20981	1.93136	1.52255	0.968836	1.28712	0.866179
PK102511_11:44857254-44858465	TSPAN18	0.0404044	1.0284	0.776906	0.916475	0.861423	0.821019	1.71019	1.99031	1.15361	0.92909	1.51787	2.57128	1.46675	1.76023	1.76351	2.71555	1.70563	1.82919	2.20244	1.58818	1.89774	1.93136	1.89091	1.9798	1.52114	1.57487
PK102512_11:44858615-44859552	TSPAN18	0.187066	1.13845	0.303312	0.650175	0.39461	0.207544	1.10801	1.18961	0.865207	0.406477	1.06892	1.76316	0.579879	1.56465	1.44766	1.45576	1.18082	1.11784	1.18983	1.48735	1.20981	2.04842	1.39976	1.15839	1.19936	1.15491
PK102514_11:44860851-44861925	TSPAN18	0.025311	1.0177	0.847469	0.947471	0.829972	0.804661	1.63793	1.71578	1.70157	1.56784	1.77441	1.56726	2.38774	1.48083	2.132	1.53974	1.83683	1.80378	1.62019	1.23525	1.80285	1.9021	1.66989	2.0851	2.1647	1.62737
PK102515_11:44862886-44864673	TSPAN18	0.0228923	1.01599	0.82597	0.938296	1.27683	1.25394	2.84229	2.17333	2.0765	1.62591	2.35163	2.62026	2.76295	2.54255	2.02672	2.79953	2.53657	2.59135	2.73407	2.79823	2.08751	2.48736	2.23471	2.2536	2.25246	2.23107
PK102518_11:44868287-44870110	TSPAN18	0.360664	1.28402	0.044222	0.436897	1.39341	1.03275	2.28828	2.01319	1.44201	0.725851	1.62476	3.01207	1.91019	2.45873	1.71087	3.21946	2.27417	1.98162	3.21506	3.12595	2.89405	3.71641	2.40661	1.93767	2.54499	2.17857
PK102519_11:44876722-44880722	TSPAN18	0.0439373	1.03092	0.601397	0.829436	2.88398	2.84004	7.41885	7.68671	7.03702	6.01005	6.43492	8.25258	6.20811	7.68354	6.76451	8.00667	7.39105	6.1227	6.27823	7.78966	6.52347	10.125	7.26894	7.51901	7.40093	7.45439
PK102521_11:44882383-44883869	TSPAN18	0.229117	1.17212	0.161804	0.544613	0.876343	0.647226	1.46932	1.71578	1.06709	0.871022	1.32546	2.3264	0.989205	1.70435	2.05304	2.04366	2.47097	1.80378	1.62019	2.26883	1.75541	2.39957	1.74356	1.5375	1.43338	1.28615
PK102522_11:44883887-44884964	TSPAN18	0.216357	1.1618	0.117441	0.507826	0.834395	0.618038	1.92697	1.44126	1.49969	0.754886	1.75303	1.6897	1.09154	1.70435	1.71087	1.65173	1.9899	1.65135	1.72145	1.48735	1.49447	2.51663	1.91546	2.00086	1.22861	1.78485
PK102527_11:44890085-44891117	TP53I11,TSPAN18	-0.0601043	0.959195	0.671093	0.865654	0.529201	0.589305	1.71019	1.71578	1.44201	2.26466	1.32546	1.56726	1.12565	1.36907	1.39501	1.06382	1.72749	1.52432	1.41766	1.084	1.44702	1.52168	0.98229	1.49538	1.46264	1.73236
PK102528_11:44892138-44895127	TP53I11,TSPAN18	0.105567	1.07592	0.461909	0.752304	2.247	2.14144	4.31161	4.32378	2.99939	2.00335	3.78399	4.99563	4.46848	5.72773	5.001	6.46692	4.89821	4.01405	4.22768	5.09227	4.55457	6.58419	4.98512	4.3387	4.97296	3.80594
PK102534_11:44905159-44906533	TP53I11,TSPAN18	0.207328	1.15455	0.246338	0.609419	0.886892	0.679564	1.51749	1.85305	1.32665	0.493579	1.51787	2.44884	0.818652	2.17933	1.71087	2.04366	1.8587	1.93081	2.10118	1.56297	1.51819	2.51663	1.98914	1.60069	1.72591	1.67986
PK102535_11:44907471-44908493	TP53I11,TSPAN18	0.0171042	1.01193	0.907583	0.972522	0.711077	0.693973	1.56567	1.07522	1.61505	1.65494	2.05233	1.51828	1.53497	1.89993	1.65823	1.56774	1.9243	1.34649	1.39235	1.58818	1.6368	1.25831	1.54711	1.72706	2.28171	1.62737
PK102536_11:44909079-44911549	TP53I11,TSPAN18	0.0917366	1.06565	0.194235	0.57089	2.44918	2.35744	4.8897	4.8042	5.27777	5.3713	5.40875	5.0446	5.04836	5.42039	4.76411	5.20713	4.76701	5.30972	5.26561	5.26873	5.19505	7.19872	5.50082	5.03374	5.85054	5.38081
PK102537_11:44911618-44913101	TP53I11,TSPAN18	0.215395	1.16102	0.101502	0.492835	0.938774	0.72338	1.34888	1.76154	1.15361	0.987158	1.49649	1.91009	1.60319	1.78817	1.89511	2.51958	2.1211	2.18486	2.05055	1.61339	1.75541	1.9021	2.11192	2.00086	1.57965	1.78485
PK102538_11:44914433-44915548	TP53I11,TSPAN18	0.0309388	1.02168	0.762965	0.909909	1.3079	1.27696	2.11967	2.47073	2.97055	2.90341	2.56541	1.71419	2.08074	2.68225	2.39521	2.32361	1.90243	2.38811	2.55686	2.84864	2.08751	2.77999	2.72585	2.44315	2.89602	2.17857
PK102542_11:44918825-44920408	TP53I11,TSPAN18	0.0881156	1.06298	0.355792	0.685092	1.54164	1.45352	3.54082	2.44785	2.19186	2.67113	3.01436	2.79167	2.25129	2.82195	3.26381	2.23963	2.47097	3.55675	3.16443	3.12595	2.94149	3.16041	2.48028	2.78014	2.95452	2.49355
PK102543_11:44920426-44922240	TP53I11,TSPAN18	0.240785	1.18164	0.160397	0.543554	1.22281	0.982027	2.2642	1.55564	1.12477	0.78392	1.79579	2.91412	1.73964	2.71019	2.52682	2.26762	2.1211	2.08324	2.27839	2.39488	2.20612	3.62862	1.86635	2.44315	2.1647	2.15232
PK102544_11:44922375-44923601	TP53I11,TSPAN18	-0.0563236	0.961712	0.550201	0.801984	1.30197	1.35829	2.31237	2.21908	2.91286	3.57119	2.4799	2.30191	2.5924	2.26315	2.21097	2.85553	2.49284	2.46432	2.4556	2.67218	2.32473	3.0141	2.08737	2.56952	2.25246	2.30981
PK102546_11:44925748-44927232	TP53I11,TSPAN18	0.0301405	1.02111	0.763305	0.9101	1.32888	1.29874	2.55324	2.97403	2.30722	1.53881	2.62955	2.5223	1.97841	2.73813	2.57946	2.63156	2.29604	2.48973	2.7847	2.36967	1.94518	3.39452	2.8732	2.46421	2.04769	2.4673
PK102547_11:44927393-44928955	TP53I11,TSPAN18	0.27966	1.21391	0.126285	0.515295	0.815995	0.536336	1.85471	1.18961	0.836367	0.464545	1.19719	2.22844	1.46675	1.67641	1.71087	1.8197	2.03363	1.52432	1.59487	2.168	1.61308	2.57515	1.59622	1.43219	1.6674	1.39114
PK102548_11:44929121-44930139	TP53I11,TSPAN18	0.262712	1.19973	0.170607	0.551604	0.418839	0.156127	1.03575	1.41838	0.519124	0.290341	0.897895	1.51828	0.920984	1.22937	1.44766	1.7917	1.18082	1.06703	1.34172	1.3613	1.49447	1.60947	1.22786	1.45325	1.37488	1.23365
PK102549_11:44930196-44931310	TP53I11,TSPAN18	0.205905	1.15341	0.304977	0.651342	0.402895	0.19699	1.27662	0.937962	0.403763	0.435511	1.06892	1.95907	1.2962	1.50877	1.28973	1.2318	1.31202	1.29567	1.36703	1.41172	1.39958	2.07768	1.10508	1.15839	1.1116	0.971171
PK102550_11:44932010-44934154	TP53I11,TSPAN18	0.158271	1.11595	0.13377	0.52172	2.22576	2.06749	4.23934	4.07213	3.20127	2.99051	3.84812	5.11807	4.26381	5.28069	3.81655	5.03916	4.28594	3.96324	4.91119	4.26036	4.57829	6.2623	5.00968	5.20223	4.35865	3.93718
PK102551_11:44934527-44936413	TP53I11	0.0531837	1.03755	0.546592	0.800207	2.2268	2.17361	4.96196	4.71269	4.23952	3.94863	4.87429	4.60381	3.95682	4.69394	4.92203	4.05933	4.59207	4.2427	4.07578	4.10911	4.38852	6.70125	3.9046	4.80206	5.70428	4.38339
PK102552_11:44936463-44937599	TP53I11	0.113835	1.0821	0.406386	0.717729	0.902665	0.788829	1.80654	1.73866	1.67273	1.01619	1.81717	1.78765	1.9443	1.78817	1.86879	1.7917	1.68376	1.67676	1.16451	1.78986	2.08751	3.2482	1.86635	1.57962	1.69666	1.94234
PK102553_11:44937753-44942943	TP53I11	0.0812445	1.05793	0.331325	0.669226	3.24945	3.1682	9.00861	8.44166	7.61382	8.24567	7.65349	10.579	8.18652	9.86287	9.87039	10.3863	10.2119	8.43459	10.2527	8.1678	9.7259	12.232	9.45454	9.49881	8.36627	8.74054
PK102554_11:44945117-44946907	TP53I11	0.155477	1.11379	0.057701	0.449815	2.19986	2.04438	4.38387	4.23227	3.95111	4.26801	4.23293	4.212	3.78627	4.47042	3.86919	3.75138	4.50461	4.85243	3.84795	3.85701	4.19874	6.37935	4.83778	4.48613	4.59267	4.46214
PK102557_11:44950953-44951919	TP53I11	0.133762	1.09715	0.442066	0.739772	0.392857	0.259096	0.915313	1.28112	0.894048	0.812954	0.940652	1.78765	0.477547	1.36907	1.5003	1.90368	1.57443	1.24486	1.36703	1.15963	1.06748	1.78505	1.08052	1.11627	1.22861	1.49613
PK102566_11:44972242-44976348	AC068858.1	0.197378	1.14661	0.0215858	0.415688	3.07969	2.88232	8.14147	7.82398	6.54674	5.22613	6.96938	8.59542	6.24222	7.99088	8.02792	8.00667	7.67532	8.28215	7.79715	7.3611	8.16027	10.564	8.10389	9.45668	8.68805	8.47806
PK102608_11:45095266-45096270	PRDM11	0.415653	1.3339	0.0380424	0.432153	0.445614	0.0299611	0.891226	0.915085	0.432604	0.348409	0.940652	1.49379	0.920984	1.11761	1.0002	2.09965	1.26829	1.37189	1.39235	1.56297	1.23353	1.63873	1.54711	1.07414	1.22861	1.28615
PK102611_11:45106062-45107045	PRDM11	0.20786	1.15497	0.190904	0.568113	0.539574	0.331714	1.34888	1.41838	0.836367	0.522613	1.36822	1.34686	1.02332	1.73229	1.71087	1.1758	1.59629	1.29567	1.18983	0.907533	1.39958	1.72652	1.76812	1.41113	1.43338	1.78485
PK102613_11:45110902-45112126	PRDM11	0.0429989	1.03025	0.846604	0.947074	0.662019	0.61902	1.51749	1.6014	0.461444	0.522613	1.94544	1.4693	2.42185	1.84405	2.0004	1.53974	1.20269	1.60054	1.84803	1.15963	1.56563	1.668	1.25242	2.33784	1.81367	1.33864
PK102614_11:45119038-45119969	PRDM11	-0.142843	0.905733	0.330624	0.668785	0.663383	0.806226	1.20436	1.67003	2.3649	3.28085	1.32546	1.54277	1.6373	1.53671	1.60558	1.37177	1.57443	1.49892	1.59487	1.31088	1.54191	1.31684	1.66989	1.74812	1.75516	1.78485
PK102615_11:45126837-45128783	PRDM11	0.18848	1.13956	0.011806	0.406917	1.88331	1.69483	3.78169	2.92827	3.23011	2.61307	3.03574	3.30593	3.41105	3.10136	3.42173	3.52741	3.12698	3.40432	3.72137	3.63013	4.10386	3.86273	3.58536	3.85428	3.8321	3.77969
PK102617_11:45136478-45138361	PRDM11	0.0982188	1.07045	0.337303	0.67319	1.72837	1.63016	3.37221	3.31718	2.2207	2.11949	3.35642	3.52633	2.35363	3.38076	3.10588	4.03133	3.65179	3.17567	3.26569	3.88222	2.68055	3.42378	3.11877	3.15925	3.51032	3.25473
PK102618_11:45144204-45145954	PRDM11	0.0969686	1.06952	0.500151	0.774209	1.11507	1.0181	2.19193	2.05894	1.38433	1.42267	1.73165	2.44884	1.46675	2.73813	1.65823	3.07949	1.96803	1.85459	1.6455	2.14279	1.87401	3.18968	2.21015	2.35891	2.19395	2.23107
PK102621_11:45154046-45155818	PRDM11	0.193941	1.14388	0.18093	0.560206	1.3293	1.13536	2.28828	1.92168	0.922888	1.3646	2.09509	3.35491	2.21718	2.82195	2.52682	2.3796	2.88645	2.51513	2.43028	2.49572	2.58567	2.72147	2.60307	2.27466	2.10619	2.4673
PK102622_11:45156213-45157914	PRDM11	0.0967626	1.06937	0.271073	0.62696	1.9366	1.83984	3.99847	3.22567	3.37431	3.01954	3.22815	3.82019	3.41105	3.8278	3.60598	4.25529	3.73926	3.73459	3.54416	3.30241	3.3922	5.32588	4.00283	3.83322	3.56883	3.88468
PK102624_11:45160931-45162232	PRDM11	-0.0766171	0.948279	0.505093	0.777069	1.56548	1.6421	2.77003	2.72238	3.92227	4.70352	3.05712	3.03656	2.49007	3.07342	2.97428	2.46359	2.73338	2.61675	2.58217	2.69739	2.65683	3.97978	3.02054	3.41199	3.04228	2.86102
PK102625_11:45164561-45166080	PRDM11	0.16266	1.11935	0.274092	0.629201	1.01735	0.854689	2.02332	1.92168	1.15361	0.987158	1.51787	2.3264	1.53497	2.01169	1.81615	2.71555	1.66189	2.15946	2.60749	2.36967	1.68424	2.37031	2.23471	1.8113	1.46264	1.8636
PK102628_11:45173038-45173984	PRDM11	-0.0189629	0.986942	0.896876	0.968367	0.539119	0.558082	1.10801	1.67003	2.10534	2.35176	1.3896	1.34686	1.12565	1.17349	1.26341	1.1758	1.48696	1.67676	1.24046	1.61339	1.25725	1.69726	1.37521	1.43219	1.25787	1.46988
PK102631_11:45181110-45183585	PRDM11	0.239062	1.18023	0.0238236	0.418444	2.55144	2.31237	6.09406	5.65065	4.98936	3.30988	4.85291	5.21602	3.71805	5.14099	5.05364	5.48709	6.1009	5.48756	5.44282	5.4452	5.07645	8.57408	5.84462	6.27637	4.91445	5.45956
PK102632_11:45188485-45190702	PRDM11	0.149557	1.10923	0.133677	0.52165	1.95334	1.80378	3.90212	3.52308	2.39374	2.26466	3.44193	3.82019	3.95682	4.19102	3.57966	3.77937	4.63581	4.01405	4.12642	3.88222	3.46337	3.45304	3.9046	3.91747	3.51032	3.7272
PK102634_11:45193530-45195333	PRDM11	-0.0652061	0.955809	0.636516	0.847693	0.845877	0.911083	1.54158	2.28771	0.951728	2.58403	1.53925	2.20395	1.84197	1.92787	1.60558	2.29562	2.23044	1.9054	1.84803	1.99153	1.70796	2.07768	1.44888	1.68493	1.40413	1.62737
PK102636_11:45201383-45202396	PRDM11	0.155133	1.11352	0.142716	0.529001	0.773919	0.618786	1.3248	1.80729	1.49969	1.16136	1.47511	1.59174	1.97841	1.56465	1.42134	1.53974	1.77123	1.70216	1.6455	2.01674	1.39958	1.43389	1.94002	1.72706	1.75516	1.65362
PK102639_11:45205521-45206724	PRDM11	0.48051	1.39524	0.0232175	0.417515	0.705286	0.224776	1.15618	1.12098	0.490284	0.406477	0.812381	1.86112	1.22798	1.81611	1.10548	1.65173	1.9899	2.05784	1.87334	1.46214	1.13864	2.01915	1.22786	1.8113	1.69666	0.997419
PK102641_11:45207892-45213949	PRDM11	-0.00259403	0.998204	0.976609	0.99992	4.08777	4.09036	16.1143	15.9454	19.9286	20.9626	16.5683	15.844	15.8955	16.1773	16.9244	16.0133	15.1538	15.6243	14.9867	16.1087	17.0085	22.6496	16.9691	17.6918	15.0944	18.7935
PK102645_11:45219085-45220306	PRDM11,CTD-2560E9.3	-0.117076	0.922054	0.318638	0.660968	1.62221	1.73929	3.2036	3.04266	4.18184	5.42937	3.22815	3.03656	2.89939	2.73813	2.84267	2.79953	2.84271	2.48973	2.83533	3.20157	2.94149	3.39452	2.8732	3.22243	2.98378	3.98967
PK102646_11:45224319-45225418	PRDM11,CTD-2560E9.3	-0.0773368	0.947806	0.492899	0.769906	1.07546	1.1528	2.24011	2.21908	2.45142	2.32272	2.20198	2.05702	1.97841	2.48667	2.65842	1.56774	1.7931	2.3627	1.74676	1.81507	1.94518	2.83852	1.81724	2.21147	2.36947	2.23107
PK102647_11:45225644-45228573	PRDM11,CTD-2560E9.3	-0.161783	0.893919	0.239333	0.604477	3.60253	3.76431	13.4647	13.0857	17.9386	24.8241	12.934	9.67291	11.12	11.3716	12.6604	8.81853	10.4087	11.8135	10.354	11.7979	12.9758	14.8364	11.5665	11.268	12.2569	14.2001
PK102648_11:45232842-45235450	PRDM11,CTD-2560E9.3	0.116439	1.08406	0.114851	0.505375	2.52329	2.40685	5.34735	5.07872	4.98936	4.58738	4.87429	6.12209	4.94602	5.81155	5.5011	5.71105	5.18248	5.38594	5.94913	5.24352	5.17133	7.19872	6.21298	5.64452	5.67502	5.90577
PK102650_11:45243730-45244725	SYT13	0.197722	1.14689	0.0635664	0.455818	0.811254	0.613532	1.34888	1.44126	1.61505	1.30653	1.45374	1.64072	1.53497	1.48083	2.0004	1.45576	1.59629	1.65135	1.54424	1.84027	1.89774	2.25326	1.89091	1.87449	1.75516	1.23365
PK102653_11:45252010-45253166	SYT13	0.0873689	1.06243	0.436858	0.736591	1.12706	1.0397	1.42114	2.1962	1.81694	2.03238	2.26612	1.71419	2.04663	2.29109	2.26361	2.49159	2.2523	2.3373	1.89866	2.06716	2.11123	3.0141	1.89091	2.5274	1.93068	1.78485
PK102654_11:45253365-45254314	CTD-2560E9.5,SYT13	0.0666389	1.04727	0.546972	0.800349	0.507789	0.44115	1.37297	1.25824	1.61505	1.01619	1.30409	1.34686	1.09154	1.20143	1.57926	1.73571	1.37762	1.34649	1.69613	1.21004	1.35214	1.52168	1.71901	1.15839	1.31637	1.52238
PK102656_11:45260969-45262033	SYT13	-0.0633979	0.957007	0.489897	0.768233	0.652176	0.715574	1.42114	1.96743	1.61505	1.50977	1.51787	1.66521	1.80786	1.67641	1.6319	1.59573	1.57443	1.32108	1.49361	1.61339	1.68424	1.63873	1.62078	1.5375	1.55039	1.65362
PK102657_11:45266834-45268538	SYT13	0.0625658	1.04432	0.510008	0.779992	1.79807	1.73551	3.27586	3.34006	2.82634	2.09045	3.44193	3.59979	3.95682	3.74398	3.73759	3.24746	3.28005	3.63297	3.36695	3.32762	3.58198	4.3602	3.09421	3.47517	2.98378	3.6747
PK102677_11:45365601-45366781	RP11-430H10.1	0.160379	1.11758	0.139611	0.5265	1.235	1.07462	2.2642	2.47073	1.87462	1.65494	1.73165	2.62026	1.6373	2.57049	2.0004	2.12765	2.64591	1.77838	2.53154	2.31925	2.27728	3.04336	2.13648	2.40103	2.39872	1.99484
PK102680_11:45371992-45373245	RP11-430H10.2	0.236424	1.17807	0.00782306	0.406917	1.30808	1.07166	2.09558	2.01319	2.19186	2.09045	1.94544	2.35088	1.43264	2.31903	2.132	2.35161	2.49284	2.43892	2.50623	2.7226	2.63311	2.86778	2.48028	2.14829	2.01844	2.44105
PK102682_11:45377534-45379659	RP11-430H10.2	0.242678	1.18319	0.0317826	0.426939	1.87414	1.63146	2.74594	3.45445	1.96114	2.29369	3.39917	3.94263	2.66062	3.52046	3.39541	3.47142	4.81074	3.37892	2.70875	3.47888	3.43965	3.89199	3.88004	3.95959	3.56883	3.46472
PK102683_11:45380308-45382292	RP11-430H10.2	0.23354	1.17572	0.206641	0.580709	1.40655	1.17301	2.14376	2.26484	1.18245	0.841988	1.56063	3.28144	1.80786	3.29694	2.44786	3.66739	3.10512	2.76919	2.60749	2.49572	2.08751	3.16041	2.94687	2.46421	2.1647	2.67728
PK102684_11:45384698-45386041	RP11-430H10.2	0.116064	1.08377	0.39216	0.708783	1.04802	0.931957	2.19193	1.8988	1.32665	1.16136	1.9882	2.00805	1.6373	2.06757	2.07936	2.63156	2.0555	1.52432	2.20244	1.68902	1.70796	3.2482	2.30838	1.83236	2.28171	1.8636
PK102686_11:45391975-45394821	RP11-430H10.4	0.103706	1.07453	0.285594	0.63739	2.20831	2.1046	4.5043	5.05584	3.95111	3.28085	3.69847	4.97114	3.85449	4.74982	3.36909	5.48709	4.76701	4.87783	4.17705	5.01664	4.29363	5.88188	3.95372	4.63356	4.44641	4.17341
PK102689_11:45398186-45399541	RP11-430H10.3,RP11-430H10.4	-0.291505	0.817049	0.027067	0.421675	1.95528	2.24678	4.62474	4.20939	6.60442	8.27471	4.91704	3.86916	3.99093	4.02338	3.76391	3.19147	3.65179	3.86162	4.02515	3.35283	4.12758	3.92125	4.22385	4.31764	3.30556	3.93718
PK102690_11:45400324-45401401	RP11-430H10.3,RP11-430H10.4	0.0821353	1.05858	0.441782	0.739625	0.91356	0.831425	1.61384	1.78442	1.41317	1.24846	1.77441	1.98356	2.18307	1.73229	1.89511	2.15564	1.90243	1.67676	2.05055	2.29404	1.73168	1.87284	1.79268	1.87449	1.98918	1.62737
PK102692_11:45402545-45403583	RP11-430H10.4	-0.34712	0.786152	0.062688	0.454822	0.405793	0.752912	1.66202	1.16673	1.90346	3.68733	1.6889	1.00402	2.14896	1.06173	1.34237	1.2318	1.31202	1.16865	1.44298	1.51255	1.02003	1.05347	1.47343	1.30582	1.40413	1.52238
PK102698_11:45426523-45427371	RP11-430H10.4	0.211972	1.15827	0.219473	0.589907	0.459164	0.247192	1.15618	1.02947	0.749846	0.522613	1.04754	1.56726	1.2962	1.78817	0.894915	1.7917	1.7931	1.49892	1.49361	1.03358	1.35214	1.31684	1.42432	1.30582	1.40413	1.07616
PK102699_11:45427492-45428829	RP11-430H10.4	0.0989651	1.071	0.608407	0.833433	0.751244	0.652279	1.18027	1.69291	0.721006	0.638749	1.3896	2.35088	1.73964	1.92787	1.76351	2.26762	1.72749	1.77838	2.4556	1.76465	1.4233	1.60947	2.03825	1.41113	1.43338	1.15491
PK102701_11:45445113-45446208	RP11-430H10.4	-0.164901	0.891989	0.247192	0.610047	0.424128	0.58903	1.20436	1.02947	1.61505	2.35176	1.66752	1.66521	1.39853	1.06173	1.23709	1.8197	1.59629	1.29567	1.3164	1.48735	1.35214	1.49242	1.30153	0.863528	1.31637	1.39114
PK102703_11:45447752-45449622	RP11-430H10.4	0.198491	1.1475	0.132683	0.520805	1.55073	1.35224	2.8182	2.9969	2.04766	1.48074	2.43714	3.25695	1.77375	2.79401	2.71107	3.07949	2.44911	3.22648	2.88596	2.94948	3.32104	3.86273	2.89775	3.41199	1.98918	2.25732
PK102707_11:45461867-45462952	RP11-430H10.4	0.16815	1.12362	0.094757	0.486423	0.856841	0.688691	1.46932	1.55564	1.49969	1.10329	1.60338	1.91009	1.56908	1.62053	1.68455	2.04366	1.66189	1.62594	2.07587	1.6386	1.87401	1.72652	1.62078	1.95873	1.95993	1.94234
PK102709_11:45472486-45473507	RP11-430H10.4	0.124257	1.08995	0.338625	0.674166	0.596605	0.472348	1.66202	1.05235	0.807527	1.01619	1.56063	1.59174	1.36442	1.42495	1.55294	1.76371	1.37762	1.82919	1.41766	1.51255	1.16236	1.58021	1.59622	1.45325	1.31637	1.8636
PK102715_11:45511234-45512175	RP11-958J22.1,RP11-430H10.4	0.177788	1.13115	0.174861	0.555193	0.446956	0.269168	1.34888	1.00659	0.576805	1.16136	1.23995	1.44481	1.2962	1.20143	1.02652	1.70772	1.20269	1.34649	1.29109	1.28567	1.44702	1.63873	1.22786	1.47432	1.22861	1.46988
PK102717_11:45514683-45515635	RP11-958J22.1	-0.0855917	0.942398	0.537729	0.795522	0.207614	0.293205	1.34888	0.892208	1.12477	0.725851	1.53925	1.51828	1.70553	1.08967	1.15813	1.11981	1.44322	1.04162	1.3164	0.907533	1.13864	1.14126	0.908618	1.22158	1.14086	1.23365
PK102718_11:45516878-45518990	RP11-958J22.1	-0.0403865	0.972394	0.636475	0.847666	2.00942	2.0498	4.74517	4.07213	4.03763	4.58738	4.91704	3.82019	3.78627	4.02338	3.76391	3.49942	4.41714	3.91243	3.84795	4.00827	4.67318	4.50652	3.78182	3.49623	3.65659	3.93718
PK102722_11:45530591-45532085	RP11-958J22.1	0.210345	1.15696	0.279348	0.63307	0.650425	0.44008	0.987574	1.41838	0.721006	0.551647	1.28271	2.3264	1.2962	1.70435	1.34237	1.87569	2.0555	1.21946	2.17713	1.71423	1.30469	1.75579	1.10508	1.79024	1.31637	1.2074
PK102725_11:45538189-45539084	RP11-958J22.1	0.171645	1.12634	0.170865	0.551766	0.511902	0.340257	1.34888	1.07522	1.12477	1.10329	1.36822	0.90607	1.19387	1.53671	1.84247	1.11981	1.55256	0.965405	1.56956	1.28567	1.56563	1.63873	1.49799	1.45325	1.43338	1.2599
PK102750_11:45648159-45651687	RP11-495O11.1,CHST1	-0.132866	0.912018	0.371572	0.695664	3.55237	3.68523	11.321	11.3242	16.3236	26.5371	12.5919	8.98723	10.8471	10.6731	11.2917	8.76254	10.4962	10.467	10.835	12.05	12.359	15.012	11.2227	11.8156	11.5841	11.4703
PK102751_11:45652115-45653121	RP11-495O11.1,CHST1	0.167834	1.12337	0.254626	0.615522	0.364821	0.196987	0.891226	1.37263	0.692166	0.78392	1.15444	1.44481	0.886873	1.42495	1.23709	1.48375	1.37762	1.24486	1.06325	1.48735	1.16236	1.60947	1.30153	1.28476	1.55039	0.787436
PK102774_11:45721672-45723484	CTD-2210P24.1	0.0288971	1.02023	0.686637	0.873454	2.34271	2.31381	5.03422	4.73556	4.90284	5.25516	5.87908	4.50586	5.66234	4.5263	4.57986	4.61923	5.18248	4.75081	5.16435	4.73934	5.05272	6.11599	4.78866	4.40189	5.20698	5.40706
PK102777_11:45731202-45732459	CTD-2210P24.1	0.123102	1.08907	0.304413	0.650919	0.92206	0.798958	1.56567	1.55564	1.09593	1.07426	1.94544	2.17946	1.87608	2.06757	1.78983	2.18364	1.88056	1.75297	1.9746	1.78986	2.1824	1.75579	1.96458	1.93767	1.84292	1.8111
PK102778_11:45737479-45739754	CTD-2210P24.1	-0.283475	0.82161	0.115878	0.506267	1.30971	1.59319	2.79411	2.74525	3.74923	7.31658	2.37301	2.08151	2.45596	2.29109	2.31625	2.07166	2.49284	2.13405	2.6328	2.26883	2.70427	2.54589	1.96458	2.88545	2.60349	2.51979
PK102779_11:45741646-45742714	CTD-2210P24.1	-0.0884266	0.940548	0.439295	0.738124	0.659017	0.747444	1.78245	1.87592	1.26897	1.3646	1.49649	1.59174	1.91019	1.45289	2.0004	2.01566	1.64003	1.29567	1.26577	1.48735	1.77913	1.40463	2.06281	1.5375	1.55039	1.70611
PK102780_11:45743984-45745051	CTD-2210P24.1	0.0283035	1.01981	0.81835	0.935177	0.655827	0.627524	1.85471	1.50989	1.26897	1.21943	1.32546	1.71419	1.67142	1.31319	1.57926	1.95967	1.55256	1.85459	1.59487	1.41172	1.99262	1.81431	1.37521	1.5375	1.34562	1.23365
PK102783_11:45751323-45753540	CTD-2210P24.3	-0.0256009	0.982411	0.761161	0.90907	2.30513	2.33073	5.05831	5.33037	5.07588	4.76159	5.47288	4.212	5.11658	5.00129	6.0012	4.1993	4.439	5.74162	5.03777	5.79813	4.98156	4.27241	4.5922	4.52826	5.08997	4.9346
PK102807_11:45802908-45804126	SLC35C1	-0.278028	0.824717	0.0380042	0.432065	1.22252	1.50055	2.64959	2.33347	3.28779	5.08096	2.58679	2.66923	2.62651	2.40285	2.39521	2.29562	2.51471	2.43892	2.20244	2.39488	2.58567	1.668	2.18559	1.79024	2.74975	2.78227
PK102808_11:45805534-45806687	SLC35C1	-0.0930234	0.937556	0.490081	0.76833	1.46494	1.55796	2.79411	2.65375	3.83575	4.52931	2.99298	1.76316	2.72884	2.48667	3.10588	2.57557	2.73338	2.56594	2.02523	2.21841	2.41961	3.89199	2.97143	3.03288	2.80826	2.93976
PK102809_11:45807940-45809395	SLC35C1	0.174367	1.12847	0.188744	0.566516	1.0398	0.86543	1.46932	2.12757	1.64389	0.871022	1.77441	2.17946	2.35363	1.64847	2.10568	2.01566	2.3179	1.82919	1.74676	1.94111	2.01635	2.60441	2.38205	1.85343	1.6089	2.23107
PK102810_11:45810317-45812011	SLC35C1	-0.211677	0.863533	0.122848	0.512095	2.40593	2.61761	5.73275	5.53626	7.58498	11.7007	6.22113	5.265	5.04836	4.88952	4.97468	4.42326	4.65767	5.43675	4.98714	4.9158	5.05272	7.08167	4.69043	5.37072	5.3825	5.43331
PK102811_11:45812015-45813020	SLC35C1	-0.125079	0.916954	0.2836	0.636049	0.734335	0.859415	1.34888	1.87592	1.64389	2.52596	2.22336	1.71419	1.70553	1.36907	2.02672	1.65173	1.66189	1.77838	1.99992	1.6386	1.49447	1.75579	1.44888	1.76918	1.6674	1.39114
PK102812_11:45813407-45815457	CTD-2210P24.6	-0.141857	0.906352	0.220865	0.590813	1.40937	1.55122	2.2642	2.56224	3.17243	4.81965	2.58679	2.5223	2.76295	2.57049	2.86899	3.24746	2.60217	2.54054	2.7847	3.20157	2.98894	2.51663	2.60307	2.23254	2.92527	2.15232
PK102813_11:45816790-45817742	CTD-2210P24.6	0.324211	1.25198	0.0310002	0.426229	0.49243	0.168219	1.03575	0.983716	1.09593	0.406477	0.919274	1.22442	1.2962	1.59259	1.44766	1.2318	1.64003	0.965405	1.56956	1.26046	1.49447	1.52168	1.42432	1.41113	1.34562	1.39114
PK102814_11:45820448-45821846	CTD-2210P24.6	-0.0561928	0.961799	0.441536	0.739437	1.5095	1.56569	2.67368	3.06553	3.23011	2.6421	2.84333	2.76719	3.44516	3.21312	2.84267	2.96751	2.47097	2.71838	3.18974	3.10074	2.77544	2.98483	2.8732	2.90651	2.69125	2.75603
PK102815_11:45822326-45823317	CTD-2210P24.6	0.370679	1.29296	0.0152102	0.407216	0.472841	0.102162	1.20436	1.304	0.576805	0.667783	0.705489	1.17544	0.784542	1.42495	1.5003	1.31578	1.50882	1.60054	1.29109	1.58818	1.25725	1.28758	1.42432	1.47432	1.31637	1.07616
PK102827_11:45853811-45855041	CRY2	0.202999	1.15109	0.151579	0.536207	0.576154	0.373155	1.37297	1.28112	0.836367	0.812954	1.11168	1.49379	1.97841	1.53671	1.31605	1.2318	1.57443	1.49892	1.77208	1.56297	1.51819	0.936419	1.62078	1.62175	1.37488	1.33864
PK102828_11:45855579-45857261	CRY2	0.0395073	1.02776	0.631429	0.845274	1.55191	1.5124	3.03498	2.76813	3.20127	2.23562	3.20677	2.96309	2.89939	2.34697	3.02692	2.74354	2.88645	3.35351	2.93659	3.17636	2.65683	3.54083	2.57851	2.8012	2.98378	2.44105
PK102829_11:45859464-45862435	CRY2	0.186039	1.13764	0.119766	0.510047	2.24413	2.05809	5.05831	4.57542	2.94171	2.26466	3.95501	5.53437	3.2405	4.72188	4.10608	5.09515	4.74514	4.09027	5.16435	3.95785	5.21878	4.82841	4.93601	4.781	4.38791	5.22332
PK102832_11:45866444-45868095	CRY2	0.250471	1.1896	0.0417899	0.434478	1.45493	1.20446	2.50507	2.1962	1.55737	1.33557	1.81717	2.96309	2.14896	2.68225	2.94796	2.82753	2.27417	2.99784	3.08848	2.92427	2.65683	2.83852	2.55395	2.88545	2.92527	2.25732
PK102833_11:45869244-45871983	CRY2	0.157984	1.11573	0.0670813	0.458769	2.72412	2.56614	6.88893	5.62777	5.56617	4.58738	6.58456	6.39146	5.35535	6.17477	5.81695	6.07499	5.99156	5.79243	5.4175	6.75608	7.51978	8.60335	6.33577	7.1399	5.82129	6.6932
PK102835_11:45873615-45875191	CRY2	0.101081	1.07258	0.47511	0.760064	0.969217	0.868137	1.75836	1.53277	1.35549	0.696817	1.73165	2.22844	2.25129	2.31903	2.34257	2.01566	1.96803	2.00703	1.89866	1.86548	1.77913	2.13621	2.03825	1.9798	1.6674	2.20482
PK102837_11:45880500-45881573	CRY2	0.297674	1.22916	0.0516638	0.444085	0.843312	0.545638	1.49341	1.44126	0.865207	0.725851	1.41098	1.81214	1.33031	1.53671	2.02672	1.87569	1.77123	1.47351	1.72145	1.58818	1.82657	2.42884	2.33294	1.72706	1.25787	1.78485
PK102841_11:45887270-45888850	MAPK8IP1	-0.0182163	0.987453	0.870418	0.957496	1.45178	1.47	2.21602	2.6995	2.76866	2.99051	2.24474	3.45286	2.45596	2.73813	2.94796	3.19147	2.62404	2.8454	2.73407	2.36967	2.5145	3.54083	2.8732	2.46421	3.01303	2.44105
PK102842_11:45889397-45890637	MAPK8IP1	0.341702	1.26725	0.0729626	0.465398	1.1936	0.851895	1.90289	2.01319	0.836367	0.609715	1.73165	2.39986	1.2962	2.57049	2.0004	2.60357	2.60217	2.03243	2.50623	2.49572	1.94518	3.42378	2.06281	1.83236	2.34022	1.62737
PK102843_11:45890804-45892922	MAPK8IP1	0.14145	1.10301	0.21939	0.589887	1.43275	1.2913	2.2642	2.92827	1.70157	1.30653	2.35163	2.9386	2.79706	2.57049	2.57946	2.96751	3.03952	2.79459	2.65812	2.67218	2.58567	3.21894	2.3575	2.50634	2.60349	2.54604
PK102846_11:45901547-45905786	MAPK8IP1	-0.0656625	0.955506	0.579975	0.818203	3.70514	3.7708	13.6574	11.164	17.1599	22.2982	12.4636	10.9708	11.8022	11.9025	13.1342	11.982	11.174	12.6011	12.2274	10.4366	12.8809	18.348	13.5556	12.4685	12.7249	14.0426
PK102847_11:45905910-45913188	RP11-618K13.2,C11orf94,PEX16,MAPK8IP1	0.116396	1.08402	0.114414	0.505029	4.40091	4.28451	20.9799	19.5828	20.3324	18.5237	18.9841	18.5377	17.2258	21.011	20.2409	19.3728	19.5272	19.8416	18.9613	18.8313	20.0686	29.5265	21.9542	20.1349	21.0912	21.4445
PK102848_11:45913310-45916252	PEX16	0.191606	1.14203	0.0113808	0.406917	3.33876	3.14716	9.70713	8.25864	8.82512	9.31993	9.59893	8.54644	7.50431	8.99673	9.02811	8.67856	9.00921	9.04432	9.61986	8.52072	10.7459	13.344	10.9771	10.3202	9.56563	10.0792
PK102850_11:45921289-45922682	GYLTL1B	-0.242412	0.845331	0.166966	0.548798	1.86833	2.11074	4.28752	4.32378	6.54674	8.27471	4.12604	3.03656	3.64982	3.10136	2.71107	3.13548	2.97391	2.97243	2.86064	3.8066	3.20243	5.61851	4.12562	3.49623	3.10079	4.35714
PK102851_11:45923259-45927216	GYLTL1B	0.261576	1.19879	0.0252035	0.419456	2.89864	2.63706	6.06997	6.03956	4.96052	3.57119	6.71284	7.1506	5.42357	7.935	6.73818	7.50275	7.19425	6.83405	6.80985	7.38631	7.49606	10.4469	8.96339	6.71867	6.08456	6.64071
PK102852_11:45927429-45929191	GYLTL1B	-0.000929713	0.999356	1	1	2.32131	2.32224	4.98605	4.3009	6.22949	6.91011	6.157	4.30995	3.75216	4.47042	5.15892	3.66739	4.85448	4.59837	4.1011	4.05869	4.74434	6.93535	5.18158	5.8762	4.06613	5.5383
PK102855_11:45931537-45935951	PHF21A	0.0385778	1.0271	0.517173	0.784313	3.09913	3.06055	8.6473	8.21289	9.54612	7.60692	8.80792	8.27707	7.19732	8.7732	7.92263	8.28662	8.06893	8.25675	8.25283	8.82324	8.37376	9.56903	8.61959	8.57209	8.04449	9.13426
PK102856_11:45937170-45939529	PHF21A	0.0152103	1.0106	0.85602	0.951232	2.0164	2.00119	3.90212	3.88911	3.89343	3.13568	3.71985	4.50586	3.92271	4.47042	4.15872	4.39527	4.39527	3.68378	3.87326	3.78139	4.53085	3.74568	3.80637	3.89641	3.97837	4.69837
PK102859_11:45946034-45947009	PHF21A	-0.44323	0.735486	0.00144272	0.406917	0.620761	1.06399	1.95106	2.21908	2.45142	3.68733	1.9882	1.54277	1.9443	1.59259	2.02672	1.51175	1.64003	1.82919	1.41766	1.53776	1.70796	1.72652	1.47343	1.30582	1.34562	1.36489
PK102864_11:45962335-45963578	PHF21A	-0.0273308	0.981234	0.790771	0.922748	0.763717	0.791048	1.80654	1.71578	1.44201	1.80011	1.71028	1.98356	1.2962	1.89993	1.6319	1.90368	1.68376	1.77838	1.77208	2.01674	1.51819	1.25831	1.71901	1.87449	1.6089	1.65362
PK102866_11:45966357-45967232	PHF21A	0.200619	1.14919	0.041987	0.434629	0.405463	0.204843	1.27662	1.21249	0.865207	1.07426	1.28271	1.00402	1.12565	1.28525	1.31605	0.979837	1.50882	1.11784	1.36703	1.33609	1.23353	1.28758	1.37521	1.2637	1.40413	1.31239
PK102868_11:45972139-45974061	PHF21A	-0.0903785	0.939276	0.336997	0.672979	1.78979	1.88017	3.39629	3.68322	4.52792	4.87772	3.3778	2.79167	3.78627	3.1293	3.71127	3.6114	2.90831	3.37892	3.74668	3.75618	3.70059	2.92631	3.68359	3.11712	3.97837	3.38597
PK102872_11:45977693-45978559	PHF21A	-0.11845	0.921177	0.327773	0.667093	0.388348	0.506798	1.78245	1.21249	1.70157	1.33557	1.53925	1.54277	1.33031	1.17349	1.42134	1.09182	1.15895	1.29567	1.06325	1.43693	1.30469	1.43389	1.76812	1.20051	1.31637	1.10241
PK102873_11:45984035-45985018	PHF21A	-0.473891	0.72002	0.000410783	0.390723	0.525294	0.999185	1.8788	1.71578	1.84578	3.42602	1.96682	1.71419	2.52418	1.62053	1.73719	1.62373	1.15895	1.57513	1.72145	1.61339	1.44702	1.17052	1.35065	1.34795	1.46264	1.52238
PK102874_11:45987046-45987923	PHF21A	-0.140724	0.907064	0.2243	0.593494	0.261261	0.401985	1.30071	1.44126	1.44201	1.33557	1.3896	1.15095	0.784542	1.48083	1.31605	1.45576	0.984016	1.27027	1.16451	1.00837	1.13864	1.08273	1.35065	1.2637	1.40413	1.31239
PK102878_11:45998282-45999248	PHF21A	0.107922	1.07768	0.40911	0.719405	0.684155	0.576232	1.58975	1.73866	1.03825	1.01619	1.36822	1.78765	1.19387	1.89993	1.65823	1.51175	1.94616	1.93081	1.39235	1.28567	1.30469	1.40463	2.06281	1.64281	1.72591	1.31239
PK102879_11:46006871-46007958	PHF21A	-0.0303146	0.979207	0.87048	0.957513	0.237315	0.267629	0.867139	1.3955	0.605645	0.522613	0.876517	1.64072	1.84197	1.62053	1.18445	1.48375	1.04962	1.44811	1.51893	1.3613	0.996312	0.965682	1.27698	1.11627	1.31637	0.708692
PK102880_11:46008607-46009612	PHF21A	0.0715108	1.05082	0.533947	0.793365	0.621523	0.550012	1.34888	1.53277	1.47085	1.59687	1.3896	1.61623	1.91019	1.34113	1.31605	1.14781	1.29015	2.03243	1.77208	1.26046	1.39958	1.60947	1.66989	1.39007	1.69666	1.28615
PK102882_11:46016737-46018583	PHF21A	0.0754206	1.05367	0.48452	0.765115	0.848637	0.773216	1.8788	1.57852	1.52853	2.11949	1.71028	1.51828	1.77375	1.25731	1.86879	1.84769	1.9899	2.03243	2.10118	1.71423	1.54191	1.668	1.47343	1.60069	2.04769	1.83735
PK102883_11:46019936-46020905	PHF21A	-0.129196	0.914341	0.280925	0.634201	0.290342	0.419538	1.42114	1.34975	1.21129	1.48074	1.56063	1.44481	0.852763	1.36907	1.36869	1.14781	1.35576	1.14324	0.987302	1.23525	1.11492	1.22905	1.12963	1.17945	1.31637	1.52238
PK102885_11:46023398-46024404	PHF21A	0.184129	1.13613	0.0949321	0.486594	0.61711	0.432981	1.51749	1.25824	1.52853	0.958124	1.36822	1.49379	1.56908	1.31319	1.36869	1.09182	1.83683	1.9054	1.26577	1.41172	1.35214	1.46315	1.69445	1.51644	1.34562	1.46988
PK102887_11:46028296-46029975	PHF21A	-0.102734	0.931266	0.279842	0.633388	1.31853	1.42126	2.72185	2.88252	2.53794	2.96147	3.0785	2.25293	2.52418	2.62637	2.39521	2.71555	2.3835	2.3373	2.48091	2.42009	2.39589	1.78505	2.65218	2.31678	2.95452	3.20224
PK102893_11:46072780-46073752	PHF21A	-0.0658317	0.955394	0.53459	0.793718	0.380223	0.446055	1.3248	1.25824	1.24013	1.53881	1.43236	1.29788	1.60319	1.42495	1.26341	1.25979	1.13708	1.65135	1.26577	1.51255	1.06748	1.22905	1.08052	1.55856	1.22861	1.23365
PK102896_11:46084497-46085420	PHF21A	-0.0589029	0.959994	0.634873	0.846923	0.321329	0.380232	1.42114	1.07522	1.41317	1.01619	1.58201	1.34686	1.02332	1.53671	1.23709	1.25979	1.11522	1.37189	1.29109	1.13442	1.06748	1.08273	1.52255	1.24264	0.994592	1.62737
PK102899_11:46094172-46095214	PHF21A	-0.0360555	0.975318	0.774638	0.915371	0.707019	0.743075	1.95106	1.53277	1.81694	1.16136	1.45374	1.66521	1.67142	2.06757	1.55294	1.84769	1.72749	2.15946	1.21514	1.99153	1.16236	1.17052	1.69445	1.62175	1.72591	1.8111
PK102900_11:46096918-46097747	PHF21A	0.0205714	1.01436	0.855573	0.951045	0.455191	0.43462	1.34888	1.25824	1.47085	0.987158	1.71028	1.56726	1.67142	0.949965	1.42134	1.06382	1.11522	1.32108	1.69613	1.31088	1.44702	1.52168	1.15419	1.34795	1.55039	1.2599
PK102901_11:46101413-46102443	PHF21A	0.123171	1.08913	0.233912	0.600667	0.96256	0.839389	1.46932	2.08182	1.87462	1.85818	1.62476	1.95907	2.14896	1.50877	1.71087	1.67972	1.88056	1.85459	1.7974	2.01674	2.1824	1.93136	2.30838	1.8113	1.46264	2.17857
PK102904_11:46116434-46117313	RP11-702F3.1,PHF21A	-0.0581525	0.960493	0.60297	0.830353	0.220009	0.278162	1.1321	1.23536	1.44201	1.39363	1.41098	1.00402	1.05743	1.14555	1.18445	1.06382	1.33389	1.24486	1.01262	1.33609	1.23353	0.907156	1.10508	1.13733	0.819076	1.41738
PK102907_11:46127680-46129484	RP11-702F3.3	-0.0123379	0.991484	0.911259	0.973976	1.54903	1.56137	3.44447	3.38581	2.5091	2.00335	3.03574	2.9386	3.41105	3.18518	2.84267	2.65956	2.93018	3.20108	2.98722	3.22678	2.98894	2.6922	2.82408	2.84332	2.86676	2.65103
PK102908_11:46129585-46130459	RP11-702F3.3	-0.0919875	0.938229	0.50587	0.777522	0.262731	0.354719	1.6861	1.0981	1.09593	1.04523	1.30409	1.053	1.36442	1.34113	1.5003	1.25979	0.962149	1.44811	1.08856	1.10921	0.901425	1.75579	0.98229	1.32688	1.0531	1.39114
PK102909_11:46130691-46131538	RP11-702F3.3	-0.0591811	0.959809	0.597084	0.827231	0.412368	0.471549	1.44523	1.3955	1.32665	0.958124	1.28271	1.49379	1.84197	1.50877	1.44766	1.1758	1.53069	1.32108	1.3164	1.23525	1.30469	0.877893	1.47343	1.17945	1.49189	1.52238
PK102910_11:46132005-46133086	RP11-702F3.3	-0.197894	0.871822	0.0294891	0.425114	0.708329	0.906222	1.99924	1.64715	2.01882	2.11949	1.79579	1.93458	1.70553	1.78817	1.84247	1.87569	1.9243	1.82919	1.44298	1.26046	1.80285	1.40463	1.59622	1.66387	1.63815	1.67986
PK102912_11:46134759-46138085	RP11-702F3.3	0.182184	1.1346	0.109968	0.50088	2.42293	2.24074	4.79335	5.1016	3.31663	2.52596	4.04053	5.9017	4.80958	5.44833	5.23789	6.019	6.05716	5.33513	5.49345	5.52082	5.5746	4.71136	5.35348	5.45497	5.3825	4.67212
PK102915_11:46142309-46144623	RP11-702F3.2,RP11-702F3.3	-0.0389456	0.973366	0.734407	0.896151	2.86466	2.90361	6.81667	7.64096	9.97873	11.962	6.86248	6.29351	5.35535	6.76151	6.71186	6.43893	6.86624	6.70702	6.8858	6.30231	7.61467	8.36924	6.9497	7.4137	7.13766	8.58305
PK102919_11:46152035-46152995	RP11-702F3.3	-0.231064	0.852006	0.0826578	0.47507	0.322347	0.553411	1.20436	1.80729	1.29781	1.82915	1.45374	1.54277	1.60319	1.20143	1.55294	1.14781	0.80908	1.24486	1.59487	1.26046	1.32842	1.17052	0.908618	1.47432	1.6089	1.10241
PK102924_11:46160323-46161738	RP11-702F3.3	0.246582	1.18639	0.0882629	0.481093	0.652944	0.406362	1.05984	1.50989	0.836367	0.580681	1.26133	1.66521	1.6373	1.48083	1.42134	1.76371	1.74936	1.75297	1.36703	1.68902	1.28097	1.72652	1.42432	1.62175	1.69666	1.39114
PK102926_11:46162931-46164636	RP11-702F3.3	0.0599636	1.04244	0.644759	0.852013	1.14805	1.08808	3.05907	2.17333	1.73041	1.21943	1.85993	1.93458	2.04663	2.43079	2.15832	2.57557	2.64591	2.3373	2.50623	2.39488	2.27728	1.55094	2.16104	1.93767	2.39872	1.88985
PK102928_11:46165429-46167241	RP11-702F3.3	0.165743	1.12174	0.352991	0.683221	0.996122	0.830379	1.6861	1.80729	1.18245	0.696817	1.15444	2.76719	1.56908	2.54255	1.94776	2.3796	1.59629	2.3627	1.89866	2.29404	1.89774	2.10694	2.5294	2.0851	1.69666	1.44363
PK102931_11:46176458-46177695	RP11-702F3.3	0.0126341	1.0088	0.943146	0.986674	0.64725	0.634616	1.37297	1.37263	1.35549	0.871022	1.34684	2.13049	0.886873	1.62053	1.94776	2.54758	1.46509	0.965405	1.77208	1.56297	1.51819	1.98989	1.81724	1.72706	1.6674	1.15491
PK102945_11:46216616-46218394	RP11-702F3.4	0.0393666	1.02766	0.748211	0.902921	0.926184	0.886817	2.11967	2.17333	1.47085	1.2775	1.77441	2.13049	2.11485	1.62053	1.57926	2.15564	1.72749	1.75297	1.69613	2.06716	2.25356	1.75579	1.81724	2.37997	1.72591	1.73236
PK102946_11:46218588-46220603	RP11-702F3.4	-0.0875515	0.941119	0.401371	0.714579	1.85	1.93755	3.17951	3.56883	5.10472	5.48744	3.5702	3.3794	3.68394	2.90577	3.73759	3.75138	2.84271	3.70919	3.49353	3.35283	3.53453	4.24315	3.85549	3.85428	3.68584	3.49097
PK102960_11:46258697-46260737	CTD-2589M5.4	0.0704568	1.05005	0.374634	0.697583	1.53675	1.46629	2.72185	2.53936	2.88402	2.38079	2.90747	2.81616	2.55829	2.68225	3.39541	2.65956	3.21445	2.97243	3.06317	2.62176	2.79916	2.72147	2.45572	3.03288	3.30556	2.78227
PK102961_11:46261884-46262836	CTD-2589M5.4	-0.0518739	0.964682	0.597765	0.827602	0.759375	0.811249	1.63793	1.73866	2.04766	1.91625	1.81717	1.73867	1.6373	1.87199	1.78983	1.31578	1.61816	1.4227	1.6455	1.51255	2.08751	1.72652	2.01369	1.60069	1.46264	1.78485
PK102962_11:46264136-46265723	CTD-2589M5.4	0.192658	1.14287	0.118371	0.508931	0.949825	0.757168	1.83063	1.8988	1.15361	0.841988	1.58201	2.00805	1.77375	1.81611	1.81615	2.09965	2.03363	2.18486	1.92397	1.84027	1.99262	2.13621	1.91546	1.70599	2.07694	1.49613
PK102964_11:46267174-46268151	CTD-2589M5.4	-0.264945	0.83223	0.0343893	0.42929	0.557667	0.822612	1.49341	1.64715	2.04766	2.43886	1.92406	1.34686	1.9443	1.59259	1.60558	1.67972	1.8587	1.32108	1.67082	1.23525	1.37586	1.08273	1.25242	1.32688	2.01844	1.54862
PK102967_11:46271569-46273225	CTD-2589M5.4	0.0697474	1.04953	0.564877	0.810172	1.12502	1.05528	2.28828	1.80729	1.64389	1.2775	2.03095	2.08151	2.42185	2.23521	2.23729	2.74354	2.14297	2.08324	2.07587	1.86548	2.01635	3.30673	2.03825	2.02192	2.28171	2.02109
PK102970_11:46279599-46281169	CREB3L1	-0.0912339	0.93872	0.323895	0.664652	1.40126	1.4925	2.98681	2.28771	2.82634	3.71636	2.26612	2.88963	2.86528	2.62637	2.76371	2.9955	2.93018	2.31189	3.31632	2.59655	2.32473	2.37031	2.84864	2.35891	2.74975	2.57229
PK102971_11:46285316-46287174	CREB3L1	0.129864	1.09419	0.196843	0.573016	1.2567	1.12683	2.09558	1.94456	2.04766	2.00335	2.39439	2.22844	2.01252	2.37491	2.05304	2.63156	2.75524	2.26108	2.10118	2.54613	2.11123	2.95557	1.98914	2.90651	2.42797	1.78485
PK102972_11:46287345-46288685	CREB3L1	0.0909001	1.06503	0.396493	0.711388	1.43673	1.34583	2.64959	2.90539	1.9323	1.59687	2.54404	2.08151	2.9335	2.82195	3.10588	2.79953	2.84271	3.02324	2.65812	2.59655	2.91777	2.22399	2.97143	2.54846	2.89602	2.33606
PK102974_11:46291586-46292757	CREB3L1	0.349836	1.27442	0.0608745	0.453285	0.899573	0.549736	1.56567	1.0981	0.576805	0.812954	1.26133	2.27742	1.80786	1.56465	1.71087	1.93168	1.88056	1.98162	1.82271	1.61339	1.80285	2.72147	2.13648	2.21147	1.31637	1.12866
PK102975_11:46292806-46295330	CREB3L1	0.149859	1.10946	0.17872	0.558354	2.3826	2.23274	5.20283	4.43816	3.83575	3.01954	5.28048	5.73028	3.47927	5.50421	4.89571	5.45909	5.46675	4.92864	5.46813	4.86538	4.43596	7.3743	4.51853	5.56028	4.62193	4.90835
PK102976_11:46296142-46297164	CREB3L1	0.152419	1.11143	0.372081	0.696011	0.692219	0.5398	1.37297	1.53277	2.0765	1.10329	1.13306	1.24891	0.989205	1.50877	1.52662	2.01566	1.74936	0.889188	1.24046	1.41172	1.16236	2.54589	1.49799	1.62175	1.57965	2.4673
PK102977_11:46297680-46298990	CREB3L1	0.176724	1.13031	0.252887	0.6144	0.529764	0.353041	1.25253	1.57852	0.865207	0.522613	1.19719	1.66521	0.920984	1.56465	1.42134	1.67972	1.48696	1.19405	1.6455	1.56297	1.39958	2.01915	1.42432	1.30582	1.25787	1.12866
PK102978_11:46299768-46303352	CREB3L1	0.0518577	1.0366	0.48016	0.762812	2.89111	2.83925	7.37068	7.0004	7.70035	9.08766	6.99076	7.371	7.16321	5.86743	6.5013	6.52292	7.32545	6.80864	8.2022	7.15943	7.757	8.36924	6.75324	7.26627	7.25467	7.29691
PK102979_11:46303803-46305078	CREB3L1	-0.0960833	0.935569	0.289798	0.64072	1.12313	1.21921	2.2642	2.60799	2.5091	2.26466	2.13785	2.49781	2.04663	2.12345	2.18465	2.57557	2.16483	2.10865	2.02523	1.71423	1.85029	2.60441	2.30838	2.40103	2.04769	2.54604
PK102980_11:46305516-46306605	CREB3L1	0.0156601	1.01091	0.912378	0.974501	0.651523	0.635863	1.3248	1.28112	1.84578	1.53881	2.09509	1.61623	1.70553	1.50877	1.1318	1.45576	1.68376	1.62594	1.59487	1.58818	1.61308	1.25831	1.71901	1.60069	1.6089	1.33864
PK102981_11:46306796-46308428	CREB3L1	0.212824	1.15895	0.143979	0.530212	1.21983	1.00701	2.02332	2.60799	1.64389	1.1904	1.83855	2.42435	1.2962	2.20727	1.84247	2.91152	2.3835	1.65135	2.07587	2.67218	2.1824	3.30673	2.18559	2.86439	2.04769	1.88985
PK102982_11:46310553-46312038	CREB3L1	0.107789	1.07758	0.358787	0.687136	1.30917	1.20138	2.33646	2.37922	1.9323	1.3646	2.54404	2.59577	2.35363	2.17933	2.44786	2.77154	3.01765	2.08324	2.37965	2.4453	2.27728	3.30673	2.62763	2.71695	1.81367	2.04733
PK102983_11:46313157-46314449	CREB3L1	0.123891	1.08967	0.204692	0.579233	1.0371	0.913208	1.75836	2.01319	1.70157	1.48074	1.85993	1.61623	1.77375	2.17933	2.02672	2.3796	2.33977	2.15946	2.20244	1.84027	2.13495	2.22399	1.94002	2.04298	1.72591	1.83735
PK102984_11:46315212-46318413	CREB3L1	0.0310835	1.02178	0.711491	0.885566	2.70119	2.67011	6.19041	7.11479	6.02761	5.16806	6.45629	5.87721	6.44689	7.01298	6.23808	7.05483	6.31957	5.84324	5.39219	6.30231	6.80813	8.42777	6.99881	7.39264	6.14307	5.38081
PK102985_11:46319383-46321278	CREB3L1	0.0269618	1.01886	0.697928	0.879018	1.94437	1.91741	4.09482	3.91199	3.14359	4.03573	3.63434	3.59979	3.27461	4.35866	4.05344	3.55541	4.08913	3.63297	3.92389	3.5545	3.58198	4.00904	4.19929	3.74897	3.94911	3.77969
PK102990_11:46335022-46336453	DGKZ	0.154718	1.1132	0.213222	0.585444	0.866125	0.711407	1.83063	1.67003	1.24013	1.07426	1.51787	1.95907	1.91019	1.95581	1.60558	1.56774	2.07737	1.57513	1.6455	1.76465	1.44702	2.72147	1.76812	1.79024	1.55039	1.88985
PK102991_11:46337137-46338802	DGKZ	0.0186138	1.01299	0.820271	0.935917	1.17767	1.15906	2.33646	2.01319	2.01882	2.03238	2.22336	2.62026	2.49007	2.06757	2.132	2.3796	2.0555	2.3373	2.15181	2.47051	2.1824	2.37031	2.01369	2.21147	2.39872	2.4673
PK102993_11:46351049-46354101	DGKZ	0.176528	1.13016	0.134875	0.522618	2.29367	2.11714	4.40795	4.94146	4.06647	3.01954	3.76261	5.43642	2.86528	4.91746	4.6325	5.20713	5.75103	5.03027	4.50615	4.33599	4.64945	6.8183	4.46942	4.99161	5.03146	3.43847
PK102994_11:46354606-46357013	DGKZ	0.107567	1.07741	0.121295	0.511026	1.90768	1.80011	3.85395	3.59171	2.85518	3.22278	3.31366	3.55081	3.51338	3.32488	3.81655	3.69539	3.49872	3.27729	3.82263	3.93264	3.62942	3.8042	4.0765	3.6226	3.86136	4.01592
PK102996_11:46359212-46361003	DGKZ	-0.0680438	0.953931	0.405932	0.717562	1.23435	1.3024	2.28828	2.4021	2.33606	2.40983	2.37301	2.37537	2.89939	2.15139	2.57946	2.91152	2.53657	2.08324	2.07587	2.26883	2.37217	1.98989	2.77497	2.27466	2.54499	2.54604
PK102997_11:46362498-46364504	DGKZ	0.257889	1.19573	0.0286502	0.424204	2.08516	1.82727	4.28752	4.04925	3.83575	1.68398	3.16401	3.64877	3.10406	3.5484	4.47458	3.5834	4.13287	3.98864	3.56948	3.73097	4.26991	4.82841	4.54309	4.82312	3.51032	4.98709
PK102999_11:46365796-46380512	MIR4688,DGKZ	0.0483805	1.0341	0.52758	0.790041	5.55364	5.50526	47.1868	42.3684	52.172	55.3099	45.7927	40.4303	38.9883	44.2292	46.9567	40.7332	41.8316	43.7735	44.3779	43.612	45.1187	61.8622	48.7216	47.7046	46.0438	46.7212
PK103001_11:46383997-46386977	CHRM4	-0.035966	0.975378	0.772638	0.914534	3.36353	3.3995	9.97209	9.12797	14.1317	17.3043	11.3306	8.39951	7.67486	9.61141	9.50189	8.45459	10.1244	8.58702	8.93635	8.97449	10.4138	13.2562	9.97024	11.2048	10.0044	11.4441
PK103004_11:46396545-46400280	AMBRA1	0.0474948	1.03347	0.511265	0.780849	3.04514	2.99765	7.94877	7.43507	7.21006	9.05863	7.20454	8.8403	7.57253	8.10264	7.65942	8.84653	7.58785	7.36756	7.84778	7.9157	8.27888	10.4177	8.66871	8.42466	7.45944	8.6093
PK103005_11:46400810-46401717	AMBRA1	0.169945	1.12502	0.185892	0.564424	0.490852	0.320907	1.20436	1.25824	1.18245	0.900056	1.45374	1.17544	1.53497	1.31319	1.39501	1.03583	1.33389	1.47351	1.13919	1.084	1.04376	1.81431	1.59622	1.83236	1.19936	1.49613
PK103007_11:46403595-46404495	AMBRA1	0.28354	1.21718	0.0556239	0.448123	0.454729	0.17119	1.1321	1.25824	0.749846	0.406477	1.32546	1.56726	0.818652	1.34113	1.26341	1.25979	1.31202	1.24486	1.6455	1.28567	1.58935	1.28758	1.2033	1.28476	1.43338	1.39114
PK103008_11:46406461-46408887	AMBRA1	0.00735293	1.00511	0.917789	0.976608	2.18159	2.17424	4.60065	4.27802	4.7298	4.15187	4.7674	4.65279	4.46848	4.69394	4.60618	4.11532	4.70141	3.96324	5.11372	3.93264	4.6969	5.26736	4.39575	4.48613	4.00762	4.77711
PK103014_11:46416428-46418286	AMBRA1	0.094832	1.06794	0.333833	0.671039	1.67456	1.57972	3.0109	2.9969	2.27838	2.11949	3.29228	3.18349	3.44516	3.43664	2.60578	3.47142	3.25819	3.25189	3.29101	2.57134	2.94149	3.97978	2.97143	3.22243	3.65659	2.80852
PK103018_11:46423189-46424245	AMBRA1	-0.0187322	0.9871	0.878596	0.960873	0.714736	0.733468	1.54158	1.94456	1.38433	1.42267	1.83855	1.39584	2.08074	1.87199	1.42134	1.70772	1.59629	1.93081	1.62019	1.66381	1.49447	1.52168	1.62078	1.74812	1.87217	1.31239
PK103019_11:46425168-46426587	AMBRA1	-0.0484357	0.966984	0.58788	0.822434	1.59903	1.64747	3.68534	2.6995	3.43199	3.9196	2.56541	3.40388	3.10406	2.68225	3.23749	2.63156	2.79898	2.8454	2.65812	3.02511	2.77544	3.13115	3.36434	3.20137	3.01303	3.46472
PK103020_11:46427187-46428262	AMBRA1	0.156605	1.11466	0.259052	0.618778	0.798443	0.641838	1.49341	1.64715	1.00941	0.871022	1.36822	2.05702	1.50086	1.76023	1.86879	1.95967	1.81496	1.4227	1.99992	1.58818	1.51819	2.54589	1.64534	1.64281	1.75516	1.46988
PK103021_11:46428287-46429712	RP11-425L10.1,AMBRA1	-0.276636	0.825514	0.0575913	0.449651	1.67707	1.95371	3.49264	3.61459	4.96052	7.37465	4.06191	2.49781	3.06995	3.46458	3.73759	2.46359	3.03952	3.12486	2.93659	3.40325	3.41593	3.04336	3.43801	3.58048	2.60349	3.33348
PK103023_11:46433534-46434478	AMBRA1	-0.334857	0.792863	0.0176065	0.409493	0.113731	0.448588	1.44523	1.69291	1.58621	1.74204	1.51787	1.22442	1.09154	1.06173	1.02652	1.1758	0.984016	1.21946	1.01262	1.05879	1.11492	0.555999	0.98229	1.09521	1.25787	1.49613
PK103026_11:46440832-46441929	AMBRA1	-0.313813	0.804513	0.0257246	0.420475	0.65595	0.969764	1.80654	1.69291	2.3649	3.19375	2.30887	1.44481	1.9443	1.56465	1.92144	1.34378	1.55256	1.75297	2.1265	1.48735	1.58935	1.28758	1.54711	1.45325	1.19936	1.70611
PK103029_11:46454170-46455111	AMBRA1	-0.442632	0.735791	0.00551302	0.406917	-0.053444	0.389188	1.1321	1.25824	1.24013	2.555	1.32546	1.053	1.22798	1.08967	1.23709	0.979837	1.13708	1.32108	0.936671	0.932742	0.925147	0.673051	0.908618	1.09521	0.76057	0.866179
PK103030_11:46459997-46460953	AMBRA1	-0.151229	0.900483	0.224857	0.593932	0.576765	0.727995	1.54158	2.21908	1.87462	2.14852	1.3896	1.19993	1.39853	1.31319	1.65823	1.7917	1.46509	1.27027	1.87334	1.48735	1.70796	1.22905	1.42432	1.55856	1.14086	1.67986
PK103033_11:46464417-46465408	AMBRA1	-0.130475	0.91353	0.242951	0.607023	0.58345	0.713925	1.73428	1.83017	1.55737	1.30653	1.8813	1.42033	1.2962	1.45289	1.73719	2.04366	1.70563	1.4227	1.59487	1.28567	1.56563	1.22905	1.32609	1.43219	1.72591	1.65362
PK103037_11:46468179-46469514	AMBRA1	-0.0503459	0.965705	0.671489	0.86583	1.23835	1.28869	2.31237	2.24196	3.28779	3.77443	2.1806	2.03253	2.49007	2.06757	1.92144	2.18364	2.01177	2.46432	2.27839	2.36967	2.8466	1.78505	2.67674	2.0851	2.63274	2.4148
PK103038_11:46469958-46472276	AMBRA1	-0.0384682	0.973688	0.635618	0.847295	2.12395	2.16242	4.55248	4.3009	3.72039	5.40034	4.85291	4.33444	4.16148	4.49836	4.57986	4.28329	3.9142	5.25891	4.58209	4.81497	4.26991	4.47725	4.00283	4.29658	4.24164	3.7272
PK103039_11:46473339-46475106	AMBRA1	-0.195372	0.873348	0.120908	0.510781	1.76989	1.96526	3.78169	3.63746	4.98936	7.08431	3.42055	3.23246	3.44516	3.04548	3.39541	3.05149	3.43312	3.35351	3.46821	3.65534	3.84292	2.83852	3.24156	3.30668	3.42257	3.49097
PK103046_11:46484311-46485628	AMBRA1	0.0516748	1.03647	0.534497	0.79366	1.3323	1.28063	2.55324	2.28771	2.10534	2.38079	2.92885	2.08151	2.52418	2.59843	2.26361	2.49159	2.90831	2.3627	2.27839	2.49572	2.49078	2.57515	2.48028	2.69589	2.57424	2.23107
PK103047_11:46488569-46489551	AMBRA1	-0.381971	0.767388	0.0210137	0.414319	0.494636	0.876607	1.54158	1.55564	2.53794	3.77443	1.64614	1.44481	1.91019	1.42495	1.42134	1.14781	1.53069	1.34649	1.21514	1.33609	1.54191	1.49242	1.49799	1.32688	1.40413	1.36489
PK103049_11:46492384-46493360	AMBRA1	0.107568	1.07741	0.275887	0.630371	0.964256	0.856689	2.16785	1.92168	2.19186	1.4517	1.94544	1.66521	1.46675	1.67641	1.86879	1.62373	1.59629	1.82919	2.20244	1.71423	2.08751	1.668	1.94002	1.95873	2.31096	2.20482
PK103050_11:46493630-46494613	AMBRA1	-0.0181633	0.987489	0.901657	0.970247	0.35758	0.375743	1.56567	1.16673	1.24013	0.958124	1.30409	1.07749	1.60319	1.42495	1.07916	1.56774	1.29015	1.16865	1.54424	1.23525	1.49447	1.37537	0.908618	1.15839	1.31637	1.31239
PK103054_11:46506735-46508757	AMBRA1	-0.189645	0.876821	0.11357	0.504429	1.55442	1.74406	2.8182	3.5002	4.67212	4.96482	3.24953	2.47333	3.51338	3.10136	2.71107	2.54758	2.86458	3.27729	2.96191	2.31925	2.49078	3.21894	2.77497	3.24349	2.83751	3.35973
PK103056_11:46515366-46518676	AMBRA1	0.025375	1.01774	0.749504	0.903635	2.32011	2.29474	4.76926	5.30749	4.47024	4.0067	4.42534	5.21602	5.62823	5.33657	5.05364	4.87119	4.85448	5.2081	5.29092	5.36957	4.76806	4.21388	5.40259	5.13904	4.68043	4.90835
PK103057_11:46519640-46521893	AMBRA1	-0.164655	0.892142	0.0333037	0.427952	1.36923	1.53389	2.96272	2.88252	3.11475	3.28085	2.80058	2.76719	2.96761	2.73813	2.28993	3.19147	2.47097	2.87081	2.60749	2.47051	2.68055	2.48736	2.21015	2.5274	2.86676	2.65103
PK103058_11:46523483-46524522	AMBRA1	-0.0238092	0.983632	0.759915	0.908551	0.789224	0.813033	1.63793	1.69291	1.87462	1.80011	1.62476	1.39584	2.11485	1.89993	1.68455	1.95967	1.77123	1.67676	1.82271	1.78986	1.89774	1.46315	1.64534	1.57962	1.6674	1.91609
PK103059_11:46525083-46526328	AMBRA1	0.0770155	1.05483	0.464125	0.753647	1.2625	1.18548	2.74594	2.53936	1.49969	1.59687	2.45852	2.71821	2.35363	2.01169	2.15832	2.51958	2.71151	2.13405	2.22776	2.47051	2.8466	2.48736	2.21015	2.14829	2.54499	2.17857
PK103060_11:46527896-46528771	AMBRA1	-0.108732	0.927403	0.312881	0.656648	0.195756	0.304488	1.3248	1.23536	1.15361	1.07426	1.21857	1.24891	1.43264	1.06173	1.28973	1.28779	1.13708	0.736756	1.16451	1.23525	1.18609	0.965682	1.35065	1.39007	1.0531	1.12866
PK103064_11:46533724-46534920	AMBRA1	-0.0487762	0.966756	0.618912	0.83884	1.10155	1.15033	1.99924	2.1047	2.16302	2.49693	2.62955	2.25293	2.18307	2.15139	2.0004	2.15564	1.74936	2.08324	1.94929	2.52092	1.9689	1.98989	2.60307	1.9798	2.01844	2.59854
PK103065_11:46538139-46540521	AMBRA1	0.00607432	1.00422	0.931776	0.982454	1.79774	1.79167	3.80577	4.34665	2.82634	2.8163	3.82674	3.86916	3.06995	3.15724	3.36909	3.30345	3.58619	3.86162	3.72137	3.60492	3.55826	2.54589	3.36434	3.47517	3.2763	3.6747
PK103066_11:46541678-46543726	AMBRA1	-0.00378556	0.997379	0.986298	1	2.57403	2.57781	6.79259	5.37612	7.64267	7.34562	5.2591	5.77926	4.80958	5.39245	6.21176	5.06716	5.26995	5.1827	5.06309	4.66371	5.52716	9.62756	5.77095	5.85514	6.4941	6.16825
PK103067_11:46544996-46547513	AMBRA1	0.167102	1.1228	0.0932537	0.485011	1.81356	1.64646	2.6255	4.0035	2.56678	1.94528	3.12125	3.67326	3.27461	3.6881	2.89531	3.41543	3.25819	3.65838	3.51884	3.70576	3.48709	4.00904	3.09421	3.68579	3.33481	3.38597
PK103068_11:46547800-46548895	AMBRA1	-0.137258	0.909245	0.269799	0.626005	0.625039	0.762298	1.63793	2.35634	1.47085	1.30653	1.51787	1.73867	1.2962	1.76023	1.6319	2.12765	1.59629	1.67676	1.18983	1.26046	1.77913	1.75579	1.30153	1.72706	1.49189	1.60112
PK103069_11:46550492-46553585	AMBRA1	-0.0473084	0.96774	0.50124	0.774807	2.49363	2.54094	5.49188	6.13107	5.24892	5.92295	5.66529	5.95067	6.174	5.97919	6.1328	5.48709	5.77289	5.51297	5.94913	5.67208	5.14761	4.68209	6.18843	4.86524	5.90905	6.61446
PK103070_11:46557844-46559680	AMBRA1	-0.0542754	0.963078	0.522534	0.787434	1.31028	1.36456	2.60142	2.67662	2.2207	2.58403	2.75782	2.7427	3.10406	2.15139	2.6321	2.23963	2.86458	2.31189	2.3037	2.89906	2.5145	2.34105	2.43117	2.23254	2.39872	2.44105
PK103071_11:46563335-46564400	AMBRA1	0.151052	1.11038	0.370508	0.694873	0.30488	0.153828	0.987574	1.304	0.922888	0.406477	0.812381	1.64072	0.920984	1.17349	1.15813	1.73571	1.59629	1.01622	1.21514	1.15963	1.4233	1.25831	1.17875	1.13733	1.08235	1.23365
PK103072_11:46565456-46568574	AMBRA1	0.0445026	1.03133	0.585417	0.821281	2.28892	2.24441	4.33569	5.42188	3.89343	3.74539	4.12604	5.46091	4.91191	5.02923	4.92203	5.48709	4.67954	5.00486	4.73399	5.57124	4.81551	4.62357	4.91145	5.11798	5.03146	4.3309
PK103074_11:46571539-46573610	AMBRA1	-0.0401643	0.972544	0.611479	0.83503	2.04342	2.08358	4.40795	3.95774	4.03763	4.93579	4.68188	4.26098	3.44516	4.49836	4.23769	3.77937	4.439	3.88702	3.4429	3.8066	4.03269	4.15536	4.34663	4.27552	4.3294	4.46214
PK103075_11:46575047-46576131	AMBRA1	0.000345472	1.00024	1	1	0.847711	0.847366	2.11967	1.87592	2.10534	1.48074	1.56063	1.61623	1.53497	1.62053	1.81615	2.21163	1.83683	1.93081	1.69613	1.46214	2.06379	1.63873	1.89091	1.70599	1.69666	2.02109
PK103076_11:46577360-46579647	AMBRA1	0.0346203	1.02429	0.680504	0.870449	1.95545	1.92083	3.68534	3.91199	3.46083	3.13568	3.76261	3.94263	4.98013	3.77192	3.65862	3.6114	3.84859	3.96324	4.40488	3.78139	3.89036	3.42378	4.15017	3.64367	4.15388	3.49097
PK103077_11:46580648-46582028	AMBRA1	-0.0191012	0.986847	0.81762	0.9348	1.27744	1.29654	2.67368	2.49361	2.48026	2.06142	2.35163	2.66923	2.31951	2.45873	2.79003	2.15564	2.47097	2.59135	2.55686	2.52092	2.46706	2.16547	2.38205	2.54846	2.22321	2.20482
PK103078_11:46584834-46586468	AMBRA1	0.0189872	1.01325	0.8628	0.954167	1.16011	1.14112	2.2642	2.28771	1.73041	1.65494	2.1806	2.39986	2.66062	2.12345	2.36889	2.35161	2.01177	1.75297	2.43028	2.62176	2.32473	2.10694	2.40661	2.46421	2.28171	1.88985
PK103081_11:46589278-46590523	AMBRA1	-0.0776762	0.947583	0.42686	0.730505	0.846786	0.924463	1.90289	2.08182	2.01882	1.62591	1.66752	1.91009	1.97841	1.64847	1.92144	2.21163	2.0555	2.18486	1.69613	1.78986	1.66052	1.43389	1.84179	1.55856	2.07694	1.65362
PK103082_11:46591366-46593055	AMBRA1	-0.182111	0.881412	0.0904255	0.482731	2.07336	2.25547	4.96196	4.43816	5.94109	6.70687	5.40875	3.62428	4.94602	4.05132	4.23769	3.44343	3.62992	4.75081	3.59479	4.10911	3.91408	3.89199	4.64132	4.57038	4.06613	4.8821
PK103085_11:46601952-46604751	HARBI1	-0.105743	0.929326	0.241066	0.605762	2.71044	2.81618	6.93711	7.38931	7.2389	10.4523	6.90524	5.95067	7.06088	5.92331	6.60658	5.991	6.1665	6.40216	6.48075	7.03338	6.30997	5.7063	6.2621	6.57124	6.64036	7.84811
PK103086_11:46605105-46606648	HARBI1	0.221329	1.16581	0.110347	0.501267	1.42797	1.20664	2.40872	2.37922	1.9323	0.754886	1.94544	3.159	2.69473	2.59843	2.44786	2.71555	2.84271	2.69297	2.58217	2.92427	2.63311	2.66294	2.7013	2.78014	2.57424	2.4673
PK103087_11:46608417-46609542	HARBI1	0.0212422	1.01483	0.875084	0.959462	0.70912	0.687878	1.42114	1.83017	1.15361	1.33557	1.51787	1.81214	1.60319	1.50877	1.6319	2.23963	1.94616	1.82919	1.92397	1.48735	1.51819	1.19979	1.81724	1.47432	1.6089	1.46988
PK103088_11:46610034-46611709	HARBI1	-0.216622	0.860578	0.0922769	0.484208	1.43338	1.65	2.67368	2.65375	4.12416	4.70352	3.2709	2.44884	3.00172	3.01754	3.0006	2.51958	2.53657	3.22648	2.1265	3.12595	2.68055	1.69726	3.11877	2.27466	3.01303	3.17599
PK103090_11:46613348-46614307	HARBI1	0.355787	1.27968	0.00486906	0.406917	0.578929	0.223142	1.03575	1.50989	1.21129	0.522613	0.919274	1.24891	1.05743	1.36907	1.47398	1.25979	1.59629	1.44811	1.41766	1.6386	1.70796	1.3461	1.47343	1.47432	1.46264	1.31239
PK103091_11:46614566-46616635	HARBI1	0.122488	1.08861	0.169977	0.551167	1.90388	1.78139	3.7576	3.43157	3.25895	2.8163	3.44193	4.23649	2.14896	3.57634	3.52702	3.97534	3.73926	3.86162	3.79731	3.95785	3.70059	4.30167	3.33979	3.7911	3.39331	3.51721
PK103092_11:46619008-46621568	ATG13	-0.0635669	0.956895	0.385791	0.705015	2.26308	2.32664	5.70866	4.91858	4.4414	4.38414	5.15221	5.02012	6.24222	5.08511	4.6325	4.59124	5.40115	4.21729	5.03777	4.53766	5.14761	4.41873	4.91145	4.73887	4.76819	4.72461
PK103093_11:46621855-46624438	ATG13	-0.132084	0.912512	0.134977	0.522682	1.83815	1.97023	3.87804	3.45445	4.4414	5.25516	3.69847	3.64877	4.09326	3.9675	3.52702	3.30345	3.76113	3.70919	3.64542	3.70576	3.3922	2.92631	3.78182	2.92757	4.15388	3.75344
PK103094_11:46625643-46628186	ATG13	0.104515	1.07513	0.105542	0.497057	2.54793	2.44341	5.90136	5.62777	5.10472	4.55835	5.23772	5.265	6.34456	5.33657	5.79063	5.23513	6.01343	5.6654	5.7466	5.67208	5.97787	5.91114	6.2621	5.41285	5.82129	5.98451
PK103095_11:46629141-46630096	ATG13	-0.305304	0.809272	0.0166432	0.408464	0.175544	0.480848	1.44523	1.37263	1.55737	1.39363	1.21857	1.83663	0.989205	1.39701	1.07916	1.59573	1.00588	1.44811	1.06325	1.18483	1.35214	0.819366	1.12963	0.905651	1.34562	1.02367
PK103096_11:46632971-46635554	ATG13	-0.0132961	0.990826	0.855162	0.950887	2.10025	2.11355	4.55248	4.5983	4.26836	3.65829	4.14742	4.60381	4.84369	4.19102	4.21137	4.17131	4.52647	4.64918	4.93651	4.03348	4.50712	3.54083	4.91145	3.91747	3.8321	3.91093
PK103097_11:46635968-46637232	ATG13	-0.016668	0.988513	0.865941	0.955611	1.02061	1.03728	2.38463	2.17333	1.87462	1.39363	1.9882	1.8856	2.86528	2.06757	1.97408	1.93168	2.40537	2.15946	2.10118	2.01674	1.82657	1.46315	1.98914	2.02192	1.95993	2.25732
PK103098_11:46637975-46639565	ATG13	0.257686	1.19556	0.0288017	0.424341	0.906387	0.648702	1.49341	1.62428	1.24013	0.871022	1.53925	1.76316	1.6373	1.64847	1.92144	1.87569	1.48696	2.31189	1.84803	1.78986	2.06379	1.55094	1.79268	1.9798	2.13545	1.75861
PK103101_11:46645895-46647792	ATG13	0.0288994	1.02023	0.77565	0.91582	1.52528	1.49638	2.02332	3.27143	2.2207	2.84534	2.92885	3.01207	2.21718	3.269	3.10588	3.21946	2.29604	3.09946	3.49353	3.10074	2.91777	2.92631	3.26611	2.69589	2.31096	2.65103
PK103104_11:46651562-46652587	ATG13	0.12512	1.0906	0.39061	0.708045	0.543366	0.418246	1.39706	1.34975	0.836367	0.78392	1.06892	2.03253	1.12565	1.42495	1.55294	1.70772	1.55256	1.44811	1.44298	1.76465	1.56563	1.58021	1.52255	1.34795	1.22861	1.07616
PK103105_11:46653099-46654236	ATG13	-0.0578624	0.960686	0.616941	0.837925	0.469258	0.527121	1.42114	1.46414	1.52853	1.85818	1.23995	1.24891	1.67142	1.42495	1.44766	1.14781	1.66189	1.49892	1.54424	1.9159	1.37586	1.19979	1.08052	1.13733	1.02384	1.33864
PK103106_11:46654586-46655874	ATG13	-0.134736	0.910837	0.258582	0.618476	1.62077	1.7555	3.39629	2.90539	4.32604	5.69068	3.01436	2.57128	3.06995	2.87783	3.07956	2.88352	3.01765	3.20108	3.24037	2.57134	2.8466	2.66294	3.60991	3.39093	2.89602	3.25473
PK103108_11:46660284-46661841	ATG13	0.140113	1.10199	0.255897	0.616419	0.641689	0.501576	1.51749	1.34975	1.26897	0.78392	1.06892	1.73867	1.56908	1.59259	1.6319	1.62373	1.68376	1.47351	1.3164	1.43693	1.77913	1.87284	1.47343	1.62175	1.43338	1.46988
PK103111_11:46665679-46666539	ATG13	-0.161739	0.893947	0.214439	0.586425	0.20676	0.368499	1.71019	1.304	1.44201	1.48074	1.32546	1.4693	0.852763	1.22937	1.15813	0.811865	1.33389	1.11784	1.21514	1.26046	1.16236	1.02421	0.859504	1.13733	1.25787	1.12866
PK103113_11:46671674-46672698	ATG13	0.219808	1.16458	0.118893	0.509146	0.577547	0.357739	1.05984	1.44126	1.7881	0.78392	1.13306	0.881581	0.886873	1.36907	1.36869	2.07166	1.42136	1.52432	1.44298	1.51255	1.47075	1.60947	1.39976	1.57962	1.49189	1.44363
PK103115_11:46676948-46682696	ARHGAP1	0.152685	1.11164	0.0358498	0.429783	4.09717	3.94448	16.0662	16.4944	16.8139	14.5461	15.5849	15.2807	12.9279	15.4509	15.5821	15.0615	15.7661	16.1832	15.974	14.9995	17.2931	23.1764	16.306	17.2074	16.0305	18.2948
PK103116_11:46682933-46684257	ARHGAP1	0.308131	1.2381	0.021925	0.415779	0.363613	0.0554824	1.05984	1.0981	0.836367	0.522613	0.962031	1.2734	1.12565	1.00585	0.947557	1.51175	1.13708	1.09243	1.34172	1.3613	1.02003	1.31684	1.49799	1.47432	1.17011	1.41738
PK103117_11:46685267-46687279	ARHGAP1	-0.00889086	0.993856	0.94498	0.987436	1.97979	1.98868	4.04665	4.46104	3.97995	4.55835	4.29707	3.55081	3.44516	3.46458	3.86919	3.86336	3.87046	4.01405	3.49353	4.18473	3.89036	4.50652	4.05195	3.81216	3.80285	3.83219
PK103120_11:46689323-46690771	ARHGAP1	-0.0611692	0.958487	0.501544	0.774988	1.48392	1.54509	2.72185	2.4021	2.97055	4.0067	3.14263	2.59577	3.37694	2.76607	2.65842	2.63156	3.01765	2.82	2.53154	2.82344	2.39589	2.92631	2.8732	2.48528	3.10079	3.0185
PK103122_11:46692422-46693586	ARHGAP1	-0.0963493	0.935397	0.480276	0.762887	1.27172	1.36807	2.45689	2.67662	2.97055	4.87772	2.24474	2.03253	2.25129	2.29109	2.26361	1.76371	2.3179	2.56594	2.55686	1.84027	2.70427	2.57515	2.33294	2.59058	2.34022	2.28356
PK103123_11:46693976-46695201	ARHGAP1	0.489638	1.40409	0.00404796	0.406917	0.820852	0.331213	1.15618	1.67003	0.951728	0.319375	1.28271	1.54277	1.50086	1.62053	1.1318	1.34378	1.64003	1.34649	1.49361	1.58818	1.87401	2.66294	1.84179	1.74812	1.84292	1.62737
PK103124_11:46695514-46697523	ARHGAP1	0.281104	1.21512	0.0268155	0.421592	2.19388	1.91278	3.90212	4.0035	3.57619	1.68398	3.54882	4.43239	3.13817	4.41454	4.21137	4.64723	4.48274	4.03946	4.07578	3.50409	4.55457	6.46714	4.76411	4.52826	4.68043	4.67212
PK103125_11:46699019-46700149	ARHGAP1	-0.06971	0.95283	0.548005	0.800917	0.983556	1.05327	1.95106	1.99031	2.5091	3.13568	2.20198	1.6897	1.73964	1.78817	2.10568	1.62373	2.27417	1.82919	2.25307	1.68902	1.9689	1.81431	1.84179	1.8113	2.07694	2.17857
PK103128_11:46704287-46707049	ZNF408	0.0461671	1.03252	0.684614	0.872491	3.30566	3.25949	10.0203	8.96783	11.7957	14.8074	9.40652	7.90974	7.36787	8.71732	8.60698	8.14665	8.11266	8.84107	8.73382	8.97449	9.9394	14.017	9.55277	10.1517	9.59489	10.9979
PK103134_11:46718739-46720460	F2	-0.0102752	0.992903	0.950807	0.989662	1.70802	1.7183	3.32403	3.08841	4.09531	5.4584	3.65572	2.9386	2.01252	2.9896	2.81635	2.46359	3.28005	2.94702	2.73407	2.84864	2.87033	4.1261	3.3889	3.70685	3.10079	3.64845
PK103135_11:46720565-46722497	F2	-0.0631082	0.9572	0.456439	0.748842	1.84997	1.91308	3.32403	3.45445	3.20127	3.51312	4.4681	3.67326	4.26381	3.8278	3.55334	4.36727	3.71739	3.73459	3.41758	3.2772	3.15499	4.00904	4.37119	3.22243	3.51032	3.64845
PK103136_11:46722765-46730534	F2	0.100783	1.07236	0.101661	0.493028	4.38009	4.2793	21.1726	19.2397	19.323	18.9883	19.7965	18.8071	18.7267	20.4242	20.2409	17.3571	20.5987	19.3081	18.6575	19.8397	19.5941	26.0441	20.4071	20.7668	20.7987	22.3107
PK103139_11:46733497-46734492	F2	0.0228817	1.01599	0.853247	0.950033	0.378028	0.355147	1.01166	1.14386	1.12477	1.30653	1.51787	1.4693	1.36442	1.53671	1.07916	1.2038	1.15895	1.24486	1.16451	1.76465	1.28097	1.22905	1.35065	1.30582	1.17011	1.28615
PK103141_11:46735162-46738521	F2	-0.0418452	0.971412	0.534066	0.793434	2.80317	2.84502	7.44294	7.22917	7.26774	8.24567	7.35419	7.1506	5.8329	6.98504	7.73838	6.43893	6.3633	6.52918	7.24021	7.05859	7.59095	6.84756	7.04793	7.28733	6.96214	6.82444
PK103142_11:46738840-46739959	F2	0.24703	1.18676	0.141328	0.52781	0.807738	0.560708	1.44523	1.3955	0.663326	0.667783	1.17582	2.17946	1.22798	1.87199	1.78983	2.26762	1.70563	1.75297	1.77208	1.71423	1.9689	1.87284	1.71901	1.62175	1.69666	1.65362
PK103146_11:46746923-46747975	CKAP5	0.0476766	1.0336	0.695853	0.878111	0.462944	0.415268	1.30071	1.50989	1.12477	0.92909	1.02617	1.39584	1.09154	1.39701	1.71087	1.7917	1.59629	1.27027	1.13919	1.13442	1.23353	1.72652	1.49799	1.22158	1.6089	1.36489
PK103147_11:46748095-46750222	CKAP5	-0.153044	0.899351	0.087621	0.480405	2.07828	2.23132	4.16708	4.91858	6.43137	5.4584	5.08807	4.33444	4.74136	3.85574	4.26401	3.69539	4.02353	4.11567	4.22768	3.85701	4.34107	4.18462	4.51853	4.17021	4.8267	3.96343
PK103149_11:46753192-46754523	CKAP5	0.104711	1.07528	0.234225	0.6009	1.34718	1.24247	2.33646	2.1047	1.98998	2.03238	2.67231	2.98758	2.18307	2.15139	2.76371	2.29562	2.40537	2.71838	2.25307	2.54613	2.60939	2.66294	2.11192	2.84332	2.74975	2.51979
PK103150_11:46754823-46756271	CKAP5	0.0615698	1.0436	0.526516	0.789407	1.26778	1.20621	2.67368	2.67662	2.45142	1.77108	2.22336	2.30191	2.52418	2.17933	2.26361	1.93168	2.36164	2.38811	2.65812	2.49572	2.11123	2.13621	2.84864	2.65377	1.93068	2.38856
PK103151_11:46756774-46758098	CKAP5	0.177854	1.1312	0.1771	0.557059	0.880664	0.70281	1.54158	1.57852	1.03825	0.900056	1.47511	2.05702	1.73964	2.20727	1.73719	1.95967	2.1867	1.95621	1.82271	2.09237	1.70796	1.81431	1.84179	1.57962	1.57965	1.78485
PK103154_11:46766801-46767677	CKAP5	-0.0107953	0.992545	0.962294	0.99427	0.354598	0.365393	1.56567	1.25824	1.47085	1.74204	1.34684	1.10198	1.15976	0.949965	1.44766	0.78387	1.20269	1.27027	1.54424	1.084	1.35214	1.22905	1.30153	1.20051	1.40413	1.18115
PK103156_11:46772411-46773794	CKAP5	0.0400925	1.02818	0.741362	0.899694	1.21069	1.1706	2.28828	2.67662	2.27838	1.77108	1.77441	2.00805	1.73964	2.68225	2.79003	2.4356	2.82085	2.18486	2.32902	2.94948	2.46706	1.668	2.18559	2.37997	2.04769	1.99484
PK103157_11:46775290-46776250	CKAP5	-0.0483673	0.96703	0.676178	0.868256	0.589897	0.638265	1.56567	1.3955	1.7881	1.2775	1.77441	1.71419	1.67142	1.25731	1.44766	1.62373	1.57443	1.37189	1.87334	1.61339	1.70796	1.31684	1.17875	1.2637	1.6089	1.52238
PK103158_11:46777972-46779018	CKAP5	-0.135545	0.910326	0.308371	0.653694	0.547198	0.682742	1.44523	1.304	1.73041	1.59687	1.62476	1.93458	1.22798	1.67641	1.34237	2.12765	1.42136	1.65135	1.77208	1.61339	0.901425	1.05347	1.81724	1.62175	1.55039	1.15491
PK103159_11:46783409-46784650	CKAP5	-0.0923085	0.938021	0.367987	0.693056	0.941523	1.03383	2.16785	2.28771	1.7881	1.82915	2.28749	2.5223	1.80786	2.12345	1.60558	1.87569	1.55256	2.13405	1.89866	2.04195	1.82657	1.96063	1.96458	1.95873	1.93068	1.94234
PK103161_11:46787971-46790151	CKAP5	0.0451125	1.03176	0.719312	0.888919	1.25436	1.20925	1.95106	2.33347	1.96114	2.17755	1.83855	2.62026	1.87608	2.57049	2.73739	3.0235	2.44911	2.66757	3.01254	2.36967	2.41961	1.58021	2.11192	2.82226	2.04769	2.25732
PK103164_11:46804736-46806210	CKAP5	-0.100147	0.932938	0.307714	0.653253	0.818488	0.918636	1.83063	1.96743	2.27838	1.74204	1.66752	2.25293	2.08074	1.48083	2.0004	1.59573	1.72749	1.77838	1.84803	1.96632	1.68424	1.58021	2.06281	1.64281	1.81367	1.49613
PK103165_11:46807862-46808938	CKAP5	-0.181116	0.88202	0.17216	0.553086	0.57272	0.753836	1.6861	1.57852	2.0765	2.40983	1.73165	1.24891	1.2962	1.45289	1.78983	1.56774	1.48696	1.77838	1.46829	1.96632	1.56563	0.84863	1.35065	1.47432	1.6089	1.2599
PK103167_11:46821048-46823593	CKAP5	-0.335655	0.792424	0.0159416	0.408089	2.1896	2.52526	4.86561	5.44476	7.70035	10.4813	5.17359	3.86916	5.86701	5.19687	5.07996	3.94734	4.61394	4.82702	4.73399	4.10911	4.57829	3.30673	4.69043	4.42295	5.17773	5.11833
PK103168_11:46829765-46831333	CKAP5	-0.100117	0.932958	0.234614	0.601113	1.27519	1.3753	2.38463	2.56224	2.85518	2.8163	2.67231	2.71821	2.72884	2.34697	2.42154	2.4356	2.77711	1.75297	2.60749	2.52092	2.32473	2.13621	2.25927	2.40103	2.74975	2.62479
PK103169_11:46833154-46834078	CKAP5	0.0926145	1.0663	0.623102	0.841008	0.279065	0.186451	1.1321	0.823576	1.61505	1.62591	0.940652	0.808116	1.6373	1.22937	1.10548	0.531912	1.29015	1.34649	1.06325	1.05879	1.49447	0.790103	1.0314	1.22158	1.31637	1.46988
PK103173_11:46842273-46843928	CKAP5	-0.00541732	0.996252	0.974476	0.998769	1.2028	1.20822	2.28828	2.53936	2.73982	2.90341	2.05233	1.8856	2.49007	2.09551	1.86879	2.29562	2.44911	2.38811	2.50623	1.96632	2.39589	2.77999	2.16104	1.68493	2.39872	2.33606
PK103174_11:46844310-46845306	CKAP5	-0.251234	0.840178	0.115132	0.505563	0.70139	0.952623	1.78245	1.55564	2.0765	3.74539	1.66752	1.22442	2.55829	1.81611	1.6319	1.37177	1.81496	1.62594	1.39235	1.38651	2.08751	1.19979	1.69445	1.49538	1.75516	1.75861
PK103175_11:46847315-46848845	LRP4-AS1	0.0477325	1.03364	0.613094	0.835944	1.49008	1.44235	2.74594	2.65375	2.62446	2.23562	2.45852	2.64474	2.69473	3.18518	2.6321	3.30345	3.10512	3.25189	2.86064	3.22678	3.01266	2.80926	2.62763	2.33784	2.28171	2.51979
PK103177_11:46850576-46851637	LRP4-AS1	0.244039	1.1843	0.21531	0.587076	0.339302	0.0952628	0.915313	0.915085	0.605645	0.522613	0.726868	1.64072	0.750431	1.39701	1.34237	1.8197	1.53069	1.47351	1.6455	1.48735	1.25725	1.17052	1.12963	1.17945	0.936086	0.787436
PK103180_11:46858392-46859551	LRP4-AS1,LRP4	-0.058184	0.960472	0.493658	0.770338	1.44008	1.49826	3.32403	2.83676	2.91286	3.01954	2.65093	2.81616	2.52418	2.65431	2.36889	3.07949	2.60217	2.82	2.83533	2.62176	2.94149	3.21894	2.67674	2.61165	2.63274	2.17857
PK103182_11:46867146-46867994	LRP4-AS1,LRP4	0.0506281	1.03572	0.676538	0.868387	0.463747	0.413119	1.22845	1.25824	1.38433	1.16136	1.60338	1.34686	1.67142	1.20143	1.28973	1.14781	1.57443	1.14324	1.26577	1.28567	1.73168	1.08273	1.54711	1.09521	1.57965	1.44363
PK103183_11:46868385-46869291	LRP4-AS1,LRP4	0.302305	1.23311	0.101998	0.493441	0.340867	0.0385626	0.963487	1.16673	0.519124	0.406477	0.705489	1.4693	1.26209	1.31319	0.76331	1.67972	1.29015	1.21946	1.24046	0.983161	1.16236	1.3461	1.30153	1.51644	1.19936	1.36489
PK103185_11:46871126-46872756	LRP4-AS1,LRP4	-0.0741494	0.949902	0.428969	0.731816	1.78119	1.85534	3.82986	3.47732	3.48967	4.93579	3.69847	3.25695	3.85449	3.60428	3.47438	2.57557	3.47686	2.99784	3.62011	2.77302	3.29732	3.89199	3.217	3.74897	3.7736	3.56971
PK103186_11:46872926-46873981	LRP4-AS1,LRP4	0.102455	1.0736	0.372359	0.696184	0.821519	0.719065	1.66202	1.78442	1.55737	1.24846	1.75303	1.86112	0.784542	1.73229	1.78983	2.12765	1.61816	1.9054	1.7974	1.38651	1.75541	2.16547	1.64534	1.70599	1.84292	1.8636
PK103187_11:46874530-46877057	LRP4	0.181269	1.13388	0.0269571	0.421592	2.29778	2.11651	4.62474	4.5983	3.80691	3.10664	4.70326	4.6283	3.8886	4.05132	4.81675	4.95518	5.05128	4.97945	4.91119	4.66371	5.52716	5.79409	4.49398	4.86524	4.41716	4.43589
PK103188_11:46878641-46881035	LRP4	0.179902	1.13281	0.119185	0.509439	1.64441	1.46451	2.96272	2.97403	2.0765	1.50977	2.88609	3.33042	2.72884	3.18518	2.94796	2.88352	3.95793	3.25189	3.51884	2.7226	3.53453	2.57515	2.77497	2.73802	3.42257	2.70353
PK103190_11:46883554-46885101	LRP4	-0.149758	0.901402	0.126857	0.515764	1.38627	1.53603	2.28828	2.6995	2.45142	4.0938	3.03574	2.81616	2.83117	2.73813	2.81635	3.24746	2.99578	2.51513	3.1138	2.26883	2.89405	2.22399	2.40661	2.84332	2.45723	2.30981
PK103191_11:46885163-46886916	LRP4	0.0240743	1.01683	0.816218	0.934188	1.57973	1.55566	2.89046	3.38581	2.88402	3.30988	2.56541	2.62026	3.03584	3.15724	2.94796	2.60357	2.71151	2.21027	2.75938	3.15116	3.03638	4.21388	3.217	3.26456	2.54499	2.78227
PK103192_11:46887495-46890820	LRP4	0.239774	1.18081	0.0337151	0.428498	2.1932	1.95343	3.99847	4.52967	2.99939	2.23562	3.65572	4.70177	3.10406	4.35866	4.0008	5.01117	4.76701	4.49675	4.55678	4.68892	4.45968	5.7063	4.22385	4.75993	4.59267	3.46472
PK103193_11:46892457-46893384	LRP4	0.360632	1.28399	0.00430503	0.406917	0.762015	0.401382	1.08392	1.41838	0.951728	0.871022	1.19719	1.51828	1.70553	1.45289	1.68455	1.31578	1.53069	1.54973	1.6455	2.01674	1.4233	2.25326	1.54711	1.91661	1.46264	1.60112
PK103194_11:46893451-46903357	LRP4	0.0181394	1.01265	0.758317	0.907829	4.50298	4.48484	22.5697	22.0307	24.0816	25.2596	23.1315	21.2804	20.364	21.3183	23.1362	20.6606	21.2547	22.2297	21.4169	21.5035	22.7966	27.478	22.4699	22.7676	21.2667	23.6231
PK103196_11:46905214-46906738	LRP4	0.178712	1.13187	0.17184	0.552827	0.8432	0.664488	1.90289	1.78442	1.09593	0.871022	1.23995	2.05702	1.50086	1.62053	1.81615	1.87569	1.94616	2.08324	1.56956	2.09237	1.44702	1.84357	1.74356	1.9798	1.57965	1.60112
PK103197_11:46907547-46908560	LRP4	-0.0597523	0.959429	0.571035	0.813371	0.854426	0.914179	1.90289	1.96743	1.9323	2.38079	2.09509	1.51828	2.18307	1.42495	1.92144	1.51175	2.07737	1.82919	1.92397	1.76465	1.49447	1.60947	1.94002	1.74812	2.1647	1.49613
PK103198_11:46908843-46910486	LRP4	-0.0345789	0.976317	0.728006	0.893245	1.05427	1.08885	1.97515	2.01319	1.87462	2.40983	2.28749	1.98356	1.80786	2.76607	1.92144	2.18364	2.23044	2.08324	1.82271	2.26883	1.94518	2.19473	1.79268	2.46421	2.22321	1.67986
PK103199_11:46911583-46912434	LRP4	0.0209958	1.01466	0.858737	0.952359	0.445591	0.424595	1.39706	1.67003	0.778687	1.01619	1.6889	1.37135	1.36442	1.11761	1.44766	1.42776	1.37762	1.29567	1.44298	1.3613	1.35214	1.02421	1.15419	1.34795	1.52114	1.70611
PK103200_11:46912638-46913745	LRP4	-0.111423	0.925675	0.311373	0.65555	0.885893	0.997316	1.85471	1.99031	1.9323	2.6421	2.22336	2.05702	2.18307	1.50877	1.86879	1.67972	1.8587	1.9054	1.26577	1.73944	1.82657	2.39957	1.66989	2.00086	1.81367	1.99484
PK103210_11:46937119-46938511	C11orf49	-0.258417	0.836005	0.0499996	0.44239	1.6349	1.89331	3.68534	2.97403	4.4414	6.6488	3.54882	3.40388	3.75216	2.73813	3.5007	2.49159	2.53657	3.02324	3.4429	2.9999	3.03638	2.57515	3.24156	3.24349	3.33481	3.59596
PK103215_11:46946027-46946957	C11orf49	-0.105246	0.929646	0.493403	0.77027	0.363212	0.468459	1.30071	1.21249	1.9323	2.29369	1.60338	1.053	1.19387	1.11761	1.0002	1.11981	1.35576	1.24486	1.49361	1.31088	1.28097	0.702314	1.52255	1.11627	1.25787	1.52238
PK103217_11:46949607-46951145	C11orf49	-0.0817815	0.94489	0.4034	0.715748	1.2566	1.33838	2.11967	2.60799	2.2207	3.07761	2.54404	2.3264	2.08074	2.79401	3.0006	2.46359	2.75524	2.92162	2.10118	2.4453	2.39589	2.07768	2.55395	2.0851	1.90143	2.57229
PK103219_11:46955136-46956959	C11orf49	-0.0277	0.980983	0.784161	0.919641	1.70422	1.73192	3.61308	3.27143	3.74923	3.30988	3.93364	2.98758	2.89939	3.46458	3.34277	2.51958	3.36752	3.09946	3.62011	3.22678	2.41961	2.89705	3.92916	3.22243	3.2178	3.54346
PK103222_11:46963911-46965549	C11orf49	-0.202576	0.868998	0.0993563	0.490965	1.34535	1.54792	3.17951	2.53936	3.23011	4.73255	3.01436	2.27742	3.06995	2.37491	2.55314	2.29562	2.3179	2.92162	2.58217	2.89906	2.39589	2.37031	2.18559	2.37997	2.01844	3.30723
PK103223_11:46965708-46966714	C11orf49	-0.212042	0.863315	0.0950765	0.486716	0.317377	0.529419	1.54158	1.21249	1.52853	1.88721	1.49649	1.64072	1.6373	1.50877	0.868594	1.11981	1.55256	0.99081	1.18983	1.15963	1.32842	1.112	1.37521	1.30582	1.46264	0.918675
PK103224_11:46968414-46969226	C11orf49	-0.116209	0.922609	0.302714	0.649645	0.540457	0.656666	1.49341	1.57852	1.9323	1.80011	1.64614	1.44481	1.84197	1.45289	1.55294	1.03583	1.29015	1.60054	1.39235	1.89069	1.32842	1.22905	1.17875	1.5375	1.46264	1.60112
PK103225_11:46973872-46974766	C11orf49	-0.0624507	0.957636	0.631612	0.845362	0.284086	0.346537	1.10801	1.21249	1.75926	1.21943	1.53925	1.24891	1.43264	1.17349	1.1318	0.867856	1.26829	1.57513	1.13919	1.084	1.16236	1.31684	1.05596	1.32688	0.848328	1.33864
PK103229_11:46995975-46999351	C11orf49	-0.308104	0.807703	0.0133831	0.407216	2.71234	3.02044	7.3225	7.36643	9.40192	14.7203	8.46587	5.9017	8.52763	6.45417	7.29093	5.73905	6.38517	6.83405	6.60733	5.9998	6.59463	5.85262	7.17072	6.55017	6.4941	7.00818
PK103232_11:47014178-47015533	C11orf49	0.2532	1.19185	0.0566266	0.448825	0.578652	0.325452	1.30071	1.46414	1.12477	0.78392	0.897895	1.6897	1.05743	1.36907	1.28973	1.48375	1.59629	1.44811	1.62019	1.6386	1.25725	1.08273	1.47343	1.17945	1.90143	1.73236
PK103233_11:47016519-47017766	C11orf49	-0.0349933	0.976036	0.781639	0.91859	0.626629	0.661622	1.61384	1.12098	2.0765	1.71301	1.66752	1.39584	1.50086	1.25731	1.65823	1.8197	1.31202	1.70216	1.46829	1.68902	1.6368	0.819366	1.49799	1.87449	1.90143	1.46988
PK103235_11:47027642-47028505	C11orf49	-0.312785	0.805086	0.0488278	0.441484	0.107428	0.420213	1.39706	1.21249	1.18245	2.4679	1.45374	0.955046	1.50086	1.06173	1.31605	0.83986	1.07148	1.27027	0.961986	0.857114	1.35214	0.994945	0.884061	1.03202	1.0531	1.2599
PK103238_11:47037443-47040155	C11orf49	-0.173851	0.886473	0.814273	0.933272	1.84398	2.01783	2.96272	0.114386	9.3154	8.85539	6.56319	2.22844	5.45768	2.79401	0.026321	2.15564	2.58031	5.13189	4.27831	0.100837	2.728	8.19366	6.80236	2.90651	3.07153	0.0787436
PK103242_11:47053147-47054512	C11orf49	-0.0869682	0.941499	0.410242	0.720236	0.944758	1.03173	2.09558	2.63087	2.13418	2.29369	1.90268	1.59174	2.2854	1.76023	2.02672	1.70772	1.90243	2.43892	1.67082	2.24362	2.11123	1.60947	1.79268	1.72706	1.84292	1.8636
PK103249_11:47076893-47077771	C11orf49	0.0598416	1.04235	0.657563	0.858603	0.53653	0.476689	1.42114	1.37263	0.894048	1.56784	1.45374	1.2734	1.77375	1.50877	1.44766	1.2038	1.61816	1.67676	1.44298	1.53776	1.6368	0.907156	1.64534	1.24264	1.37488	1.33864
PK103250_11:47079499-47080684	C11orf49	-0.200792	0.870073	0.134097	0.522001	1.03275	1.23354	2.2642	2.47073	3.11475	3.07761	2.58679	1.91009	2.62651	1.39701	2.10568	1.95967	1.44322	2.15946	2.02523	1.73944	2.34845	1.668	2.08737	1.9798	2.86676	2.15232
PK103255_11:47089729-47091550	C11orf49	-0.0451345	0.969199	0.558135	0.806297	1.60186	1.64699	3.22768	3.08841	3.72039	3.45505	3.05712	2.9386	2.72884	3.32488	3.0006	2.74354	3.08325	3.3027	2.68344	3.22678	3.15499	2.48736	3.06966	3.01182	3.24705	3.0185
PK103260_11:47110550-47111835	C11orf49	-0.135022	0.910656	0.205084	0.579553	1.36671	1.50173	2.74594	2.97403	3.60503	3.65829	2.54404	2.5223	2.89939	2.29109	2.94796	2.15564	2.75524	2.8454	2.10118	2.09237	2.8466	2.63368	2.01369	2.59058	2.98378	2.91351
PK103262_11:47116351-47117384	C11orf49	-0.118503	0.921143	0.324101	0.66475	0.468553	0.587056	1.54158	1.55564	1.98998	1.71301	1.43236	1.34686	1.53497	1.36907	1.57926	0.951842	1.18082	1.24486	1.11388	1.46214	1.18609	1.60947	1.25242	1.70599	1.6089	1.46988
PK103263_11:47117606-47120090	C11orf49	-0.0140227	0.990327	0.885758	0.963863	2.46029	2.47431	5.17874	5.6964	5.76805	5.63261	5.7508	5.65681	5.21891	5.50421	5.68534	5.4031	4.94195	4.92864	5.36687	5.92417	5.43227	6.64272	5.32892	4.65463	6.37709	5.61704
PK103265_11:47123509-47124773	RP11-390K5.3,C11orf49	0.0238387	1.01666	0.782806	0.919082	1.16283	1.13899	2.40872	2.44785	2.30722	2.26466	2.37301	2.22844	2.01252	2.12345	2.132	1.59573	2.1867	2.18486	2.50623	2.06716	1.9689	1.81431	2.18559	2.23254	2.662	2.57229
PK103266_11:47125034-47126143	RP11-390K5.3,C11orf49	0.127856	1.09267	0.323246	0.6642	0.451568	0.323712	1.3248	1.02947	0.894048	0.812954	1.43236	1.39584	1.73964	1.20143	1.02652	1.65173	1.26829	1.27027	1.34172	1.13442	1.30469	1.49242	1.64534	1.47432	1.43338	1.28615
PK103269_11:47129511-47130589	RP11-390K5.3,C11orf49	-0.143569	0.905277	0.230994	0.598369	0.867854	1.01142	1.95106	1.73866	2.82634	2.555	2.11647	1.81214	2.01252	1.48083	2.10568	1.56774	1.90243	1.85459	2.27839	1.26046	1.85029	1.43389	1.94002	2.00086	1.90143	1.75861
PK103271_11:47134185-47135331	C11orf49	0.214623	1.1604	0.0612886	0.453613	0.538911	0.324289	1.3248	1.53277	1.21129	0.92909	1.21857	1.76316	1.02332	1.20143	0.973878	1.2038	1.55256	1.21946	1.36703	1.3613	1.35214	1.63873	1.62078	1.64281	1.55039	1.18115
PK103272_11:47138477-47139954	C11orf49	0.104887	1.07541	0.332916	0.670373	0.896773	0.791886	1.85471	1.87592	1.29781	1.53881	1.45374	2.08151	1.60319	1.59259	1.81615	2.12765	1.70563	1.80378	1.92397	2.09237	2.49078	1.60947	1.69445	1.70599	1.75516	1.78485
PK103275_11:47143983-47145832	C11orf49	0.0209586	1.01463	0.815865	0.93406	1.51505	1.49409	3.03498	3.22567	2.42258	1.94528	2.56541	2.96309	3.00172	3.32488	2.81635	2.79953	3.01765	2.71838	3.36695	3.22678	2.60939	2.98483	2.77497	2.50634	2.60349	2.75603
PK103278_11:47147391-47148465	C11orf49	0.154289	1.11287	0.34843	0.680383	0.57772	0.423431	0.987574	1.25824	0.576805	1.01619	1.56063	2.00805	1.43264	1.56465	1.21077	1.73571	1.55256	1.47351	1.46829	1.26046	1.9689	1.52168	1.37521	1.89555	1.25787	1.07616
PK103280_11:47150864-47152893	C11orf49	0.0527097	1.03721	0.669042	0.864525	1.76554	1.71283	3.13133	3.59171	1.98998	1.94528	2.67231	4.48137	3.27461	3.6881	3.73759	4.1993	3.56432	3.37892	3.46821	3.40325	3.46337	3.89199	3.75726	2.88545	3.07153	3.09725
PK103281_11:47153574-47154716	C11orf49	0.0121731	1.00847	0.937185	0.984505	0.645871	0.633698	1.61384	1.76154	0.865207	0.696817	1.32546	1.93458	1.70553	1.73229	2.02672	1.7917	1.83683	1.27027	1.94929	1.6386	1.56563	1.25831	1.66989	1.2637	1.55039	1.60112
PK103283_11:47156593-47158420	C11orf49	-0.0734897	0.950336	0.576776	0.816452	1.78614	1.85963	2.6255	3.34006	4.75864	6.06812	3.63434	3.18349	2.9335	3.9675	3.02692	2.77154	3.21445	3.37892	3.18974	3.50409	3.01266	4.06757	3.0451	3.32774	3.13004	4.61962
PK103284_11:47158989-47162541	C11orf49	0.0789969	1.05628	0.305097	0.651402	2.57338	2.49438	5.73275	5.9023	5.10472	5.08096	4.85291	6.34249	4.84369	5.67185	5.89591	6.83086	5.77289	5.81783	6.45543	6.42836	5.76437	6.84756	5.84462	5.98151	4.79744	5.77453
PK103285_11:47163474-47170556	ARFGAP2,RP11-390K5.6,C11orf49	0.0479188	1.03377	0.368237	0.693308	3.97457	3.92665	16.9333	13.8635	14.0452	14.4299	15.9911	15.8685	14.9063	14.7524	15.8189	15.3135	15.4381	15.2178	15.6703	15.4028	15.68	17.353	16.4779	15.4382	14.5971	15.9325
PK103286_11:47171006-47173062	ARFGAP2	0.0205247	1.01433	0.795618	0.924972	2.27474	2.25421	5.05831	5.26174	5.42197	3.45505	4.57499	4.75074	3.68394	4.77776	5.47477	5.09515	4.22033	4.42054	4.58209	4.71413	5.2425	5.58925	4.37119	5.01267	4.79744	5.45956
PK103287_11:47174089-47175984	ARFGAP2	-0.149835	0.901354	0.102013	0.493464	1.74862	1.89846	3.63716	3.38581	4.41256	5.22613	3.63434	4.04058	3.20639	3.46458	3.1322	3.13548	2.97391	3.65838	3.49353	3.25199	3.17871	3.42378	3.09421	3.55942	3.36406	3.59596
PK103288_11:47177917-47185947	MIR6745,PACSIN3	0.0840118	1.05996	0.226763	0.595329	4.52317	4.43916	22.8106	21.1156	23.5625	24.4467	21.4426	20.9865	18.8631	21.0948	21.32	21.2205	20.7518	20.2227	19.8473	22.4614	24.2436	29.6142	22.3471	23.3153	23.5777	23.6493
PK103290_11:47189683-47192194	RP11-390K5.1	-0.146867	0.903209	0.105389	0.496879	2.05024	2.19711	4.21526	4.8957	4.98936	6.41653	3.97639	4.6283	4.60492	4.07926	3.76391	4.33928	3.62992	4.49675	4.1011	4.10911	4.03269	3.65789	3.78182	4.27552	5.11922	4.22591
PK103301_11:47217377-47218392	DDB2	-0.0893903	0.93992	0.478106	0.761629	0.620099	0.709489	1.80654	1.64715	1.58621	1.10329	1.90268	1.4693	1.53497	1.48083	1.76351	1.95967	1.55256	1.77838	1.51893	1.28567	1.02003	1.668	1.91546	1.43219	1.46264	1.73236
PK103302_11:47218622-47220519	RP11-17G12.2,DDB2	-0.123781	0.917779	0.253653	0.61489	1.94848	2.07226	4.5043	3.98062	5.10472	6.53266	3.91226	3.64877	4.05915	3.66016	3.10588	3.5834	3.80486	3.76	3.67074	4.03348	3.89036	3.68715	4.02739	3.05394	4.30015	4.38339
PK103303_11:47220547-47222201	RP11-17G12.2,DDB2	0.0346636	1.02432	0.671147	0.865668	1.62582	1.59116	3.05907	3.06553	2.71098	3.33892	3.52745	2.9386	2.86528	2.9896	2.6321	2.88352	3.21445	3.48054	3.29101	3.12595	3.24987	3.0141	3.48713	2.78014	2.42797	2.70353
PK103304_11:47222925-47224646	DDB2	0.053474	1.03776	0.581497	0.819072	1.37502	1.32154	2.69776	2.42498	1.81694	2.4679	2.1806	2.5223	2.96761	2.59843	2.47418	2.88352	2.33977	2.87081	2.53154	2.77302	2.25356	2.72147	3.19244	2.44315	2.22321	2.57229
PK103307_11:47226989-47229796	DDB2	0.120054	1.08678	0.251333	0.613276	1.94492	1.82487	3.32403	3.93487	2.6533	1.97432	3.33504	4.18751	4.09326	3.91162	3.76391	4.1993	4.08913	3.76	3.54416	3.88222	4.22246	3.86273	4.10106	3.70685	3.33481	3.93718
PK103309_11:47231341-47233208	DDB2	0.0668035	1.04739	0.549079	0.801429	1.76211	1.69531	3.34812	3.68322	2.30722	1.71301	3.09988	4.01609	3.99093	3.18518	3.39541	3.5834	3.62992	3.04865	3.36695	3.50409	3.6057	3.8042	2.99598	3.09606	3.36406	3.49097
PK103310_11:47233317-47235911	DDB2	0.0149494	1.01042	0.816688	0.934335	2.32961	2.31466	5.56414	5.49051	5.13356	4.79062	4.63913	4.99563	4.43437	4.3866	5.52742	4.64723	4.78888	4.49675	4.60741	5.31915	4.95784	6.17451	5.05879	5.09692	5.03146	4.77711
PK103311_11:47237261-47239112	DDB2	-0.0506892	0.965475	0.614525	0.836665	2.17555	2.22624	5.4437	4.32378	5.07588	5.10999	4.81015	4.57933	4.29792	4.72188	4.39561	3.97534	3.9798	4.80162	3.18974	4.41162	4.72062	6.46714	4.29752	4.65463	3.7736	4.90835
PK103312_11:47239596-47241958	ACP2	0.180678	1.13342	0.121944	0.511453	1.97888	1.7982	3.39629	3.70609	2.3649	1.88721	3.63434	3.7957	3.27461	4.13514	3.86919	4.61923	3.73926	3.37892	3.74668	3.88222	3.74803	5.20883	4.22385	3.72791	3.94911	3.83219
PK103313_11:47242079-47246235	ACP2	-0.0914757	0.938562	0.292282	0.642278	3.46324	3.55472	11.2728	11.7817	14.1606	15.5623	12.2071	9.69739	10.2332	12.0981	10.1336	10.3583	9.51215	10.5178	9.64518	10.5375	11.8846	13.2269	10.707	12.1315	10.7942	11.3391
PK103315_11:47246879-47247991	ACP2	0.275337	1.21028	0.0964396	0.487944	0.470429	0.195092	0.9394	1.21249	0.519124	0.522613	1.23995	1.61623	1.12565	1.53671	1.31605	1.34378	1.20269	1.16865	1.13919	1.23525	1.47075	1.75579	1.79268	1.32688	1.17011	1.57487
PK103316_11:47249426-47253246	NR1H3	-0.0763115	0.94848	0.292587	0.642491	2.82721	2.90353	7.10572	7.52657	7.98875	9.378	8.05968	6.68533	6.8221	6.25859	7.97527	6.97084	7.65346	7.31675	6.43012	7.31068	7.87561	6.99388	6.63046	7.07672	6.61111	6.98193
PK103317_11:47255774-47257399	NR1H3	-0.0899285	0.939569	0.424218	0.72882	1.22783	1.31776	2.77003	2.37922	2.68214	3.22278	2.45852	1.83663	3.20639	1.78817	2.15832	2.49159	2.0555	2.79459	2.3037	2.34446	2.39589	2.75073	1.69445	2.54846	2.07694	2.44105
PK103318_11:47260095-47262738	NR1H3	-0.0369654	0.974703	0.722433	0.890591	2.71173	2.7487	6.69624	5.6049	8.10411	9.26187	6.62732	5.53437	6.13989	6.67769	6.58026	6.019	6.80064	4.85243	5.34156	6.05022	5.90671	8.45703	6.72868	7.03459	7.75197	6.61446
PK103319_11:47263269-47264641	NR1H3	-0.0821409	0.944655	0.506848	0.778002	1.03882	1.12096	2.50507	2.12757	1.55737	1.1904	2.13785	2.49781	2.49007	2.26315	2.28993	2.63156	1.9899	1.98162	2.48091	2.04195	2.30101	2.37031	1.96458	1.91661	1.90143	1.57487
PK103321_11:47265421-47268214	NR1H3	0.074776	1.0532	0.308238	0.653612	2.41489	2.34011	5.29918	4.94146	4.70096	4.23897	4.33983	5.38744	5.25302	5.64391	4.92203	5.93501	5.33555	5.53837	4.60741	5.92417	4.91039	5.38441	5.20614	5.6024	5.32399	5.45956
PK103323_11:47273091-47274125	MADD	0.206173	1.15362	0.0830368	0.475534	0.785637	0.579463	1.61384	1.83017	1.06709	1.01619	1.32546	1.83663	1.43264	1.95581	1.31605	1.45576	1.94616	1.82919	1.51893	1.71423	1.9689	1.87284	1.62078	1.55856	1.84292	1.33864
PK103324_11:47274161-47276470	MADD	-0.064294	0.956413	0.504062	0.776443	2.64858	2.71288	6.47945	6.15395	8.07527	9.26187	7.1404	5.19153	6.24222	5.50421	6.34337	5.17914	6.0353	6.65621	6.10102	5.74771	6.3337	7.43282	5.69728	6.27637	5.67502	6.7457
PK103325_11:47279044-47280272	MADD	-0.0023405	0.998379	1	1	1.13224	1.13458	1.8788	2.92827	2.04766	2.11949	2.35163	2.03253	1.67142	1.98375	2.34257	2.46359	2.42724	2.54054	1.74676	2.34446	1.9689	1.49242	2.25927	2.29572	2.54499	2.23107
PK103327_11:47281796-47284339	MADD	-0.119149	0.920731	0.25208	0.613707	2.62091	2.74006	5.80501	5.6049	8.59439	10.5103	6.71284	5.85272	7.19732	5.56009	5.58006	5.48709	6.01343	5.89405	6.17696	5.82334	5.85926	6.35009	5.96741	6.48699	6.46485	6.45697
PK103328_11:47284464-47286043	MADD	0.0580112	1.04103	0.488942	0.767707	1.70546	1.64745	3.37221	3.08841	3.57619	3.28085	3.14263	2.84065	2.76295	2.76607	2.92163	3.52741	3.06138	3.09946	2.98722	2.7226	3.58198	4.03831	3.48713	3.55942	2.89602	3.14974
PK103329_11:47286044-47288462	MADD	-0.0595933	0.959535	0.378863	0.700281	2.63651	2.6961	6.74441	6.58861	6.6621	7.31658	6.37078	6.318	5.59412	6.62181	6.47497	6.019	5.77289	5.99567	5.87318	5.92417	6.64208	7.43282	6.38488	6.25531	5.61652	6.29949
PK103330_11:47288561-47290985	MADD	0.000758431	1.00053	1	1	2.49287	2.49212	6.14223	5.33037	6.14297	6.09715	5.15221	5.36295	5.45768	5.75567	5.02732	5.85103	5.99156	5.2081	5.72129	5.36957	5.28994	5.94041	5.94285	5.68665	5.58727	5.51205
PK103331_11:47293220-47295725	MADD	0.0549459	1.03882	0.480427	0.762922	2.1128	2.05785	4.11891	4.66693	4.03763	3.62926	3.61296	4.53035	3.75216	4.27484	4.47458	4.45126	4.81074	4.29351	4.50615	4.05869	4.10386	3.48231	5.10791	4.02278	4.50492	4.2784
PK103332_11:47297168-47298531	MADD	0.0488802	1.03446	0.556912	0.805676	1.56679	1.51791	2.67368	3.06553	3.14359	2.52596	2.67231	3.08553	2.96761	2.76607	3.05324	2.65956	2.77711	3.02324	2.48091	3.45367	2.49078	2.6922	2.79953	3.15925	3.30556	3.43847
PK103333_11:47299851-47300987	MADD	0.0243319	1.01701	0.870212	0.957444	0.933054	0.908722	1.58975	2.05894	1.9323	1.82915	1.66752	1.61623	2.45596	1.87199	1.92144	1.90368	2.1867	1.49892	2.02523	2.47051	1.4233	1.81431	2.03825	1.74812	2.13545	1.73236
PK103335_11:47303005-47304720	MADD	0.0645193	1.04574	0.556732	0.805576	1.46252	1.398	3.05907	2.63087	2.30722	2.09045	2.92885	2.71821	1.70553	2.68225	3.26381	2.79953	2.88645	3.70919	2.68344	2.77302	2.79916	1.81431	2.67674	2.37997	2.92527	2.86102
PK103336_11:47309261-47310515	MADD	0.0170996	1.01192	0.914655	0.975421	0.434237	0.417137	1.54158	1.18961	1.21129	0.551647	1.04754	2.106	1.39853	1.28525	1.21077	1.76371	1.33389	0.965405	1.51893	1.23525	1.49447	1.668	1.39976	1.22158	1.40413	1.2599
PK103337_11:47311410-47312817	MADD	0.108613	1.07819	0.512114	0.781351	1.07424	0.965625	1.80654	2.17333	1.24013	0.638749	1.6889	3.03656	2.01252	2.43079	2.0004	2.4356	2.60217	2.3627	2.02523	1.73944	1.82657	2.37031	1.86635	2.19041	1.95993	2.07358
PK103338_11:47313250-47314347	MADD	0.0567979	1.04015	0.662863	0.861197	0.978601	0.921803	1.80654	1.55564	2.27838	2.58403	2.33025	1.56726	1.91019	1.73229	1.55294	1.62373	1.9899	2.41351	2.40497	1.68902	1.94518	1.37537	1.79268	1.9798	1.84292	2.20482
PK103339_11:47315062-47317104	MADD	-0.0201901	0.986103	0.869689	0.957202	1.57275	1.59294	3.17951	3.2028	2.2207	2.11949	3.09988	3.30593	2.49007	3.60428	3.52702	3.24746	2.71151	3.15027	2.91127	2.79823	2.79916	2.95557	3.217	3.11712	3.13004	2.93976
PK103341_11:47319496-47320695	MADD	-0.187308	0.878243	0.0671765	0.458935	0.696354	0.883662	2.04741	2.08182	1.9323	1.80011	1.6889	1.6897	1.9443	1.98375	1.5003	1.76371	1.81496	1.44811	1.94929	1.46214	1.6368	1.08273	1.49799	2.04298	1.55039	1.57487
PK103342_11:47321986-47334367	MYBPC3,MADD	0.0334031	1.02342	0.611957	0.83532	5.01512	4.98171	34.4928	31.1358	35.6465	33.8827	30.7636	28.0147	27.9024	30.6783	32.3485	31.0468	29.9797	30.9692	29.2393	29.9234	33.756	40.2953	31.949	33.5302	30.3058	33.466
PK103343_11:47334509-47336642	MYBPC3	0.0363981	1.02555	0.605893	0.832043	2.29045	2.25406	5.05831	4.41528	5.27777	5.63261	4.7674	4.212	4.36615	4.77776	4.52722	4.67522	5.20435	5.2081	4.70867	4.84018	4.4834	5.55999	5.00968	4.38082	5.03146	4.54088
PK103344_11:47336947-47352745	MYBPC3	0.0306856	1.0215	0.653424	0.856425	5.40688	5.3762	43.2847	40.218	44.5293	50.316	42.3507	37.3448	37.2828	39.7868	41.3767	38.8015	41.0007	40.9789	38.5807	41.0154	40.4692	53.9904	42.3367	44.756	39.4326	41.7341
PK103346_11:47352832-47356369	SPI1	-0.064087	0.95655	0.581718	0.819173	3.15947	3.22356	8.93634	7.32068	11.6515	15.8236	9.70582	7.64037	8.45941	8.57762	8.08056	7.25079	9.24975	7.67243	8.02499	7.78966	9.01425	10.6225	9.23352	9.01439	9.24385	9.47548
PK103348_11:47356382-47359395	SPI1	0.155772	1.11402	0.222528	0.591867	2.40934	2.25357	5.22692	4.46104	3.86459	2.11949	4.14742	5.55886	4.5367	6.70563	5.15892	5.85103	4.96381	4.52216	4.83525	5.34436	5.05272	6.29156	5.35348	5.83408	4.97296	5.93202
PK103349_11:47359784-47361180	SPI1	0.0976819	1.07005	0.503495	0.776165	1.03531	0.937627	1.99924	1.83017	3.34547	1.68398	1.49649	1.54277	1.33031	1.84405	2.07936	1.98767	1.88056	1.85459	2.10118	1.61339	1.56563	3.04336	2.23471	2.21147	1.84292	2.15232
PK103351_11:47362960-47364719	SPI1	0.0350207	1.02457	0.75862	0.907967	1.26012	1.2251	2.60142	2.42498	2.39374	2.35176	2.03095	1.91009	2.89939	2.57049	1.84247	2.4356	2.66778	2.71838	2.10118	1.86548	2.53822	2.25326	2.65218	2.16935	2.31096	2.62479
PK103354_11:47367615-47369041	SPI1	-0.225199	0.855477	0.0276384	0.422048	1.44748	1.67268	3.03498	3.86623	3.97995	4.15187	3.18539	2.35088	3.27461	2.84989	2.97428	2.21163	2.71151	2.64216	2.50623	2.84864	2.91777	2.48736	2.72585	2.69589	2.83751	2.86102
PK103355_11:47370139-47371638	SPI1	0.104043	1.07478	0.404108	0.716262	0.919843	0.8158	1.83063	2.21908	1.32665	1.10329	1.6889	1.54277	1.36442	2.06757	1.94776	2.4076	1.66189	1.9054	1.51893	2.47051	1.77913	1.98989	1.71901	1.89555	1.81367	2.15232
PK103356_11:47371681-47373866	SPI1	-0.0180794	0.987547	0.840532	0.944436	2.13126	2.14934	4.48022	3.93487	4.38372	4.79062	4.57499	4.04058	4.43437	4.666	4.31665	4.75921	4.35154	4.03946	3.92389	3.68055	3.91408	5.82335	4.54309	4.17021	4.76819	4.69837
PK103358_11:47375155-47376154	SPI1	0.385584	1.30639	0.00803092	0.406917	0.378201	-0.00738256	0.963487	0.937962	0.980568	0.493579	0.897895	1.12647	0.818652	1.34113	1.07916	1.25979	1.02775	1.16865	1.51893	0.957951	1.23353	1.78505	1.42432	1.15839	1.14086	1.60112
PK103361_11:47383663-47386158	RP11-750H9.5	-0.0530523	0.963895	0.505833	0.77749	1.97973	2.03279	4.04665	4.18651	3.72039	4.90676	3.91226	4.35893	4.33203	4.13514	3.60598	3.72338	4.111	3.73459	3.64542	4.41162	3.70059	3.30673	4.54309	3.60154	3.56883	4.75086
PK103362_11:47388355-47389703	RP11-750H9.5	0.0160461	1.01118	0.938212	0.984889	0.631764	0.615718	1.95106	1.37263	2.59562	0.78392	0.83376	1.17544	0.920984	1.78817	1.97408	1.90368	1.24642	1.9054	1.24046	1.28567	1.23353	2.16547	1.79268	1.66387	1.37488	1.57487
PK103369_11:47396324-47398058	RP11-750H9.5	0.237868	1.17925	0.017176	0.409389	1.66773	1.42986	2.67368	2.60799	2.04766	2.29369	2.20198	3.13451	3.13817	2.73813	2.52682	3.6114	3.54246	3.40432	3.41758	2.94948	2.87033	3.92125	2.79953	2.84332	3.04228	2.99226
PK103370_11:47398832-47399993	RP11-750H9.5	0.130839	1.09493	0.332566	0.670032	0.855935	0.725096	2.14376	2.05894	1.35549	0.638749	1.49649	1.76316	1.53497	1.87199	1.65823	1.90368	1.83683	1.72757	1.49361	1.96632	2.01635	1.72652	1.96458	1.64281	1.63815	2.04733
PK103371_11:47403955-47405286	RP11-750H9.5	-0.0316187	0.978322	0.704073	0.882089	1.74189	1.77351	3.32403	2.97403	3.60503	3.80346	3.80537	3.69774	3.37694	3.4087	3.1322	3.0235	3.23632	3.20108	3.06317	3.17636	3.6057	4.03831	3.19244	3.26456	2.83751	3.83219
PK103373_11:47409197-47410894	SLC39A13	0.0429898	1.03025	0.657751	0.858659	2.32965	2.28666	5.10648	5.14735	6.20065	4.41318	5.96459	4.8487	3.95682	4.13514	4.39561	4.47926	4.92008	4.47135	4.07578	4.6385	4.95784	7.22798	4.32207	5.56028	5.00221	5.11833
PK103376_11:47412461-47416036	SLC39A13	-0.0355209	0.975679	0.719283	0.888898	3.47345	3.50897	11.6823	11.3928	14.3624	15.7365	11.0313	9.2566	8.69818	10.757	10.8179	10.0783	10.1026	10.213	10.0502	10.4114	10.7222	14.6023	12.0085	11.605	10.297	11.0766
PK103377_11:47416248-47417810	SLC39A13	0.264631	1.20133	0.10725	0.498378	1.32094	1.05631	2.21602	1.80729	1.44201	0.812954	1.58201	2.59577	1.6373	2.96165	2.55314	3.13548	2.82085	2.46432	1.99992	2.87385	2.06379	2.92631	2.72585	2.65377	2.07694	2.33606
PK103378_11:47418297-47424619	PSMC3	-0.0268869	0.981536	0.68489	0.872616	4.01878	4.04566	18.6917	14.7786	17.9386	19.0463	17.4234	15.0359	15.7932	15.423	15.9769	15.0055	15.132	16.2086	15.3158	15.6045	15.5377	18.5821	15.9868	17.418	17.2591	15.0925
PK103386_11:47437041-47439874	RAPSN	0.0127915	1.00891	0.87258	0.958419	2.91015	2.89736	7.46703	7.04615	7.93107	9.58124	6.6487	7.95872	5.90112	7.62766	6.86979	7.44676	7.89399	7.0627	6.78454	6.88212	7.78072	8.98377	7.39173	7.75069	7.16691	7.45439
PK103387_11:47441123-47444015	RAPSN	0.0660816	1.04687	0.446217	0.742387	2.49345	2.42737	5.4437	5.07872	4.64328	4.67448	5.83632	5.77926	4.5367	6.56593	5.34317	5.76704	5.00755	5.38594	5.62003	4.81497	4.98156	7.95956	5.57449	5.68665	5.58727	5.77453
PK103388_11:47444602-47445925	RAPSN	-0.0887731	0.940322	0.535922	0.794462	1.24193	1.33071	2.19193	2.63087	3.11475	4.41318	2.54404	1.73867	2.89939	1.89993	2.10568	1.65173	2.42724	2.31189	2.22776	2.84864	2.08751	2.04842	2.25927	1.95873	2.662	2.80852
PK103389_11:47446301-47449987	RAPSN	0.0337079	1.02364	0.676379	0.868329	3.55767	3.52396	13.1757	11.4614	12.6897	13.4718	11.3092	9.79535	10.6084	10.5614	11.9497	9.96634	10.4743	10.7719	11.3666	10.1089	12.2167	15.8021	11.37	12.0473	11.2915	12.3627
PK103397_11:47467215-47469315	CELF1	0.0491002	1.03462	0.676388	0.868336	1.51374	1.46464	2.24011	2.9969	2.04766	1.74204	2.24474	3.52633	3.17228	3.49252	3.21117	2.91152	3.12698	2.82	3.16443	3.15116	2.77544	2.95557	2.5294	2.61165	2.98378	2.4148
PK103399_11:47471659-47472799	CELF1	0.0292841	1.02051	0.802303	0.928061	1.09287	1.06359	2.48098	1.85305	2.16302	1.56784	2.05233	2.17946	1.56908	2.96165	2.05304	1.93168	1.7931	1.98162	2.05055	2.29404	2.01635	2.39957	2.62763	2.37997	1.6674	2.07358
PK103400_11:47473573-47474442	CELF1	0.0940829	1.06739	0.413826	0.722439	0.391053	0.296971	1.30071	1.304	1.32665	1.33557	1.19719	1.00402	1.39853	1.11761	1.05284	1.25979	1.59629	1.34649	1.62019	1.31088	1.28097	1.55094	1.05596	0.968836	1.22861	1.15491
PK103402_11:47476083-47477041	CELF1	-0.00967301	0.993318	1	1	0.697378	0.707051	1.83063	1.99031	1.64389	1.53881	1.64614	1.54277	1.09154	1.70435	1.78983	1.37177	1.37762	1.77838	1.62019	1.56297	1.54191	1.75579	1.74356	1.62175	1.81367	1.41738
PK103403_11:47479697-47480631	CELF1	0.134297	1.09756	0.260243	0.619598	0.479043	0.344746	1.30071	1.25824	1.58621	1.62591	1.30409	0.979535	0.818652	1.14555	1.6319	0.979837	1.24642	1.47351	1.29109	1.46214	1.56563	1.25831	1.35065	1.39007	1.22861	1.62737
PK103406_11:47484050-47486863	AC090559.1,CELF1	-0.0554057	0.962324	0.497434	0.772538	2.10151	2.15691	3.78169	4.57542	4.21068	4.47125	4.68188	4.45688	5.8329	4.27484	4.07976	4.31128	4.59207	4.7	3.82263	5.1931	4.36479	3.39452	3.95372	4.35976	4.56342	3.88468
PK103410_11:47491628-47493845	CELF1	0.0820932	1.05855	0.392787	0.709142	1.35033	1.26824	2.79411	2.53936	2.2207	1.42267	2.33025	2.91412	2.2854	2.48667	2.52682	2.4356	2.95205	2.21027	2.6328	2.47051	2.46706	2.72147	2.75041	2.44315	2.60349	2.20482
PK103413_11:47502185-47503122	CELF1	0.0322572	1.02261	0.796281	0.925216	0.309781	0.277524	1.37297	1.0981	1.35549	1.21943	1.0903	1.29788	1.26209	0.977905	1.18445	1.25979	1.26829	1.09243	0.987302	1.48735	1.04376	1.08273	1.52255	1.2637	1.31637	1.28615
PK103414_11:47504241-47506831	CELF1	0.0420684	1.02959	0.760827	0.908942	2.02924	1.98717	3.39629	4.20939	2.88402	1.82915	4.14742	4.94665	4.33203	4.83364	4.07976	4.92718	4.26407	3.22648	4.63272	4.68892	4.26991	3.89199	4.37119	3.95959	2.74975	4.69837
PK103416_11:47509476-47510999	CELF1	-0.0820552	0.944711	0.336266	0.672567	1.30636	1.38841	2.86637	1.99031	2.73982	2.6421	2.84333	2.47333	2.83117	2.43079	2.34257	3.05149	2.73338	2.61675	2.32902	2.168	2.30101	2.28252	2.30838	2.59058	2.92527	2.44105
PK103420_11:47519094-47520187	CELF1	-0.145929	0.903797	0.214083	0.58612	0.899193	1.04512	1.85471	1.78442	2.16302	3.42602	1.77441	1.71419	2.25129	2.15139	1.84247	1.76371	1.81496	1.54973	1.72145	1.71423	1.87401	1.93136	2.08737	1.79024	2.22321	1.94234
PK103421_11:47520544-47521576	CELF1	-0.247279	0.842484	0.0683356	0.459963	0.821037	1.06832	1.92697	1.69291	2.3649	3.8325	2.09509	1.8856	1.87608	2.09551	1.71087	1.51175	1.83683	2.15946	1.56956	1.56297	1.58935	1.668	1.98914	1.74812	1.63815	1.8636
PK103422_11:47521647-47523003	CELF1	0.180217	1.13305	0.277946	0.631991	0.79156	0.611343	1.30071	1.55564	1.00941	0.638749	1.21857	2.39986	1.6373	2.03963	1.42134	2.01566	2.01177	1.65135	1.87334	2.29404	1.56563	1.55094	1.84179	1.39007	1.43338	1.65362
PK103423_11:47525716-47528435	CELF1	0.053948	1.0381	0.667041	0.863507	1.75506	1.70111	3.10725	3.61459	2.91286	1.3646	2.7792	3.64877	3.64982	4.07926	3.10588	4.2273	3.30192	2.97243	3.36695	3.75618	3.43965	3.21894	3.43801	3.45411	3.56883	3.20224
PK103424_11:47528928-47530061	CELF1	-0.0113916	0.992135	0.92911	0.9813	1.20628	1.21767	1.71019	2.26484	2.76866	2.84534	2.13785	2.39986	1.84197	2.96165	1.73719	2.60357	2.09923	2.10865	2.02523	2.36967	2.5145	2.60441	2.08737	2.65377	2.51573	2.07358
PK103425_11:47530526-47531822	CELF1	-0.103695	0.930646	0.279493	0.633162	1.32666	1.43036	2.69776	3.06553	2.76866	1.91625	2.73644	2.30191	2.52418	3.4087	2.76371	2.68755	2.64591	2.21027	2.65812	2.36967	2.22984	3.07262	2.48028	2.71695	2.25246	2.4148
PK103426_11:47533099-47536853	CELF1	0.0715095	1.05082	0.456862	0.749145	2.32126	2.24975	4.21526	5.51339	3.69155	3.16471	4.55361	5.09358	5.32124	5.67185	4.47458	5.82303	4.81074	5.08108	5.49345	4.6385	4.83923	4.47725	5.05879	5.51815	5.441	4.56713
PK103428_11:47538099-47538992	CELF1	0.123108	1.08908	0.329719	0.668264	0.278838	0.155729	0.9394	1.304	1.00941	0.900056	1.11168	0.955046	1.60319	1.17349	1.02652	1.14781	1.15895	1.4227	1.08856	1.51255	1.28097	0.965682	1.25242	1.05308	1.37488	0.997419
PK103431_11:47541670-47543979	CELF1	0.0580147	1.04103	0.397643	0.712032	1.88413	1.82612	3.46855	3.75185	3.20127	2.96147	3.46331	4.212	3.17228	3.60428	3.76391	3.69539	3.62992	3.76	3.92389	3.45367	3.81919	3.86273	3.60991	3.41199	3.48107	3.96343
PK103432_11:47544750-47546642	CELF1	0.0300105	1.02102	0.766782	0.911726	1.4763	1.44629	2.19193	2.90539	2.5091	2.52596	2.92885	2.42435	2.96761	2.57049	3.02692	3.19147	3.01765	2.64216	2.7847	3.15116	3.10754	2.54589	2.92231	2.75908	2.1647	2.59854
PK103433_11:47548046-47549091	CELF1	0.0585335	1.04141	0.665704	0.862769	0.470719	0.412185	1.51749	1.6014	1.12477	1.24846	1.00479	1.17544	1.70553	1.39701	1.21077	1.34378	1.48696	1.72757	1.54424	1.53776	1.28097	0.907156	1.05596	1.47432	1.37488	1.39114
PK103434_11:47549792-47550741	CELF1	0.222378	1.16665	0.21457	0.58654	0.336675	0.114297	1.01166	1.0981	0.576805	0.406477	0.855138	1.6897	1.12565	1.42495	1.1318	1.45576	0.940282	1.27027	1.6455	1.41172	1.49447	1.22905	1.05596	1.22158	1.28712	1.04991
PK103438_11:47556690-47558467	RN7SL652P,CELF1	-0.113241	0.924509	0.255132	0.615935	1.89076	2.00401	3.9503	3.61459	4.7298	5.34227	4.51085	3.52633	4.70725	3.15724	3.89551	2.71555	3.36752	3.86162	3.34164	3.47888	4.1513	3.97978	3.63447	3.68579	3.68584	3.88468
PK103440_11:47560474-47562534	CELF1	-0.0914304	0.938592	0.26315	0.621595	1.77199	1.86342	3.15542	3.5002	3.80691	4.76159	3.09988	4.04058	3.78627	3.07342	3.47438	3.77937	3.56432	3.50594	3.36695	2.79823	3.77175	3.30673	3.60991	3.43305	3.48107	3.25473
PK103441_11:47562583-47565084	CELF1	0.00297469	1.00206	0.970988	0.997354	1.95875	1.95577	4.40795	3.86623	2.97055	2.23562	4.04053	4.57933	3.8886	4.44248	4.31665	3.91935	4.28594	4.34432	3.87326	3.47888	4.00897	4.27241	3.5608	3.85428	3.71509	3.43847
PK103442_11:47566904-47568510	PTPMT1,NDUFS3	0.100557	1.07219	0.327815	0.66713	1	0.899443	1.92697	1.64715	2.45142	2.09045	1.81717	1.78765	2.04663	1.87199	1.65823	1.39977	1.8587	2.28648	1.82271	1.9159	2.27728	1.69726	1.94002	1.76918	2.13545	2.28356
PK103443_11:47568709-47570254	PTPMT1,NDUFS3	0.0208414	1.01455	0.865435	0.955402	1.04781	1.02697	2.60142	2.28771	1.84578	1.16136	1.73165	2.106	2.2854	2.15139	2.02672	2.12765	2.27417	1.80378	2.35433	2.04195	1.85029	2.42884	1.94002	2.5274	1.75516	1.62737
PK103444_11:47572757-47578498	PTPMT1,KBTBD4,RNU5E-10P,RP11-76I23.7,NDUFS3	0.142744	1.104	0.026111	0.42073	3.49202	3.34928	11.3451	11.3242	9.57496	8.1876	10.4113	10.7504	9.00517	9.83493	11.1864	10.0223	10.6492	11.1784	11.4426	10.4366	11.5287	12.349	11.9348	11.2048	10.765	11.0241
PK103446_11:47581788-47583681	NDUFS3	0.258458	1.1962	0.0602905	0.453002	1.50961	1.25115	2.67368	2.63087	1.55737	1.1904	2.03095	2.49781	2.18307	3.21312	2.26361	3.49942	3.32379	2.48973	2.70875	2.87385	3.13127	3.21894	3.02054	2.65377	2.1647	2.83477
PK103447_11:47583845-47586795	FAM180B,NDUFS3	0.0399587	1.02808	0.613223	0.836022	2.65547	2.61551	7.39476	5.74216	5.85457	5.60357	7.50384	5.38744	6.00345	5.58803	5.89591	6.15898	7.15051	5.81783	6.10102	5.92417	7.40117	6.75977	5.52538	6.63442	5.76278	5.82703
PK103448_11:47588867-47591849	FAM180B,C1QTNF4	-0.131341	0.912983	0.438743	0.737808	3.46608	3.59742	10.5984	9.24236	16.9581	26.4791	11.352	8.69337	9.24395	10.1982	9.89671	8.3986	9.38095	9.73026	9.24013	10.2602	10.3189	14.2511	10.4123	11.4786	12.0229	13.4127
PK103460_11:47614107-47615229	Y_RNA	0.0363005	1.02548	0.726974	0.892713	0.860262	0.823961	1.75836	1.83017	1.41317	1.71301	1.79579	1.8856	1.6373	1.48083	1.86879	2.23963	1.68376	2.15946	1.84803	1.58818	2.30101	1.55094	1.81724	1.8113	1.6089	1.70611
PK103463_11:47618627-47620438	MTCH2	0.0849617	1.06066	0.662311	0.860934	1.13598	1.05102	1.90289	2.56224	1.00941	1.07426	1.04754	2.54679	1.6373	2.73813	2.65842	3.49942	2.42724	2.23567	2.50623	2.62176	2.32473	2.37031	2.43117	1.57962	1.90143	1.54862
PK103465_11:47625560-47627183	MTCH2	-0.014409	0.990062	0.844682	0.946217	1.71092	1.72533	3.0109	3.08841	3.14359	3.13568	3.50607	3.52633	3.82038	3.49252	3.23749	3.13548	2.90831	3.02324	3.08848	3.25199	3.15499	3.30673	3.60991	3.43305	3.39331	3.56971
PK103466_11:47628021-47629505	MTCH2	0.034528	1.02422	0.76467	0.910703	1.39566	1.36113	2.48098	2.51648	1.96114	2.03238	2.37301	3.33042	2.69473	2.57049	2.76371	2.91152	3.36752	2.64216	2.60749	2.94948	2.56194	1.98989	2.75041	2.73802	2.22321	2.33606
PK103468_11:47632071-47634213	MTCH2	-0.0406049	0.972247	0.693502	0.876962	2.01775	2.05835	4.40795	3.82048	4.75864	5.02289	4.72464	3.59979	4.77547	3.8278	3.29013	3.44343	3.03952	4.7254	3.18974	3.57971	3.9378	4.50652	4.39575	4.19127	4.15388	4.80336
PK103469_11:47634487-47635533	MTCH2	-0.112933	0.924706	0.436621	0.73643	1.01624	1.12917	2.31237	2.1962	2.88402	3.71636	1.96682	1.49379	2.21718	1.48083	1.86879	1.76371	1.68376	2.26108	1.6455	2.14279	1.51819	2.34105	2.01369	2.19041	2.28171	2.15232
PK103470_11:47635653-47637451	MTCH2	0.173019	1.12742	0.0404922	0.433343	1.78562	1.6126	3.49264	2.6995	2.73982	2.70017	3.12125	3.50184	3.17228	3.04548	2.47418	3.5834	3.58619	3.91243	3.79731	2.82344	3.67686	3.54083	3.46257	3.24349	3.15929	3.22849
PK103471_11:47637885-47638969	MTCH2	-0.180249	0.882551	0.244484	0.607934	0.724186	0.904435	1.97515	1.83017	2.5091	2.99051	2.15922	1.24891	1.80786	1.67641	1.52662	0.979837	1.46509	1.9054	1.49361	1.99153	1.82657	1.112	1.86635	1.55856	1.46264	1.78485
PK103472_11:47639158-47641628	MTCH2	-0.144783	0.904516	0.0684047	0.460017	2.28065	2.42544	5.85319	4.73556	5.53733	7.20045	5.62253	5.24051	4.94602	4.666	4.57986	5.31912	5.02941	4.82702	4.86056	4.73934	5.029	4.1261	5.27981	5.01267	5.00221	4.59338
PK103479_11:47661619-47663028	AGBL2	0.108485	1.0781	0.426984	0.730556	0.945198	0.836713	1.97515	1.71578	1.35549	1.01619	1.53925	2.66923	1.91019	2.09551	1.21077	2.32361	1.8587	2.13405	1.87334	2.26883	1.54191	1.98989	1.89091	1.83236	1.98918	1.8636
PK103480_11:47663395-47665064	AGBL2	0.0640296	1.04538	0.547008	0.800354	1.3447	1.28067	2.33646	2.26484	2.73982	1.71301	1.96682	2.54679	2.62651	2.82195	2.52682	2.79953	2.95205	2.79459	2.1265	2.92427	2.22984	2.07768	2.40661	2.48528	2.63274	2.70353
PK103481_11:47665459-47666377	AGBL2	0.079021	1.0563	0.524537	0.788458	0.37408	0.295059	1.15618	1.55564	1.35549	0.78392	1.13306	1.39584	0.852763	1.39701	1.15813	1.37177	1.35576	0.99081	1.34172	1.15963	1.56563	0.994945	1.47343	1.20051	1.49189	1.33864
PK103483_11:47669075-47670322	AGBL2	-0.00774798	0.994644	0.915211	0.975619	1.29395	1.3017	1.97515	2.42498	2.99939	2.61307	2.41577	2.3264	2.52418	2.62637	2.132	2.68755	2.1211	2.23567	2.43028	2.31925	2.56194	2.60441	2.75041	2.69589	2.57424	2.20482
PK103485_11:47672963-47676042	AGBL2	0.145676	1.10625	0.022896	0.416821	2.6964	2.55072	6.47945	5.81079	5.19124	4.84869	5.79356	6.17107	6.41278	6.31447	6.21176	5.29112	6.5601	6.78324	6.50607	6.50399	6.07276	6.43788	6.48311	6.61336	6.46485	6.35198
PK103486_11:47676179-47677165	AGBL2	-0.233732	0.850432	0.229082	0.596919	0.530353	0.764085	1.58975	1.73866	1.90346	3.8325	1.73165	0.955046	1.80786	1.28525	1.44766	0.699884	1.44322	1.60054	1.46829	1.43693	1.28097	1.52168	1.37521	1.2637	1.40413	1.62737
PK103487_11:47677689-47679276	AGBL2	0.126759	1.09184	0.301729	0.648951	1.02585	0.899093	1.8788	1.73866	1.03825	1.42267	1.71028	2.03253	2.42185	1.87199	2.132	2.4076	1.8587	1.65135	2.4556	2.34446	1.9689	1.98989	2.25927	1.79024	1.87217	2.15232
PK103488_11:47679441-47680821	AGBL2	0.0818881	1.0584	0.534748	0.793809	0.903755	0.821867	1.80654	1.80729	1.49969	1.1904	1.51787	2.20395	2.14896	1.84405	1.68455	1.95967	1.39949	2.43892	1.77208	1.96632	2.08751	1.19979	2.11192	2.14829	1.6674	1.83735
PK103489_11:47681166-47682142	AGBL2	-0.175459	0.885486	0.0873216	0.480036	0.362324	0.537783	1.44523	1.28112	1.44201	1.10329	1.64614	1.56726	1.56908	1.39701	1.55294	1.45576	1.18082	1.29567	1.49361	1.10921	1.20981	1.25831	1.2033	1.57962	0.994592	1.44363
PK103491_11:47683712-47685456	AGBL2	0.0647803	1.04593	0.407178	0.718181	1.54713	1.48235	3.08316	2.92827	2.73982	2.8163	2.71506	2.69372	2.83117	2.87783	2.6321	2.57557	3.28005	2.59135	2.81001	3.50409	2.79916	2.83852	3.09421	2.75908	2.48648	2.96601
PK103496_11:47694647-47695642	AGBL2	0.16911	1.12436	0.25936	0.619047	0.366532	0.197422	1.22845	0.960839	1.15361	0.667783	1.17582	1.42033	1.12565	0.977905	0.947557	1.76371	1.44322	1.65135	1.24046	1.10921	1.61308	1.63873	0.933175	1.03202	1.08235	1.12866
PK103497_11:47697079-47698303	AGBL2	-0.322583	0.799637	0.0316588	0.426567	1.24214	1.56472	2.93864	2.31059	3.23011	5.74874	3.29228	1.95907	3.00172	2.23521	2.84267	2.04366	2.33977	2.59135	1.9746	1.94111	2.68055	2.42884	2.38205	2.23254	2.83751	2.23107
PK103498_11:47699692-47701894	AGBL2	-0.0665165	0.954941	0.342349	0.676608	2.32697	2.39348	5.58823	4.68981	5.1624	5.77778	5.15221	5.02012	5.28713	5.44833	5.29053	5.15114	5.07315	4.87783	4.91119	5.92417	5.26622	3.8042	5.47627	5.28648	4.44641	4.9346
PK103499_11:47702209-47703232	AGBL2	-0.0356642	0.975583	0.75115	0.904476	0.807225	0.842889	2.11967	1.83017	1.9323	1.85818	2.00957	1.44481	1.77375	1.70435	1.84247	1.34378	1.77123	1.98162	1.36703	1.66381	1.75541	1.46315	1.76812	1.85343	1.98918	1.83735
PK103501_11:47703265-47704702	AGBL2	0.00849354	1.0059	0.94864	0.988869	1.39692	1.38843	2.43281	2.67662	2.76866	2.17755	2.90747	2.64474	3.44516	2.45873	2.47418	2.21163	2.53657	2.94702	2.68344	2.42009	2.60939	2.66294	2.94687	2.48528	2.1647	2.83477
PK103502_11:47705848-47706897	AGBL2	0.10503	1.07552	0.275327	0.630031	0.902938	0.797908	1.6861	1.76154	1.96114	2.00335	1.71028	1.61623	1.87608	1.53671	1.57926	1.67972	1.72749	1.95621	2.07587	1.76465	2.15868	1.52168	1.84179	1.55856	1.95993	2.12608
PK103503_11:47708199-47710236	AGBL2	0.212577	1.15876	0.0487372	0.441398	1.67177	1.45919	3.10725	3.31718	1.7881	1.80011	2.30887	3.01207	2.9335	3.38076	3.02692	2.74354	3.32379	3.12486	2.96191	3.5545	3.36848	3.18968	3.48713	2.99075	3.2763	2.54604
PK103505_11:47712590-47714886	AGBL2	-0.0850978	0.942721	0.19563	0.571894	1.98307	2.06817	3.97439	3.82048	4.21068	4.58738	3.84812	4.18751	4.74136	3.9675	3.92183	4.84319	4.06727	4.31891	4.02515	3.65534	3.74803	3.71641	4.12562	3.95959	3.94911	3.91093
PK103507_11:47717426-47719435	FNBP4	-0.0729576	0.950687	0.405243	0.717032	1.62657	1.69953	3.44447	3.04266	2.62446	4.0938	3.2709	3.03656	3.17228	3.35282	3.39541	3.0235	3.58619	3.65838	2.86064	3.15116	2.70427	2.6922	3.33979	2.59058	3.18854	3.071
PK103508_11:47719923-47722570	FNBP4	-0.15751	0.896571	0.144389	0.530657	1.78361	1.94112	3.2036	3.95774	4.874	4.96482	3.8695	3.62428	3.51338	3.85574	3.29013	3.24746	3.34565	3.53135	3.51884	3.83181	3.74803	1.96063	4.2484	3.26456	3.45182	3.43847
PK103510_11:47727642-47729321	FNBP4	0.0386441	1.02715	0.711125	0.88541	1.43891	1.40027	2.89046	2.90539	1.49969	1.91625	3.09988	3.01207	3.27461	2.71019	2.65842	2.32361	2.47097	2.61675	2.65812	2.9999	2.77544	2.60441	2.92231	2.75908	2.77901	2.49355
PK103511_11:47731272-47733929	FNBP4	-0.110347	0.926365	0.190856	0.568011	2.47625	2.5866	5.68457	5.399	6.9505	7.86823	5.34461	5.97516	6.68566	5.47627	4.55354	6.27096	5.68542	5.89405	5.31624	6.05022	5.59832	4.65283	5.62361	5.56028	6.14307	5.06584
PK103512_11:47735438-47737594	FNBP4	-0.128811	0.914585	0.148761	0.53392	1.97587	2.10468	4.35978	3.5002	4.47024	4.99386	4.89567	3.9916	4.77547	3.66016	4.73779	3.63939	3.69553	4.09027	4.17705	4.00827	4.03269	3.04336	3.3889	3.7911	4.8267	4.2784
PK103513_11:47737768-47738938	FNBP4	0.0376507	1.02644	0.840385	0.94436	0.662433	0.624783	1.42114	1.34975	1.09593	0.638749	1.26133	2.08151	2.04663	1.67641	1.60558	2.23963	1.33389	1.34649	2.17713	1.28567	2.01635	1.25831	1.66989	1.55856	1.37488	1.75861
PK103514_11:47739455-47743732	FNBP4	-0.117067	0.922061	0.0767592	0.469042	3.143	3.26007	9.75531	9.60839	11.017	11.7007	9.4279	9.30558	8.32296	8.85702	9.10708	8.65056	8.59374	8.35837	9.77176	8.94928	8.65842	8.54482	8.84061	8.80377	9.2146	8.58305
PK103516_11:47746884-47748478	FNBP4	0.0981298	1.07039	0.208141	0.581855	2.02127	1.92314	3.68534	3.47732	3.74923	3.62926	3.99777	3.42837	3.68394	4.21896	3.86919	4.17131	3.84859	3.60756	4.22768	4.20994	3.98525	5.23809	3.41346	4.35976	4.06613	3.6747
PK103517_11:47748603-47749912	FNBP4	0.258799	1.19648	0.134336	0.52226	0.548014	0.289215	1.18027	1.6014	0.605645	0.551647	0.876517	1.73867	0.852763	1.73229	1.31605	1.67972	1.50882	1.49892	1.6455	1.81507	1.25725	1.46315	1.44888	1.34795	1.31637	1.28615
PK103518_11:47750065-47751147	FNBP4	0.00752184	1.00523	0.963084	0.994569	0.603003	0.595482	1.37297	1.46414	1.32665	1.65494	1.9882	1.42033	1.39853	1.31319	1.57926	1.48375	1.55256	1.62594	1.82271	1.51255	1.70796	1.02421	1.49799	1.41113	1.34562	1.60112
PK103519_11:47751490-47755864	FNBP4	0.00216283	1.0015	0.978946	1	2.98138	2.97922	8.23782	8.94496	5.88341	5.63261	8.08106	9.10967	8.1183	7.76736	8.39641	8.53858	8.1564	7.5708	8.65788	8.87365	7.40117	6.43788	7.26894	8.36148	7.86898	8.29432
PK103520_11:47756809-47759973	FNBP4	-0.0527985	0.964064	0.442805	0.740253	2.7127	2.7655	7.41885	7.06903	6.89282	8.1876	6.30664	6.24453	6.51511	6.90121	6.71186	5.73905	7.08491	6.57999	6.10102	6.2771	6.02531	7.40356	6.80236	6.50805	6.43559	6.32573
PK103521_11:47760151-47761166	FNBP4	0.0781967	1.0557	0.552979	0.803447	0.734792	0.656596	1.34888	1.73866	0.951728	1.21943	1.53925	1.19993	1.87608	1.95581	2.10568	1.8197	2.03363	1.65135	1.92397	1.6386	1.35214	1.58021	1.76812	1.47432	1.49189	1.67986
PK103522_11:47761499-47764658	FNBP4	-0.0376428	0.974245	0.572132	0.813926	2.64652	2.68416	7.10572	5.97093	6.17181	6.91011	6.71284	6.36698	6.03756	6.37035	6.23808	6.29895	6.12276	6.1481	5.16435	6.45357	6.8793	5.4722	6.80236	6.46593	6.72812	6.29949
PK103525_11:47776350-47778128	NUP160	-0.0333061	0.977178	0.651559	0.855429	1.90141	1.93471	4.09482	3.91199	4.18184	3.97767	3.91226	3.50184	4.12737	4.05132	3.42173	3.05149	3.56432	3.81081	3.59479	3.68055	3.70059	3.8042	3.5608	3.6226	4.09538	3.96343
PK103527_11:47779412-47781604	NUP160	-0.108543	0.927525	0.227835	0.596186	1.75023	1.85878	3.78169	3.75185	3.46083	4.93579	3.46331	3.08553	3.92271	3.4087	2.81635	3.69539	2.97391	3.96324	3.29101	3.50409	3.17871	2.77999	3.48713	3.28562	3.45182	3.70095
PK103528_11:47782351-47783323	NUP160	0.241159	1.18194	0.105492	0.497015	0.410473	0.169314	0.987574	1.14386	0.807527	0.580681	0.897895	1.66521	1.19387	1.22937	1.07916	1.62373	1.24642	1.06703	1.3164	1.73944	1.25725	1.05347	1.44888	1.34795	1.49189	1.28615
PK103530_11:47786770-47789287	NUP160	-0.0978333	0.934435	0.174543	0.554978	2.09243	2.19027	4.64883	4.09501	4.52792	5.48744	4.06191	4.35893	5.15069	4.05132	4.34297	5.06716	4.02353	3.86162	3.89858	4.46204	4.79178	4.1261	4.64132	4.31764	4.30015	4.17341
PK103531_11:47789832-47790740	NUP160	0.410275	1.32894	0.00560258	0.406917	0.550766	0.140492	1.03575	0.983716	0.865207	0.464545	1.32546	1.4693	0.852763	1.22937	1.21077	1.48375	1.44322	1.75297	1.44298	1.56297	1.85029	1.63873	1.22786	1.41113	1.19936	1.07616
PK103533_11:47792468-47793581	NUP160	-0.0438731	0.970047	0.659562	0.859571	0.942648	0.986521	1.83063	2.31059	1.61505	2.14852	2.37301	1.66521	2.14896	1.84405	1.97408	1.8197	2.07737	2.03243	1.74676	2.04195	1.99262	1.58021	2.25927	1.83236	1.75516	1.8111
PK103534_11:47793731-47795378	NUP160	-0.0549714	0.962614	0.450463	0.745183	1.85597	1.91094	3.66125	3.43157	4.70096	4.12284	3.65572	3.42837	3.64982	3.74398	3.6323	3.63939	3.41125	3.91243	3.56948	3.47888	4.12758	2.95557	3.48713	3.98065	3.48107	3.6747
PK103536_11:47796502-47797802	NUP160	-0.077077	0.947976	0.483961	0.764849	1.0718	1.14888	2.50507	2.6995	1.81694	2.29369	2.39439	2.22844	2.72884	1.36907	2.02672	2.04366	2.36164	2.13405	2.60749	2.04195	2.01635	1.9021	2.16104	2.02192	1.75516	1.94234
PK103537_11:47798958-47800942	NUP160	0.0062582	1.00435	0.960662	0.993672	1.69706	1.6908	2.79411	3.70609	3.11475	2.11949	3.35642	3.42837	3.61571	3.60428	3.10588	3.38744	2.99578	2.94702	2.73407	3.25199	4.22246	2.86778	3.46257	3.43305	3.39331	3.04475
PK103538_11:47801205-47802653	NUP160	0.0133115	1.00927	0.926827	0.980354	0.867005	0.853694	1.75836	1.96743	2.30722	1.04523	1.53925	1.98356	1.60319	2.15139	1.71087	1.95967	1.90243	1.88	1.82271	1.78986	2.04007	1.58021	2.06281	1.57962	1.6089	1.91609
PK103540_11:47805115-47806211	NUP160	-0.0535099	0.963589	0.62671	0.842947	0.911667	0.965176	1.85471	2.24196	1.73041	1.53881	1.9882	2.3264	2.08074	1.70435	1.84247	2.12765	2.07737	1.88	1.6455	2.168	2.08751	1.96063	1.81724	1.68493	2.07694	1.39114
PK103541_11:47807181-47809922	NUP160	-0.0234309	0.98389	0.862774	0.954156	1.72752	1.75095	3.27586	3.66034	2.04766	2.4679	2.97161	4.23649	3.30872	3.57634	3.21117	4.84319	3.78299	2.51513	3.64542	4.56287	3.51081	2.66294	3.29067	3.32774	3.2763	2.4673
PK103543_11:47813478-47814746	NUP160	0.00921413	1.00641	0.886459	0.96415	0.868858	0.859643	1.66202	2.05894	1.61505	1.53881	2.20198	1.6897	1.53497	1.67641	2.05304	1.95967	1.46509	2.10865	2.1265	1.86548	1.87401	1.84357	1.89091	1.47432	1.75516	1.88985
PK103545_11:47817122-47818022	NUP160	0.0328853	1.02306	0.820699	0.93605	0.513628	0.480743	1.22845	1.304	1.64389	2.00335	1.66752	0.685674	1.50086	1.06173	1.5003	1.37177	1.31202	1.16865	1.36703	1.6386	1.18609	1.84357	1.35065	1.30582	1.55039	1.57487
PK103547_11:47821166-47823139	NUP160	0.193904	1.14385	0.0256071	0.420449	1.61617	1.42226	2.45689	3.22567	2.19186	2.09045	3.01436	2.64474	3.17228	2.68225	2.6321	2.60357	3.03952	3.20108	3.16443	2.77302	3.20243	2.48736	3.11877	3.11712	2.98378	3.49097
PK103548_11:47823256-47826105	NUP160	-0.0189934	0.986921	0.80072	0.927337	2.57243	2.59143	6.3831	5.399	6.9505	7.37465	5.8577	5.6813	6.481	5.50421	5.44845	5.26312	5.61982	6.52918	6.2276	5.89896	6.78441	5.03325	6.13931	5.6024	4.91445	6.64071
PK103549_11:47826314-47827576	NUP160	0.20462	1.15238	0.0707319	0.462765	0.627611	0.422991	1.61384	1.50989	0.922888	0.841988	1.04754	1.61623	1.43264	1.50877	1.44766	1.39977	1.37762	1.60054	1.62019	1.71423	1.49447	1.49242	1.59622	1.49538	1.43338	1.60112
PK10354_1:30034065-30035506	RP11-111I12.1	0.0085839	1.00597	0.922632	0.978521	1.26909	1.26051	2.11967	2.72238	2.39374	1.97432	2.56541	2.57128	1.84197	2.20727	2.42154	3.0235	2.93018	1.80378	2.35433	2.09237	2.1824	3.36526	2.67674	2.10617	2.34022	2.25732
PK103552_11:47830646-47831589	NUP160	0.186528	1.13802	0.145795	0.531838	0.39546	0.208931	1.3248	1.00659	1.12477	0.667783	1.53925	1.00402	1.56908	1.00585	1.31605	0.951842	1.22455	1.06703	1.36703	1.61339	1.23353	1.43389	1.39976	1.34795	1.28712	1.15491
PK103555_11:47835271-47836585	NUP160	0.212706	1.15886	0.265406	0.623267	0.671681	0.458975	1.1321	1.12098	1.18245	0.609715	1.28271	2.71821	1.87608	1.28525	1.0002	1.51175	1.66189	1.52432	2.10118	1.48735	2.13495	1.75579	1.35065	1.43219	0.936086	1.49613
PK103559_11:47845210-47846334	NUP160	0.0780573	1.0556	0.601304	0.829373	0.582419	0.504362	1.73428	1.57852	0.721006	0.812954	1.19719	1.61623	1.53497	1.45289	1.73719	1.73571	1.83683	1.52432	1.3164	1.78986	1.25725	1.14126	1.79268	1.28476	1.34562	1.62737
PK103588_11:47904309-47906647	RP11-793I11.1	-0.185995	0.879043	0.128984	0.517314	2.21932	2.40531	5.20283	4.04925	6.57558	8.59408	6.22113	3.50184	5.42357	4.47042	4.57986	4.39527	4.439	5.23351	4.32894	4.66371	4.4834	5.26736	3.9046	4.48613	5.14848	4.61962
PK103627_11:47984506-47987008	PTPRJ	0.0717594	1.051	0.364124	0.690703	2.12561	2.05385	4.81744	4.04925	4.5856	3.51312	4.57499	3.94263	3.30872	4.19102	4.6325	3.72338	3.45499	4.42054	4.32894	4.33599	4.55457	3.92125	4.32207	4.69675	4.76819	4.82961
PK103628_11:47988597-47989639	PTPRJ	-0.163986	0.892555	0.292655	0.642519	0.253341	0.417327	1.58975	1.23536	1.61505	2.43886	1.17582	1.053	1.26209	0.977905	0.842273	1.1758	1.29015	1.14324	1.11388	1.48735	1.04376	0.877893	1.47343	1.11627	1.14086	1.18115
PK103631_11:47993099-47994566	PTPRJ	0.22714	1.17051	0.0790427	0.4711	0.866026	0.638886	1.39706	1.50989	1.29781	1.04523	1.19719	1.95907	1.91019	1.73229	1.52662	2.01566	1.88056	2.15946	2.20244	2.168	1.85029	1.69726	1.64534	1.34795	1.43338	1.8111
PK103632_11:47995395-47996498	PTPRJ	0.453701	1.36955	0.00384926	0.406917	0.591554	0.137854	1.1321	1.12098	0.807527	0.377443	1.04754	1.4693	0.989205	1.39701	1.10548	1.48375	1.35576	1.27027	1.6455	1.56297	1.11492	1.93136	1.79268	1.17945	1.6089	1.62737
PK103633_11:47997008-47997974	PTPRJ	0.0732231	1.05206	0.53315	0.792913	0.324829	0.251606	1.08392	1.46414	1.32665	1.13233	1.34684	1.19993	0.818652	1.14555	1.0002	1.25979	1.33389	0.939999	1.01262	1.53776	1.39958	1.43389	1.25242	1.36901	1.02384	1.15491
PK103640_11:48008888-48010964	PTPRJ	0.0930608	1.06663	0.155182	0.539199	1.99506	1.902	3.51673	3.82048	3.60503	3.30988	4.23293	3.7957	3.75216	3.88368	3.55334	3.77937	4.02353	3.88702	4.27831	3.83181	3.9378	3.59936	3.83093	4.14915	4.44641	3.83219
PK103642_11:48018420-48019415	PTPRJ	0.193809	1.14378	0.145815	0.531852	0.567963	0.374153	1.15618	1.16673	1.12477	0.696817	1.21857	1.59174	1.15976	1.62053	1.68455	1.48375	1.57443	1.57513	1.08856	1.28567	1.56563	1.55094	1.69445	1.8113	1.28712	1.31239
PK103647_11:48021829-48022711	PTPRJ	0.320281	1.24857	0.0110302	0.406917	0.566864	0.246583	1.49341	1.6014	1.18245	0.638749	0.940652	1.10198	0.852763	1.06173	1.52662	1.34378	1.55256	1.54973	1.46829	1.33609	1.6368	1.40463	1.49799	1.5375	1.43338	1.33864
PK103648_11:48023063-48024851	PTPRJ	0.0415955	1.02925	0.636911	0.847946	1.38244	1.34085	2.86637	2.6995	2.01882	1.97432	2.50128	2.20395	2.72884	2.93371	2.60578	2.74354	2.47097	2.79459	2.68344	2.49572	2.39589	2.31178	2.79953	2.73802	2.51573	2.80852
PK103649_11:48026184-48027835	PTPRJ	0.0643668	1.04563	0.573151	0.81449	1.34726	1.2829	2.36054	2.88252	1.9323	1.48074	2.11647	2.42435	2.66062	2.40285	2.92163	3.10748	2.82085	2.41351	2.10118	2.47051	2.63311	2.83852	2.7013	2.92757	2.28171	2.17857
PK103652_11:48037057-48039074	PTPRJ	0.00322839	1.00224	0.988862	1	1.26458	1.26135	2.79411	2.33347	1.96114	1.2775	2.00957	2.71821	2.2854	2.45873	2.60578	3.47142	2.58031	2.43892	1.82271	2.64697	2.13495	2.51663	2.50484	2.65377	2.01844	2.65103
PK103653_11:48039626-48041699	PTPRJ	0.221273	1.16576	0.00570398	0.406917	2.11847	1.8972	4.26343	3.56883	3.20127	2.70017	3.46331	4.04058	3.85449	3.99544	3.71127	4.39527	4.06727	3.7854	4.25299	4.38641	4.45968	4.3602	4.83778	4.19127	4.65118	4.43589
PK103654_11:48048079-48050089	PTPRJ	0.0252671	1.01767	0.699453	0.879723	1.64169	1.61642	2.91455	3.36294	2.94171	2.84534	3.01436	3.11002	3.03584	3.10136	3.34277	2.91152	3.14885	3.02324	3.01254	2.74781	3.2736	3.71641	2.99598	2.99075	3.2178	3.1235
PK103658_11:48056273-48057442	PTPRJ	0.119328	1.08623	0.199507	0.575086	1.2454	1.12607	2.14376	1.92168	2.30722	1.71301	2.58679	2.39986	2.01252	2.65431	1.97408	2.01566	2.1211	2.61675	2.70875	2.11758	2.41961	2.42884	2.50484	2.42209	2.51573	1.83735
PK103659_11:48057475-48059571	PTPRJ	0.151935	1.11106	0.169481	0.550806	1.66708	1.51515	2.77003	3.15704	2.24954	1.71301	2.45852	3.52633	2.89939	3.1293	2.86899	3.75138	3.23632	2.59135	3.29101	3.15116	3.20243	3.83346	3.58536	3.24349	2.77901	2.80852
PK103662_11:48061861-48062931	PTPRJ	-0.294813	0.815178	0.022951	0.416855	0.67541	0.970224	1.44523	1.78442	2.59562	2.78727	2.09509	1.37135	1.97841	1.25731	2.18465	2.12765	1.74936	1.47351	1.41766	1.86548	1.6368	1.37537	1.66989	1.60069	1.52114	1.60112
PK103663_11:48064196-48065731	PTPRJ	0.122534	1.08865	0.274275	0.629339	1.41959	1.29706	2.24011	2.51648	1.70157	1.74204	2.22336	3.23246	2.42185	3.24106	2.42154	2.77154	2.97391	2.51513	2.96191	3.20157	2.65683	2.57515	2.5294	2.48528	2.13545	2.65103
PK103665_11:48068288-48070045	PTPRJ	-0.0743356	0.949779	0.487068	0.766523	1.24928	1.32362	2.77003	3.06553	2.30722	1.59687	2.1806	2.66923	2.89939	2.34697	2.26361	2.88352	2.1211	2.13405	2.22776	2.36967	2.91777	1.96063	2.45572	2.50634	2.74975	2.28356
PK103666_11:48071036-48072202	PTPRJ	-0.0828247	0.944207	0.499861	0.774036	0.882567	0.965391	1.56567	1.71578	2.3649	2.99051	1.90268	1.93458	1.91019	1.39701	1.73719	2.04366	2.14297	1.77838	1.49361	1.84027	1.61308	1.9021	1.94002	1.57962	2.34022	1.8111
PK103667_11:48075338-48076144	PTPRJ	0.262554	1.1996	0.0192536	0.411395	0.356955	0.0944012	1.10801	0.960839	0.807527	0.987158	0.983409	0.90607	1.02332	1.20143	1.36869	1.31578	1.11522	1.19405	1.03793	1.21004	1.39958	1.3461	1.47343	1.30582	1.43338	1.28615
PK103668_11:48076538-48078636	PTPRJ	0.0959858	1.0688	0.191381	0.568453	1.68724	1.59125	3.17951	2.95115	2.91286	2.58403	2.88609	3.35491	2.79706	3.4087	3.02692	2.93951	3.23632	2.89621	3.4429	2.97469	3.36848	3.2482	3.7327	3.13819	2.92527	3.17599
PK103669_11:48078933-48079871	PTPRJ	0.138387	1.10067	0.307047	0.652761	0.525896	0.387509	1.22845	1.34975	1.52853	0.754886	1.28271	1.54277	1.22798	1.36907	1.39501	1.34378	1.42136	1.04162	1.67082	1.13442	1.39958	2.07768	1.47343	1.5375	0.936086	1.67986
PK103671_11:48083879-48084795	PTPRJ	0.218419	1.16346	0.0836884	0.476328	0.375729	0.15731	1.03575	1.46414	0.980568	0.696817	1.04754	1.10198	1.33031	1.20143	1.26341	0.979837	1.48696	1.57513	1.29109	1.084	1.4233	1.05347	1.10508	1.43219	1.14086	1.28615
PK103672_11:48085082-48086857	PTPRJ	0.117042	1.08451	0.133873	0.52184	1.51778	1.40074	2.43281	2.85964	2.24954	2.29369	2.35163	2.84065	2.69473	2.82195	3.0006	2.82753	2.75524	2.87081	2.70875	2.84864	2.70427	2.92631	3.41346	2.65377	3.01303	2.75603
PK103674_11:48090167-48091139	PTPRJ	0.333406	1.25998	0.148524	0.533773	0.327615	-0.00579113	1.01166	0.709191	0.432604	0.261307	0.577218	1.56726	0.784542	1.14555	1.52662	1.90368	1.39949	1.16865	1.01262	1.13442	1.02003	1.55094	1.39976	1.34795	1.19936	1.28615
PK103677_11:48095847-48096826	MIR3161,PTPRJ	0.190855	1.14144	0.0849888	0.478195	0.717532	0.526677	1.83063	1.34975	1.03825	1.04523	1.3896	1.22442	1.39853	1.76023	1.71087	1.59573	1.50882	1.72757	1.59487	1.99153	1.49447	1.75579	1.66989	1.5375	1.69666	1.46988
PK103681_11:48100805-48101782	PTPRJ	0.276626	1.21136	0.155869	0.539757	0.359203	0.0825776	0.722615	1.14386	0.490284	0.348409	1.0903	1.54277	0.784542	1.45289	1.34237	1.59573	1.35576	1.14324	1.3164	1.6386	1.20981	1.63873	1.15419	1.2637	1.0531	1.02367
PK103688_11:48121551-48123234	PTPRJ	0.0757113	1.05388	0.444975	0.741647	1.30464	1.22892	2.91455	2.76813	2.01882	1.39363	2.43714	2.27742	2.45596	2.23521	2.26361	2.54758	2.77711	2.59135	2.25307	2.7226	2.04007	2.60441	2.3575	2.5274	2.42797	2.36231
PK103690_11:48124591-48125657	PTPRJ	-0.103009	0.931089	0.319869	0.661912	0.940751	1.04376	2.16785	2.03606	1.81694	2.32272	2.1806	2.3264	2.42185	2.03963	1.68455	1.59573	1.66189	1.80378	2.1265	2.04195	1.77913	2.51663	1.81724	1.9798	1.75516	1.73236
PK103691_11:48126981-48128508	PTPRJ	-0.0704262	0.952357	0.453989	0.747328	1.6744	1.74482	3.15542	3.13417	4.00879	4.26801	3.35642	2.59577	3.47927	3.07342	3.31645	3.19147	2.95205	2.66757	3.34164	2.49572	2.89405	3.83346	3.63447	3.49623	3.24705	3.35973
PK103692_11:48134330-48136632	PTPRJ	0.0338638	1.02375	0.624518	0.841751	2.44364	2.40978	5.78092	5.65065	5.27777	5.3713	5.60116	4.75074	5.69646	5.22481	4.92203	4.8152	4.72328	4.49675	5.99976	5.84854	5.5746	6.14525	5.50082	5.49709	5.23623	5.40706
PK103693_11:48136671-48137648	PTPRJ	-0.145081	0.904329	0.224912	0.593981	0.319295	0.464376	1.49341	1.05235	1.21129	1.33557	1.56063	1.6897	1.2962	1.53671	1.18445	1.37177	1.22455	0.965405	1.18983	1.31088	1.25725	1.58021	0.908618	1.51644	1.43338	1.07616
PK103694_11:48138615-48140986	PTPRJ	0.117333	1.08473	0.177842	0.557623	2.21451	2.09718	4.23934	4.23227	3.97995	3.07761	4.33983	5.46091	3.92271	4.05132	4.94835	4.39527	4.76701	4.59837	4.30362	3.78139	4.83923	5.76483	4.46942	4.35976	5.00221	4.56713
PK103701_11:48163202-48164941	PTPRJ	-0.0739831	0.950012	0.506646	0.777928	1.24879	1.32277	2.43281	2.42498	2.7975	3.57119	2.58679	1.95907	2.42185	2.20727	2.71107	1.90368	2.62404	2.82	2.07587	1.9159	2.56194	1.98989	2.06281	2.37997	2.25246	3.0185
PK103702_11:48165532-48168038	PTPRJ	0.0197446	1.01378	0.806488	0.92979	1.96123	1.94149	3.63716	3.75185	4.153	3.10664	3.8695	3.91814	3.64982	4.13514	4.18504	3.94734	4.46087	4.14108	4.12642	4.20994	3.58198	3.27747	4.17473	3.43305	3.86136	3.59596
PK103703_11:48168656-48170295	PTPRJ	0.145685	1.10626	0.224859	0.593932	1.3736	1.22791	2.14376	2.21908	1.58621	1.39363	2.33025	3.159	2.35363	2.68225	2.76371	2.71555	2.88645	2.51513	2.3037	2.57134	2.63311	2.66294	2.8732	1.83236	2.74975	2.88726
PK103771_11:48879648-48880996	RP11-56P9.5	-0.211845	0.863432	0.19259	0.569365	1.56503	1.77687	3.17951	3.47732	4.61444	6.96817	3.31366	2.54679	2.83117	2.26315	3.0006	2.07166	2.36164	2.74378	2.43028	3.07553	2.79916	3.16041	3.24156	3.15925	3.51032	3.09725
PK103776_11:48899502-48902716	RP11-56P9.10	-0.132294	0.912379	0.374037	0.697165	3.46548	3.59778	10.9356	9.49401	16.3236	22.9369	13.3615	7.88526	9.38039	10.1702	12.1603	8.4266	9.62149	10.1113	9.72112	9.75598	11.5525	13.7829	10.1421	11.8998	11.0575	12.809
PK103807_11:49035016-49036076	TRIM49B	-0.26162	0.834151	0.128961	0.517301	0.318807	0.580426	1.51749	1.67003	1.96114	2.52596	1.11168	0.857093	1.60319	1.20143	1.6319	0.895851	1.07148	1.37189	1.7974	0.907533	1.32842	1.22905	1.32609	0.926713	1.0531	1.44363
PK103824_11:49150960-49151770	FOLH1	-0.214635	0.861764	0.188201	0.566051	0.0977086	0.312344	1.42114	1.00659	1.73041	1.82915	1.06892	1.10198	1.53497	0.922025	1.07916	0.755874	0.918415	0.99081	1.29109	1.33609	1.35214	0.702314	0.908618	0.905651	1.43338	0.839932
PK103825_11:49159709-49160998	FOLH1	0.0917762	1.06568	0.513984	0.782386	0.885808	0.794032	1.78245	1.46414	1.58621	2.23562	1.83855	1.34686	2.31951	1.42495	1.84247	1.53974	2.27417	1.67676	2.35433	1.96632	1.82657	1.02421	1.84179	1.85343	2.07694	1.49613
PK103828_11:49176754-49178204	FOLH1	-0.188206	0.877697	0.0614713	0.453709	0.542045	0.73025	1.56567	1.71578	1.90346	2.03238	1.56063	1.73867	1.56908	1.25731	1.47398	1.76371	1.31202	1.67676	1.44298	1.33609	1.23353	1.49242	1.39976	1.45325	1.46264	1.75861
PK103830_11:49180755-49181657	FOLH1	0.0441314	1.03106	0.788615	0.921811	0.429386	0.385255	1.54158	1.12098	1.49969	1.50977	1.49649	1.12647	1.73964	0.866144	1.26341	0.895851	1.26829	1.65135	1.89866	1.3613	1.37586	0.702314	1.37521	1.22158	1.37488	1.18115
PK103835_11:49190495-49192149	FOLH1	-0.215907	0.861005	0.0608571	0.453285	1.63647	1.85238	3.42038	3.34006	4.06647	5.60357	3.76261	2.44884	3.27461	3.1293	4.07976	2.9955	3.52059	2.97243	2.43028	3.37804	2.98894	2.60441	2.94687	3.20137	3.48107	3.51721
PK103836_11:49195525-49196397	FOLH1	-0.10112	0.932309	0.399777	0.713466	0.433118	0.534238	1.20436	1.0981	1.52853	1.74204	1.77441	1.4693	1.73964	1.17349	1.42134	1.34378	1.70563	1.3973	1.51893	1.6386	1.32842	1.08273	0.98229	1.24264	1.0531	1.46988
PK103837_11:49197936-49198854	FOLH1	-0.446964	0.733585	0.0125031	0.406917	0.646815	1.09378	1.78245	1.94456	3.72039	4.06477	1.81717	1.59174	1.77375	1.39701	1.84247	1.42776	1.70563	1.88	1.49361	1.13442	1.56563	1.19979	1.69445	1.60069	1.55039	1.78485
PK103840_11:49208580-49209696	FOLH1	-0.0518309	0.964711	0.604296	0.831039	0.950762	1.00259	1.73428	2.12757	1.90346	1.94528	2.15922	2.22844	2.38774	1.36907	2.02672	2.12765	2.2523	1.95621	2.02523	1.76465	1.68424	2.10694	1.89091	1.85343	1.90143	1.8636
PK103859_11:49356544-49357492	CTD-2026G22.1	-0.0843922	0.943182	0.53074	0.791716	0.243236	0.327628	1.05984	1.3955	1.21129	1.39363	1.26133	1.12647	1.43264	1.31319	1.39501	0.951842	0.984016	1.01622	1.29109	1.46214	1.23353	0.614525	1.27698	1.01096	1.31637	1.60112
PK103867_11:49404847-49406421	CBX3P8,TYRL	-0.106098	0.929098	0.411002	0.720644	1.02161	1.1277	1.85471	1.83017	2.76866	3.54216	2.1806	1.64072	1.84197	2.17933	1.97408	2.07166	1.77123	2.18486	1.9746	2.34446	1.75541	1.87284	2.03825	1.60069	2.34022	2.44105
PK103869_11:49433249-49435147	RP11-61N20.3	-0.220795	0.858092	0.134848	0.522618	1.85027	2.07107	3.29994	3.70609	5.59501	8.47795	3.5702	3.08553	4.12737	3.29694	3.86919	3.05149	3.32379	3.53135	3.39227	3.45367	3.67686	3.77494	3.16788	3.6226	4.30015	3.80594
PK103880_11:49572693-49573752	RP11-707M1.1	-0.214282	0.861975	0.122842	0.512095	0.714787	0.929068	1.95106	2.1047	2.19186	3.22278	1.58201	1.56726	2.08074	1.39701	1.76351	1.2038	1.66189	2.05784	1.69613	1.48735	1.56563	1.31684	1.94002	1.49538	1.46264	1.67986
PK103882_11:49600118-49602036	RP11-707M1.1	0.12567	1.09101	0.291613	0.641861	1.12914	1.00347	1.78245	1.99031	1.49969	1.3646	2.00957	2.13049	2.31951	2.01169	2.39521	2.51958	2.2523	2.41351	2.4556	2.06716	2.5145	1.40463	1.84179	2.33784	2.07694	2.4148
PK103883_11:49617346-49618363	RP11-707M1.1	-0.255573	0.837654	0.0785709	0.470773	0.229469	0.485042	1.22845	1.37263	1.49969	2.35176	1.11168	1.37135	1.50086	1.14555	1.65823	0.78387	1.31202	1.06703	1.11388	1.28567	1.02003	1.17052	0.98229	1.13733	1.52114	1.10241
PK103888_11:49662048-49663156	RP11-707M1.1	-0.43244	0.741008	0.0523498	0.445035	0.734913	1.16735	2.02332	1.57852	3.28779	5.86488	1.66752	1.37135	2.14896	1.36907	2.0004	1.1758	1.29015	1.72757	1.56956	1.51255	1.99262	1.112	1.76812	1.89555	1.87217	1.8636
PK103894_11:49724968-49726149	RP11-707M1.1	-0.272979	0.827609	0.227555	0.59592	0.268872	0.541852	1.39706	1.23536	2.2207	3.13568	1.75303	0.881581	0.989205	1.08967	1.10548	0.727879	1.07148	1.52432	1.21514	0.478976	1.18609	1.49242	1.44888	1.05308	1.49189	1.07616
PK103899_11:49779339-49781521	RP11-707M1.1	-0.245778	0.843361	0.19064	0.567892	0.654902	0.90068	1.42114	1.87592	2.56678	4.0067	2.00957	1.29788	1.53497	1.17349	1.15813	1.62373	1.22455	1.60054	1.54424	1.41172	1.85029	1.93136	1.44888	1.49538	1.17011	2.04733
PK103900_11:49787956-49788907	RP11-707M1.1	-0.370951	0.773273	0.0216298	0.415779	0.22032	0.59127	1.01166	1.34975	1.64389	3.04858	1.21857	1.54277	1.39853	1.20143	1.39501	1.28779	1.24642	1.21946	1.16451	1.03358	1.28097	0.76084	1.10508	1.20051	1.49189	1.10241
PK103901_11:49797610-49799541	RP11-707M1.1	-0.184281	0.880087	0.302415	0.649427	2.45926	2.64354	5.32327	5.44476	8.30599	13.7041	5.96459	4.23649	6.10578	4.74982	5.31685	3.35944	4.63581	5.25891	4.88588	4.13432	5.05272	7.57914	5.74639	6.5923	5.52876	5.56455
PK103902_11:49803070-49804036	RP11-707M1.1	-0.0599832	0.959275	0.687992	0.874121	0.702206	0.76219	1.51749	1.34975	2.45142	2.96147	1.56063	1.61623	1.12565	1.42495	1.55294	1.39977	1.50882	1.77838	1.39235	1.43693	1.58935	1.58021	1.69445	1.60069	2.13545	1.54862
PK103903_11:49813117-49818776	RP11-707M1.7	-0.204816	0.867649	0.0376619	0.431625	3.48695	3.69176	11.6341	13.223	15.8045	19.2496	12.3781	11.4361	11.8022	10.4776	13.2921	9.93835	10.4087	11.3562	11.316	11.4702	12.1218	9.04229	10.3632	11.963	11.4963	12.5202
PK103906_11:49823066-49824347	RP11-707M1.7	0.136312	1.09909	0.385122	0.704592	0.717641	0.581329	1.56567	1.50989	0.778687	0.812954	1.3896	2.15498	1.70553	1.87199	1.65823	1.45576	2.0555	1.70216	1.84803	1.05879	1.32842	1.28758	1.91546	1.68493	1.69666	1.8111
PK103911_11:49850090-49853329	RP11-163O19.1	-0.120871	0.919633	0.412766	0.721752	3.44934	3.57021	11.3691	9.17373	14.9392	23.2272	13.1905	7.61588	9.65327	11.1202	9.73878	8.76254	9.62149	9.80648	9.11355	10.1845	10.2478	13.4903	11.37	11.2259	12.0229	12.1528
PK103913_11:49857646-49858817	RP11-163O19.1,RP11-163O19.11	0.0844006	1.06025	0.565566	0.810486	0.668911	0.584511	1.39706	1.34975	1.35549	1.01619	1.23995	2.27742	1.15976	1.67641	1.44766	2.01566	1.37762	1.3973	0.936671	2.06716	1.6368	1.84357	1.47343	1.66387	1.49189	1.99484
PK103920_11:49891040-49894252	RP11-163O19.8	-0.149724	0.901423	0.161142	0.54411	3.13112	3.28084	8.76773	8.96783	12.6897	13.7912	11.7368	7.41998	8.18652	8.99673	8.18584	8.4266	7.10678	7.77405	8.91103	8.1678	9.1803	10.7103	8.79149	9.45668	8.24926	9.26549
PK103947_11:50169315-50171181	RP11-347H15.1	-0.147621	0.902738	0.13032	0.518506	2.54803	2.69565	6.21449	6.31409	8.96932	8.21664	7.11903	5.21602	5.8329	5.42039	5.81695	5.65506	5.07315	5.46216	5.46813	5.34436	6.68952	5.96967	5.59905	5.68665	6.05531	7.13942
PK103949_11:50182817-50185037	RP11-347H15.1	0.00267315	1.00185	0.964376	0.995026	2.34073	2.33806	4.91379	5.53626	5.76805	5.54551	5.15221	4.67728	4.40026	4.83364	5.55374	4.08732	4.61394	4.75081	4.58209	4.31078	4.93412	6.0282	5.30436	5.47603	5.03146	5.64329
PK103962_11:50246203-50248431	RP11-347H15.6	0.00169712	1.00118	0.984775	1	2.88479	2.88309	6.9612	7.09191	8.96932	9.58124	7.82452	6.318	6.54922	7.15268	7.31725	5.991	6.60384	7.03729	6.25291	6.60482	7.35373	10.8273	6.6059	7.79281	7.48869	7.3494
PK103969_11:50267453-50268682	RP11-347H15.2	-0.279712	0.823755	0.0765183	0.468838	1.39528	1.67499	2.52915	2.31059	3.77807	6.76494	2.86471	2.5223	2.9335	3.18518	2.68475	2.4076	1.81496	2.48973	2.6328	2.67218	2.60939	3.18968	2.48028	2.86439	2.63274	2.91351
PK103975_11:50286369-50287796	RP11-347H15.5	0.0731746	1.05203	0.518279	0.784949	1.06046	0.987289	1.99924	2.03606	1.84578	1.39363	1.62476	1.8856	2.49007	1.73229	2.42154	2.4356	2.1211	2.41351	2.35433	1.84027	1.94518	2.07768	1.81724	2.04298	1.93068	2.28356
PK103977_11:50290837-50291710	RP11-347H15.5,RP11-347H15.3	-0.06539	0.955687	0.588559	0.822779	0.249549	0.314939	1.08392	1.28112	1.41317	1.07426	1.51787	1.07749	1.36442	1.14555	1.28973	1.14781	1.18082	0.889188	1.34172	1.31088	1.0912	0.907156	1.62078	1.30582	0.936086	1.2074
PK103978_11:50296723-50300024	RP11-347H15.4	-0.109095	0.92717	0.355927	0.6852	3.48145	3.59055	11.8509	10.798	13.9587	20.8755	12.485	9.84432	9.58505	11.1761	11.3444	8.53858	9.05294	12.1438	10.1009	10.235	11.0306	12.0564	11.6156	11.8788	10.9698	12.599
PK103986_11:50327810-50330823	RP11-574M7.1	0.0192228	1.01341	0.875201	0.9595	1.98073	1.96151	3.99847	3.36294	3.80691	1.97432	3.67709	4.55484	4.16148	4.55424	4.26401	4.56324	4.65767	3.65838	4.78462	4.00827	3.41593	4.06757	4.02739	3.60154	4.38791	2.83477
PK103_1:589998-600067	RP5-857K21.2,RP5-857K21.4	-0.157072	0.896843	0.575953	0.816041	1.95711	2.11418	0.722615	4.98721	6.86398	4.1809	4.6605	1.98356	5.5259	3.21312	6.89611	4.25529	5.22622	2.76919	3.49353	4.38641	2.94149	4.97472	5.10791	5.6024	2.25246	2.02109
PK10486_1:30410948-30412052	RP4-591L5.1	0.0318871	1.02235	0.739232	0.898672	0.81817	0.786283	1.66202	2.03606	1.52853	1.53881	1.79579	1.59174	1.39853	1.87199	1.65823	2.04366	1.59629	1.93081	2.05055	1.81507	1.87401	1.78505	1.52255	1.76918	1.43338	1.8111
PK10570_1:30711174-30712972	MATN1	0.262801	1.19981	0.0771018	0.469268	1.37394	1.11114	2.16785	1.64715	1.61505	1.16136	1.56063	3.01207	2.42185	2.93371	2.47418	2.60357	2.55844	2.89621	2.81001	2.92427	2.79916	3.30673	2.60307	1.93767	2.07694	1.99484
PK10571_1:30713007-30713919	MATN1	0.151153	1.11046	0.202666	0.57745	0.692176	0.541023	1.37297	1.12098	1.52853	1.1904	1.17582	1.54277	1.2962	1.76023	1.97408	1.59573	1.39949	1.37189	1.34172	1.41172	1.80285	1.9021	1.69445	1.72706	1.57965	1.91609
PK10573_1:30715581-30718164	MATN1	0.0983113	1.07052	0.267534	0.624616	2.33599	2.23768	4.98605	4.14076	5.42197	5.40034	4.74602	4.06507	3.47927	5.25275	4.47458	5.15114	4.70141	4.57297	5.39219	5.1679	5.17133	6.75977	4.61676	4.59144	4.79744	4.77711
PK10574_1:30720005-30722235	MATN1,MATN1-AS1	-0.0587845	0.960073	0.621014	0.839874	2.47156	2.53035	5.54005	5.26174	6.25833	10.0168	5.30186	5.11807	5.15069	5.05717	5.52742	4.56324	4.87634	4.87783	5.51876	4.66371	5.2425	7.34504	5.27981	5.45497	5.9968	6.24699
PK10575_1:30723113-30724194	MATN1,MATN1-AS1	0.267955	1.2041	0.0913489	0.483376	0.948355	0.6804	2.0715	1.34975	1.21129	0.667783	1.36822	2.27742	1.43264	2.23521	1.55294	1.7917	1.9899	2.03243	1.56956	2.39488	1.58935	2.54589	1.66989	2.14829	1.78441	1.54862
PK10576_1:30725239-30726690	MATN1-AS1	-0.0871366	0.941389	0.347974	0.680119	1.63407	1.72121	3.46855	3.47732	3.17243	3.80346	3.09988	3.35491	3.17228	3.29694	2.76371	3.33145	2.77711	3.22648	3.24037	2.9999	2.44334	4.24315	3.217	3.53836	2.57424	2.78227
PK10582_1:30736925-30738305	LAPTM5	0.12746	1.09237	0.247898	0.610462	1.23004	1.10258	2.24011	2.47073	2.13418	1.33557	1.85993	1.95907	2.04663	2.37491	2.31625	2.68755	2.42724	2.41351	2.3037	2.11758	1.9689	3.16041	2.23471	2.10617	2.01844	2.72978
PK10584_1:30741961-30742951	LAPTM5	0.0263291	1.01842	0.810042	0.931411	0.482581	0.456252	1.63793	1.76154	1.32665	1.39363	1.04754	1.19993	1.02332	1.50877	1.42134	1.31578	1.37762	1.32108	1.18983	1.21004	1.35214	1.43389	1.25242	1.76918	1.43338	1.57487
PK10586_1:30746384-30748121	LAPTM5	0.383283	1.30431	0.0144458	0.407216	1.17227	0.78899	1.6861	2.03606	0.980568	0.871022	1.34684	2.64474	1.56908	1.78817	1.81615	2.46359	2.07737	1.67676	2.1265	2.52092	1.89774	2.98483	2.21015	2.27466	2.19395	2.57229
PK10590_1:30752252-30753305	LAPTM5	0.125114	1.09059	0.504542	0.776738	0.414775	0.289661	0.9394	1.07522	0.865207	0.580681	0.855138	1.73867	1.50086	1.78817	1.36869	1.51175	1.53069	1.06703	1.41766	1.66381	1.30469	1.3461	1.62078	1.51644	0.819076	0.971171
PK10615_1:30810562-30811555	RP5-1125N11.1	-0.0709197	0.952031	0.545222	0.799521	0.555407	0.626327	1.54158	1.53277	1.41317	1.80011	2.09509	1.4693	1.36442	1.48083	1.23709	1.37177	1.55256	1.34649	1.41766	1.78986	1.56563	1.60947	1.2033	1.41113	1.46264	1.31239
PK10616_1:30812897-30813804	RP5-1125N11.1	0.159959	1.11726	0.189401	0.566956	0.332913	0.172954	0.891226	1.304	0.865207	1.04523	1.28271	1.19993	1.12565	1.06173	1.05284	1.37177	1.13708	1.16865	1.3164	1.28567	1.18609	0.790103	1.44888	1.51644	1.46264	1.2074
PK10617_1:30814491-30816269	RP5-1125N11.1	0.0754884	1.05372	0.38463	0.704243	1.80763	1.73214	3.34812	3.13417	3.25895	2.43886	2.92885	3.42837	3.03584	4.07926	3.89551	3.63939	3.10512	3.20108	3.1138	3.75618	3.48709	4.18462	3.41346	3.68579	3.51032	3.56971
PK10621_1:30829109-30830135	RP5-1125N11.2	-0.0370033	0.974677	0.726856	0.892672	0.804583	0.841586	1.85471	1.96743	1.70157	1.53881	1.85993	1.61623	2.21718	1.89993	1.65823	1.59573	1.90243	2.21027	1.62019	1.48735	1.44702	1.75579	1.59622	1.66387	1.57965	2.17857
PK10622_1:30830604-30832688	RP5-1125N11.2	-0.256254	0.837259	0.0347442	0.429572	2.18537	2.44163	5.03422	5.399	6.57558	9.17476	5.77218	4.13853	5.11658	4.07926	4.79043	4.25529	4.3734	4.7	4.40488	4.26036	5.029	3.45304	4.66588	4.31764	4.8852	5.35456
PK10627_1:30843141-30844385	RN7SKP91	0.27915	1.21348	0.127896	0.5163	0.800868	0.521718	1.27662	1.304	1.00941	0.406477	1.0903	1.95907	1.46675	2.57049	1.31605	1.93168	1.77123	1.54973	1.89866	1.56297	1.61308	2.10694	1.49799	1.74812	1.87217	1.78485
PK10631_1:30856123-30858577	RP1-65J11.5	0.0964754	1.06916	0.19659	0.572865	2.05221	1.95574	4.143	3.70609	3.92227	3.01954	3.95501	3.25695	4.2297	4.3866	4.47458	3.69539	4.00166	4.2681	3.99984	4.18473	4.00897	4.5943	3.97827	4.27552	4.06613	4.09467
PK106327_11:55282836-55284151	RP11-72M10.7,RP11-72M10.4	0.126786	1.09186	0.301403	0.64877	0.6579	0.531114	1.30071	1.50989	1.06709	1.21943	1.34684	1.91009	1.05743	1.67641	1.47398	1.7917	1.22455	1.49892	1.26577	1.96632	1.58935	1.37537	1.66989	1.83236	1.57965	1.73236
PK106357_11:55685266-55687243	RP11-674C21.9	0.415614	1.33387	0.0525457	0.445365	0.490953	0.0753397	0.794877	0.754945	1.00941	1.2775	0.962031	0.808116	0.920984	1.73229	0.710668	1.56774	1.48696	0.66054	1.51893	1.48735	2.04007	1.3461	1.66989	0.821405	2.25246	0.761188
PK106374_11:55866323-55867767	RP11-738O11.9,RP11-738O11.13	0.0270744	1.01894	0.801178	0.927555	1.19511	1.16803	2.04741	2.28771	1.61505	1.48074	2.54404	2.3264	2.42185	2.73813	2.60578	2.32361	2.29604	2.10865	2.43028	2.06716	2.65683	2.04842	2.60307	2.0851	2.07694	2.4673
PK106376_11:55871852-55875011	RP11-738O11.9,RP11-738O11.13	-0.0122583	0.991539	0.930574	0.9819	3.20977	3.22203	7.10572	8.53317	14.622	13.9073	9.68444	6.44044	8.15241	8.01882	9.92303	6.94285	6.71317	8.53621	8.80977	7.43673	10.6036	11.676	8.69326	9.70942	9.82891	10.5254
PK106389_11:55957262-55958188	OR10AK1P	0.167069	1.12277	0.239476	0.604577	0.471858	0.304789	1.22845	1.28112	0.778687	1.24846	1.26133	1.22442	2.11485	0.922025	1.15813	1.1758	1.24642	1.52432	1.34172	1.18483	1.35214	1.3461	1.71901	1.62175	1.43338	1.04991
PK106395_11:55978836-55980291	OR7E5P	0.20424	1.15208	0.137216	0.524404	0.947295	0.743055	1.80654	2.01319	1.12477	0.696817	1.94544	1.95907	1.19387	1.84405	1.73719	2.26762	2.14297	2.13405	1.77208	2.01674	1.77913	1.98989	1.96458	1.66387	1.95993	1.83735
PK106402_11:56015157-56016146	OR5F2P	0.0174119	1.01214	0.918047	0.976703	0.418161	0.400749	1.15618	1.46414	0.778687	0.754886	1.26133	1.66521	1.36442	1.62053	1.44766	1.62373	1.53069	1.3973	1.24046	1.76465	1.28097	1.08273	1.2033	1.30582	1.31637	1.18115
PK10640_1:30874036-30874851	SDC3	0.17542	1.12929	0.191076	0.56822	0.470794	0.295373	1.37297	1.0981	1.03825	0.696817	1.19719	1.6897	1.19387	1.00585	1.52662	1.37177	1.22455	1.24486	1.39235	1.18483	1.25725	1.98989	1.35065	1.68493	1.22861	1.28615
PK106413_11:56104535-56105510	OR8H2	-0.318033	0.802163	0.00360797	0.406917	0.226265	0.544299	1.3248	1.62428	1.49969	1.42267	1.34684	1.49379	1.9443	1.14555	1.47398	1.34378	1.24642	1.32108	1.26577	0.983161	1.23353	0.84863	1.15419	1.34795	1.28712	0.918675
PK10641_1:30875327-30877513	SDC3	0.197176	1.14645	0.00642487	0.406917	2.55413	2.35696	5.54005	4.91858	5.07588	4.99386	5.08807	5.36295	4.29792	5.02923	5.47477	5.31912	6.1009	5.56378	5.36687	5.14269	5.47971	7.49135	5.72184	5.93939	5.55801	6.40448
PK106420_11:56143252-56144513	OR8K4P	-0.261524	0.834206	0.141547	0.527978	0.600575	0.862099	1.58975	1.62428	2.59562	3.48409	1.04754	1.37135	1.50086	1.59259	1.34237	2.07166	1.48696	1.32108	1.18983	1.21004	1.4233	2.22399	1.81724	1.43219	1.31637	1.73236
PK10642_1:30877788-30879184	SDC3	0.134376	1.09762	0.179555	0.558951	1.31151	1.17713	2.28828	1.8988	2.3649	2.58403	2.20198	2.3264	2.9335	1.81611	2.21097	2.07166	2.47097	2.08324	2.60749	2.4453	2.15868	3.21894	2.62763	2.65377	2.45723	2.09983
PK106432_11:56210978-56212682	OR8J2	-0.366394	0.775719	0.00808647	0.406917	0.951864	1.31826	1.51749	2.28771	3.02823	3.77443	1.92406	2.35088	2.89939	1.92787	2.21097	3.10748	2.3835	1.9054	1.7974	2.31925	2.13495	1.78505	1.86635	1.76918	1.98918	1.33864
PK106439_11:56274784-56275773	OR5T1	-0.407336	0.754014	0.00804875	0.406917	0.408772	0.816108	2.04741	1.46414	2.24954	3.25181	1.71028	1.59174	1.36442	1.20143	1.39501	1.31578	1.26829	1.4227	1.46829	1.38651	1.56563	1.05347	1.32609	1.30582	1.08235	1.33864
PK106441_11:56289289-56291105	OR8H1	-0.0084112	0.994187	0.918152	0.976736	1.48226	1.49067	2.38463	2.76813	3.14359	2.58403	2.80058	2.88963	3.64982	2.17933	3.05324	2.71555	2.60217	3.04865	2.68344	3.22678	2.87033	2.13621	3.02054	2.44315	2.69125	3.17599
PK106444_11:56331436-56333267	FAM8A2P	-0.157175	0.896779	0.223364	0.592636	2.47083	2.62801	6.0218	5.01009	8.76743	10.5974	5.51564	4.33444	5.56001	4.88952	6.10648	5.06716	4.85448	5.74162	5.64534	4.86538	5.74065	6.32083	5.82007	5.6024	4.68043	6.142
PK10644_1:30880873-30882609	SDC3	0.11491	1.08291	0.190583	0.567814	1.90487	1.78996	3.29994	3.15704	3.37431	2.7292	3.63434	3.3794	3.30872	4.2469	3.73759	3.66739	4.0454	3.22648	3.72137	3.30241	4.10386	4.56504	4.0765	3.81216	3.01303	3.51721
PK10645_1:30882733-30884330	SDC3	0.165111	1.12125	0.190776	0.567964	1.30958	1.14447	2.52915	2.1962	1.61505	1.3646	1.71028	2.64474	1.67142	2.68225	3.02692	2.57557	2.88645	2.28648	2.07587	2.11758	2.49078	3.04336	2.3575	2.5274	2.42797	2.54604
PK106461_11:56462258-56463532	OR5M9	-0.0192086	0.986774	0.886079	0.963986	0.73651	0.755719	1.6861	1.46414	1.15361	1.39363	1.49649	2.25293	1.77375	1.76023	1.47398	2.4076	2.1211	1.80378	1.74676	1.38651	1.47075	1.49242	1.57166	1.51644	1.63815	1.8636
PK106463_11:56478757-56480051	OR5M2P	0.00847987	1.0059	0.943873	0.987006	0.875453	0.866973	1.46932	1.71578	1.64389	1.2775	1.81717	2.3264	1.73964	2.03963	2.0004	2.15564	1.59629	2.43892	1.99992	1.53776	1.54191	1.98989	1.84179	2.04298	1.81367	1.52238
PK106464_11:56489639-56490609	OR5M8	0.0921969	1.06599	0.480029	0.762732	0.296019	0.203822	1.15618	1.0981	1.09593	1.10329	1.3896	1.15095	1.2962	1.08967	1.02652	1.06382	1.11522	1.24486	1.49361	1.43693	0.877703	0.702314	1.25242	1.28476	1.57965	1.2599
PK106467_11:56496247-56499277	CTD-3051L14.13	-0.102806	0.93122	0.439349	0.738155	2.86794	2.97075	7.99694	6.68012	10.6132	13.5299	7.76038	5.85272	7.40198	6.53799	6.36969	5.68306	5.37929	7.01189	7.01237	6.35273	7.2114	8.92524	7.04793	7.77175	7.98599	8.32057
PK106484_11:56597221-56598262	OR5M13P	0.0857453	1.06124	0.424574	0.729019	1.01554	0.929795	1.37297	1.8988	1.55737	1.56784	1.96682	2.44884	1.97841	1.62053	2.28993	2.29562	1.90243	1.77838	2.25307	1.99153	2.32473	2.04842	2.03825	1.76918	2.19395	1.91609
PK10648_1:30886861-30887848	SDC3	0.137376	1.0999	0.316568	0.659486	0.995191	0.857815	2.16785	1.99031	2.3649	1.62591	1.49649	1.56726	0.784542	1.78817	2.47418	1.76371	1.77123	2.3373	1.99992	1.6386	1.80285	2.72147	1.71901	1.93767	2.13545	1.88985
PK106500_11:56689869-56691058	RP11-59K5.1	-0.178769	0.883457	0.27457	0.629454	1.29363	1.4724	2.91455	2.49361	3.95111	5.13903	3.05712	1.73867	2.31951	2.12345	2.18465	1.8197	2.1867	2.21027	2.37965	1.61339	2.41961	2.60441	2.7013	2.73802	3.10079	2.54604
PK106515_11:56847737-56848638	AP000479.1	-0.0187729	0.987072	0.865486	0.955416	0.251599	0.270372	0.963487	1.304	1.03825	0.92909	1.26133	1.15095	1.39853	1.14555	1.42134	1.42776	1.44322	1.19405	1.29109	1.28567	1.20981	0.965682	1.2033	1.11627	1.08235	1.02367
PK106516_11:56873489-56874461	AP000479.1	0.0820853	1.05855	0.478931	0.762208	0.547101	0.465015	1.15618	1.6014	1.12477	1.04523	1.66752	1.39584	1.53497	1.34113	1.18445	1.67972	1.11522	1.32108	1.49361	1.26046	1.23353	1.63873	1.86635	1.55856	1.72591	1.41738
PK106519_11:56909973-56911598	FADS2P1	-0.0133841	0.990766	0.894835	0.967525	0.927293	0.940677	1.92697	1.71578	1.81694	1.65494	2.11647	1.86112	2.25129	1.89993	1.71087	2.23963	1.7931	2.05784	2.05055	2.31925	1.94518	1.31684	1.59622	1.95873	1.63815	2.25732
PK10652_1:30893561-30894598	SDC3	0.442348	1.35881	0.0371189	0.430816	0.373413	-0.0689358	1.15618	0.846454	0.519124	0.319375	0.684111	1.81214	0.68221	1.20143	0.789631	1.45576	1.44322	1.14324	1.11388	1.13442	0.925147	1.78505	1.42432	1.49538	0.906834	1.54862
PK10654_1:30898876-30900004	SDC3	0.181192	1.13382	0.136224	0.523663	1.03882	0.85763	1.85471	1.16673	1.61505	1.62591	1.96682	2.57128	1.60319	2.12345	1.65823	1.87569	2.3835	1.9054	1.82271	1.6386	1.85029	2.4581	2.03825	1.83236	1.95993	2.65103
PK106552_11:57181719-57183204	LRRC55	0.0491912	1.03468	0.560144	0.807471	2.10108	2.05189	4.16708	4.55255	4.18184	4.96482	4.40396	3.3794	3.99093	4.1072	3.97448	3.69539	3.56432	4.19189	3.92389	4.15953	4.67318	5.61851	4.27296	4.54932	3.71509	4.25215
PK106562_11:57235557-57237165	APLNR	-0.0627436	0.957442	0.572504	0.814133	2.3615	2.42424	5.32327	4.50679	6.5179	7.49079	5.77218	3.67326	5.62823	5.39245	5.07996	4.33928	4.87634	4.59837	3.94921	4.99143	5.2425	6.23304	4.71499	6.33956	5.96755	4.46214
PK106575_11:57300344-57301420	TNKS1BP1	0.154872	1.11332	0.145875	0.53193	0.941195	0.786323	1.73428	1.73866	1.61505	1.91625	1.49649	1.86112	1.22798	1.89993	1.84247	1.84769	1.70563	1.72757	1.49361	1.76465	2.20612	2.60441	2.18559	1.87449	1.87217	1.78485
PK106576_11:57301509-57307111	TNKS1BP1	0.0970711	1.0696	0.0952327	0.486934	3.95821	3.86114	15.0786	14.1838	14.2471	15.7655	14.067	14.1788	14.5311	14.7803	14.5819	13.9137	14.3666	14.1	15.4677	14.5709	14.6363	18.9917	15.3728	16.049	16.1182	15.88
PK106577_11:57308253-57310471	TNKS1BP1	0.253967	1.19248	0.016372	0.408464	2.53498	2.28101	4.74517	5.01009	4.03763	3.80346	4.6605	6.34249	3.75216	5.81155	4.60618	5.71105	5.02941	5.48756	5.99976	5.9998	5.52716	8.33998	6.04108	5.74983	5.03146	4.77711
PK106578_11:57311865-57315602	TNKS1BP1	0.139401	1.10145	0.0515823	0.444021	3.45991	3.32051	11.1765	9.58552	10.0941	8.79732	10.0265	10.8483	8.32296	10.8967	10.1336	9.85436	11.1303	9.9081	11.0375	9.60472	10.3664	13.6366	9.94568	11.963	10.999	11.4703
PK106579_11:57316060-57317002	TNKS1BP1	0.102563	1.07368	0.326891	0.66658	0.604582	0.502019	1.39706	1.67003	1.44201	1.2775	1.30409	1.76316	1.33031	1.08967	1.26341	1.53974	1.39949	1.3973	1.29109	1.26046	1.85029	1.75579	1.71901	1.43219	1.49189	1.60112
PK106581_11:57318483-57319599	TNKS1BP1	0.11618	1.08386	0.241052	0.605744	0.915985	0.799805	2.02332	1.46414	1.75926	1.56784	1.83855	1.73867	1.80786	1.73229	1.94776	1.48375	2.1211	1.62594	1.6455	1.94111	1.94518	2.10694	2.30838	1.60069	1.95993	1.60112
PK106582_11:57319730-57320896	TNKS1BP1	-0.0806817	0.945611	0.456871	0.749156	1.18066	1.26135	2.31237	2.33347	2.62446	3.33892	2.09509	2.08151	1.9443	2.26315	2.68475	2.29562	2.01177	2.23567	2.17713	1.6386	2.25356	2.89705	2.11192	2.42209	2.42797	2.51979
PK106585_11:57325930-57328830	RP11-872D17.4,SSRP1	0.189497	1.14037	0.130348	0.518549	2.17232	1.98282	4.31161	4.84995	2.42258	1.85818	4.21156	4.89767	3.8886	4.35866	3.92183	4.67522	4.59207	4.95405	4.50615	3.93264	4.53085	4.50652	4.10106	5.18117	4.68043	4.04217
PK106586_11:57329427-57330811	SSRP1	0.0773345	1.05507	0.486586	0.766289	1.15235	1.07501	2.2642	1.57852	1.7881	1.59687	2.4799	2.20395	1.84197	2.59843	1.84247	2.79953	2.1867	2.08324	1.87334	2.69739	2.37217	2.60441	1.98914	2.16935	2.19395	2.04733
PK106587_11:57330865-57333330	SSRP1	0.0104501	1.00727	0.868308	0.956687	2.86694	2.85649	7.80425	7.59521	7.84455	5.98102	6.86248	7.83628	6.34456	7.57178	6.94875	7.50275	7.08491	7.41837	7.26553	6.35273	7.37745	9.01303	7.68642	6.78185	7.02065	7.00818
PK106590_11:57338197-57339312	P2RX3	0.257214	1.19517	0.0181125	0.409793	1.36195	1.10474	2.40872	2.05894	2.04766	1.2775	2.11647	2.66923	2.11485	1.98375	2.6321	2.09965	2.66778	2.54054	3.13911	2.1932	2.5145	3.27747	2.43117	2.42209	2.25246	2.25732
PK106592_11:57341842-57345666	P2RX3	0.130911	1.09498	0.113061	0.503794	2.68456	2.55365	6.74441	6.4971	4.96052	4.06477	6.0501	5.21602	5.38946	6.48211	6.73818	6.41093	6.40704	6.55459	6.45543	6.32752	7.06907	6.84756	5.9183	6.40274	6.66962	5.61704
PK106593_11:57346171-57347057	P2RX3	-0.0393534	0.973091	0.741734	0.899829	0.627658	0.667012	1.56567	1.48701	2.33606	1.53881	1.73165	1.24891	1.87608	1.50877	1.10548	1.51175	1.94616	1.75297	1.3164	1.53776	1.54191	1.63873	1.35065	1.60069	1.55039	1.15491
PK106594_11:57347111-57351564	P2RX3	0.143366	1.10448	0.0377575	0.43167	3.1842	3.04083	8.43051	7.82398	8.42135	8.0134	7.76038	7.56691	8.45941	8.94085	8.50169	8.4266	9.20601	8.66324	8.17688	8.87365	9.1803	12.0564	8.98795	8.52997	9.06834	8.24183
PK106597_11:57358518-57359838	AP000781.1,P2RX3	0.177507	1.13093	0.199426	0.574991	1.2564	1.07889	2.16785	2.21908	1.55737	0.900056	1.75303	2.66923	1.91019	2.59843	2.36889	2.91152	2.3179	2.69297	2.43028	2.11758	2.15868	2.95557	2.43117	2.5274	2.13545	2.09983
PK106598_11:57360388-57361756	P2RX3	-0.0689148	0.953355	0.537677	0.795482	0.669701	0.738616	1.83063	1.78442	1.52853	1.33557	1.66752	1.56726	1.33031	1.73229	2.05304	1.73571	2.01177	1.4227	1.49361	1.46214	1.82657	1.60947	1.35065	1.34795	1.6089	1.73236
PK10659_1:30918167-30919201	RN7SL371P	0.109868	1.07913	0.417424	0.724597	0.455329	0.345462	1.56567	1.46414	1.26897	0.841988	0.791003	1.2734	1.12565	1.39701	1.18445	1.76371	1.22455	1.3973	1.24046	1.71423	1.47075	1.17052	1.32609	1.55856	1.25787	1.28615
PK106600_11:57367052-57368932	P2RX3	0.164518	1.12079	0.286403	0.637943	1.50475	1.34023	1.90289	2.72238	1.70157	1.59687	1.83855	3.7957	2.08074	3.46458	2.52682	3.63939	3.08325	1.95621	3.26569	3.10074	3.32104	3.10189	2.18559	2.71695	3.10079	2.51979
PK106601_11:57369531-57370879	P2RX3	0.0996457	1.07151	0.46035	0.751318	0.824552	0.724907	1.75836	1.21249	2.42258	1.10329	1.56063	2.00805	1.05743	1.84405	1.76351	1.73571	1.61816	1.4227	1.94929	1.3613	1.9689	1.69726	1.74356	1.9798	2.07694	1.8636
PK106604_11:57376291-57377365	PRG3	0.0615073	1.04356	0.711208	0.885444	1.09212	1.03061	1.30071	2.31059	2.5091	3.9196	1.64614	1.61623	1.46675	1.95581	2.0004	1.70772	2.0555	1.67676	2.10118	2.168	2.08751	3.10189	2.18559	1.83236	2.60349	1.52238
PK106605_11:57379096-57380836	PRG3	0.0575231	1.04068	0.501085	0.774711	1.33876	1.28123	2.69776	3.04266	2.42258	2.29369	2.33025	2.49781	1.77375	2.34697	2.5005	2.21163	2.58031	2.13405	2.3037	2.9999	2.32473	2.42884	2.45572	2.50634	3.04228	2.51979
PK106608_11:57387344-57388363	PRG2,RP11-872D17.8	-0.189077	0.877167	0.110225	0.501116	0.628138	0.817215	1.80654	1.67003	2.24954	2.09045	1.75303	1.32237	1.80786	1.89993	1.34237	1.70772	1.88056	1.67676	1.49361	1.58818	1.11492	1.93136	1.69445	1.24264	1.57965	1.2599
PK106611_11:57400186-57401250	RP11-872D17.8	0.162179	1.11898	0.0763483	0.468642	0.820915	0.658735	1.78245	1.41838	1.38433	1.50977	1.83855	1.76316	1.50086	1.53671	1.36869	1.56774	1.81496	1.80378	1.72145	1.96632	1.89774	1.72652	1.79268	1.45325	1.49189	1.96859
PK106612_11:57401513-57402437	RP11-872D17.8	0.148693	1.10856	0.226012	0.594731	0.561152	0.412459	1.34888	1.67003	0.807527	0.958124	1.21857	1.34686	1.36442	1.62053	1.5003	1.39977	1.35576	1.32108	1.82271	1.33609	1.20981	1.63873	1.39976	1.57962	1.81367	1.28615
PK106616_11:57409478-57410416	RP11-872D17.8,SLC43A3	0.0517242	1.0365	0.708387	0.884164	0.745454	0.693729	1.6861	1.94456	1.90346	1.04523	1.51787	1.59174	1.77375	1.25731	1.89511	1.51175	1.46509	1.95621	1.82271	1.13442	1.58935	2.57515	1.69445	1.55856	1.1116	1.8636
PK106618_11:57414490-57415688	RP11-872D17.8,SLC43A3	0.193848	1.14381	0.155181	0.539199	1.09757	0.903717	1.6861	1.8988	1.64389	0.900056	1.81717	2.3264	1.46675	2.03963	2.18465	2.65956	1.9243	2.05784	1.72145	2.21841	2.15868	2.92631	2.06281	2.50634	2.04769	1.75861
PK106619_11:57415778-57416614	RP11-872D17.8,SLC43A3	0.149878	1.10948	0.265036	0.623042	0.407963	0.258085	1.51749	1.21249	0.807527	0.754886	1.06892	1.44481	1.15976	1.25731	1.42134	1.2318	1.42136	0.787567	1.54424	1.26046	1.37586	1.69726	1.17875	1.45325	1.28712	1.23365
PK106620_11:57418431-57419381	RP11-872D17.8,SLC43A3	-0.0824956	0.944423	0.413711	0.722374	0.483878	0.566373	1.51749	1.62428	1.12477	1.71301	1.17582	1.59174	1.60319	1.50877	1.47398	1.48375	1.39949	1.67676	1.41766	1.31088	1.61308	1.08273	1.42432	1.30582	1.40413	1.28615
PK106635_11:57461787-57462758	RTN4RL2	-0.0817519	0.94491	0.52064	0.786307	0.994382	1.07613	2.57733	2.12757	2.39374	2.61307	1.96682	2.106	1.70553	1.42495	1.92144	2.18364	1.8587	1.9054	1.7974	1.66381	1.89774	2.80926	1.74356	1.9798	2.45723	1.8636
PK106638_11:57464494-57466809	RTN4RL2	0.0203965	1.01424	0.863419	0.954488	2.21956	2.19917	3.9503	4.32378	5.39313	7.34562	4.83153	4.30995	4.46848	3.66016	4.26401	3.38744	4.1766	4.67459	3.67074	4.61329	5.28994	5.64778	5.08335	3.72791	4.65118	5.06584
PK106639_11:57467250-57468488	RTN4RL2	-0.111016	0.925936	0.341709	0.676193	1.58977	1.70078	3.10725	2.74525	4.84516	4.76159	3.16401	2.64474	2.79706	2.73813	3.18485	2.54758	2.99578	2.92162	2.88596	2.47051	3.03638	3.33599	2.97143	3.26456	2.662	3.51721
PK106641_11:57471568-57472631	RTN4RL2	0.22546	1.16915	0.0936966	0.485362	0.659309	0.433849	1.34888	1.41838	1.26897	0.78392	1.11168	1.64072	1.09154	1.70435	1.34237	1.73571	1.70563	1.34649	1.69613	1.99153	1.47075	1.72652	1.74356	1.68493	1.31637	1.04991
PK106648_11:57486182-57487926	SLC43A1	0.0802996	1.05724	0.314881	0.658175	1.78104	1.70074	2.74594	3.2028	3.02823	3.25181	3.46331	3.59979	3.71805	3.10136	3.31645	3.07949	3.06138	3.3027	3.51884	2.82344	3.55826	4.24315	3.3889	3.41199	3.24705	3.85844
PK106649_11:57488850-57490005	SLC43A1	0.315811	1.24471	0.015891	0.408089	0.926358	0.610547	1.39706	1.46414	1.15361	0.987158	1.23995	2.13049	1.33031	2.12345	1.81615	1.56774	1.83683	1.67676	1.67082	1.6386	2.15868	2.60441	1.89091	1.76918	1.93068	1.83735
PK106651_11:57490781-57491969	SLC43A1	0.194247	1.14413	0.0691206	0.460945	1.18919	0.99494	1.83063	1.96743	1.84578	2.14852	1.92406	1.76316	1.80786	1.98375	2.39521	2.23963	2.16483	1.88	2.15181	1.99153	2.56194	3.45304	1.98914	2.31678	2.31096	2.02109
PK106654_11:57494559-57496456	SLC43A1	0.135123	1.09819	0.45755	0.749651	1.28482	1.14969	2.11967	2.24196	1.44201	0.725851	1.66752	3.5753	1.73964	2.54255	2.34257	3.72338	2.79898	2.18486	2.25307	2.34446	2.5145	2.80926	2.57851	2.5274	1.81367	2.49355
PK106655_11:57497362-57501616	SLC43A1	0.0421278	1.02963	0.556745	0.805581	3.43274	3.39061	9.7794	8.8992	12.1994	12.3685	10.3044	9.79535	10.3355	10.3099	10.1336	10.8622	10.518	10.0351	10.2527	10.5879	9.60729	12.9635	11.0999	10.9099	10.2384	11.8115
PK106659_11:57507019-57508626	SLC43A1	-0.0449508	0.969323	0.621527	0.840126	1.35052	1.39547	2.89046	3.01978	2.10534	2.32272	2.67231	2.9386	2.96761	2.29109	2.47418	2.51958	2.51471	2.82	2.7847	2.24362	2.30101	2.19473	2.55395	2.71695	2.74975	2.57229
PK106661_11:57509796-57511251	Y_RNA,SLC43A1	-0.0719922	0.951323	0.604784	0.831307	0.608337	0.680329	1.39706	1.73866	1.90346	1.01619	1.26133	1.86112	1.39853	2.17933	1.39501	1.84769	1.8587	1.75297	1.9746	1.53776	1.54191	1.22905	1.74356	1.13733	1.17011	1.23365
PK106662_11:57512095-57513383	SLC43A1	0.245284	1.18533	0.0978035	0.489215	0.898216	0.652932	1.83063	1.44126	1.12477	0.725851	1.13306	2.25293	1.36442	1.89993	1.78983	2.09965	1.59629	1.44811	1.94929	2.09237	1.85029	2.19473	2.01369	1.74812	1.93068	1.8111
PK106674_11:57543655-57545192	SMTNL1	0.360145	1.28355	0.0447855	0.437356	1.13192	0.771774	1.80654	1.99031	1.00941	0.522613	1.49649	2.39986	1.09154	1.98375	2.21097	2.46359	2.20857	2.03243	2.25307	2.21841	1.82657	3.07262	2.40661	1.87449	2.04769	1.96859
PK106675_11:57545467-57547116	SMTNL1	0.0599296	1.04241	0.565482	0.810474	1.8263	1.76637	3.37221	3.04266	3.95111	3.01954	3.18539	3.72223	3.13817	3.6881	3.1322	3.75138	2.84271	3.32811	3.01254	3.47888	2.91777	5.44293	4.0765	3.74897	3.04228	3.6222
PK106677_11:57549591-57550543	SMTNL1	0.114151	1.08234	0.344819	0.678272	0.508485	0.394334	1.34888	1.304	1.7881	0.987158	1.41098	1.15095	1.12565	1.28525	1.39501	1.28779	1.07148	1.67676	1.44298	1.15963	1.32842	1.84357	1.17875	1.45325	1.31637	1.78485
PK106679_11:57551989-57553011	UBE2L6	-0.124066	0.917598	0.299291	0.647374	1.31801	1.44207	3.13133	2.58512	3.28779	3.77443	3.03574	2.13049	2.35363	2.12345	2.71107	1.98767	2.16483	2.48973	2.10118	2.11758	2.44334	3.13115	2.67674	2.27466	2.57424	2.99226
PK106680_11:57553134-57554959	UBE2L6	-0.00115292	0.999201	0.994401	1	2.21335	2.21451	5.51596	4.34665	5.42197	3.62926	4.6605	4.45688	4.19559	4.27484	5.10628	4.70322	4.19847	4.80162	4.05047	4.43683	4.29363	5.44293	4.54309	4.59144	4.85595	5.22332
PK106681_11:57555829-57558309	UBE2L6	0.187806	1.13903	0.0987451	0.490201	2.12295	1.93514	4.21526	4.16364	2.85518	1.94528	3.65572	5.02012	3.37694	4.41454	3.76391	4.70322	4.439	4.19189	4.55678	4.66371	4.62573	4.27241	4.32207	4.31764	4.53417	3.59596
PK106683_11:57560100-57561359	UBE2L6	0.0202413	1.01413	0.881297	0.96203	1.21484	1.1946	2.33646	1.6014	2.27838	3.28085	2.43714	2.22844	2.18307	2.01169	2.10568	2.4356	2.20857	2.28648	1.77208	2.62176	2.01635	3.10189	2.08737	2.75908	1.75516	2.57229
PK106685_11:57562863-57564186	UBE2L6	-0.043279	0.970447	0.776487	0.916301	0.57413	0.617409	1.90289	1.64715	0.865207	1.33557	1.23995	1.6897	1.73964	1.56465	1.44766	1.87569	1.68376	2.10865	1.74676	1.33609	1.37586	1.31684	1.69445	0.989898	1.37488	1.23365
PK106686_11:57564225-57565307	UBE2L6	-0.11506	0.923344	0.237258	0.603143	0.729722	0.844782	1.42114	1.96743	1.35549	2.14852	1.96682	1.78765	1.87608	1.81611	1.78983	1.7917	1.90243	1.37189	1.56956	1.58818	1.75541	1.72652	1.42432	1.87449	1.6674	1.62737
PK10668_1:30936229-30939175	PUM1	-0.0613999	0.958334	0.353699	0.683611	2.84383	2.90522	7.65972	7.54945	8.45019	8.85539	7.63211	6.48942	6.8221	7.06886	6.97507	7.39077	6.99745	7.79945	6.98706	7.26026	7.11651	6.61346	7.61275	6.5923	7.48869	7.32315
PK106695_11:57596407-57597845	SERPING1	0.141657	1.10317	0.293192	0.64291	1.16854	1.02688	1.95106	2.37922	1.52853	1.10329	1.62476	2.49781	2.66062	1.89993	1.89511	2.82753	2.33977	1.77838	2.32902	2.21841	2.53822	2.83852	1.98914	2.14829	2.42797	1.8636
PK106696_11:57600400-57601610	SERPING1	0.0739032	1.05256	0.556898	0.805675	0.809682	0.735779	1.61384	1.87592	1.70157	1.13233	1.19719	1.56726	2.08074	1.92787	1.97408	1.62373	2.09923	2.08324	1.82271	1.9159	1.61308	1.52168	1.47343	1.60069	1.55039	1.78485
PK106697_11:57602217-57604273	SERPING1	0.0666728	1.0473	0.328809	0.667725	2.04663	1.97996	4.02256	3.98062	4.21068	3.60022	3.91226	3.72223	4.2297	3.5484	3.94815	4.28329	4.19847	4.2427	3.56948	4.00827	4.43596	4.74062	4.19929	3.85428	4.18314	3.91093
PK106698_11:57605480-57606513	SERPING1	0.267634	1.20383	0.0410545	0.433931	0.849873	0.582239	1.83063	1.67003	1.18245	0.667783	1.90268	1.49379	1.15976	1.45289	1.57926	1.87569	1.72749	1.52432	2.10118	1.9159	1.73168	2.13621	1.94002	1.62175	1.57965	1.73236
PK106701_11:57612030-57613175	SERPING1	-0.17262	0.88723	0.161217	0.54414	1.1027	1.27532	2.31237	2.44785	2.76866	3.77443	2.4799	2.05702	2.21718	1.50877	1.94776	2.68755	2.01177	2.41351	2.3037	1.71423	2.13495	1.72652	2.30838	2.44315	1.98918	2.36231
PK106711_11:57636735-57638184	AP000662.4	0.193149	1.14326	0.0487293	0.441375	1.48847	1.29532	2.21602	2.35634	3.20127	2.03238	2.30887	2.08151	2.2854	2.79401	2.84267	2.4356	2.93018	2.97243	2.6328	2.74781	2.56194	3.16041	2.94687	2.48528	2.1647	3.43847
PK106712_11:57641806-57642681	AP000662.4	-0.0575644	0.960885	0.643068	0.851128	0.361387	0.418951	1.44523	1.304	1.49969	1.16136	1.45374	0.857093	1.43264	1.34113	1.0002	1.87569	1.61816	1.4227	1.41766	1.13442	1.16236	1.19979	1.32609	1.17945	1.14086	1.18115
PK106715_11:57650461-57653008	AP000662.4,CLP1	0.112526	1.08112	0.319764	0.661846	1.8279	1.71538	3.70943	4.39241	2.76866	1.59687	2.99298	3.82019	2.79706	3.57634	3.44806	3.5834	3.65179	3.58216	3.21506	3.5545	3.70059	3.21894	4.02739	3.45411	3.7736	3.28098
PK106716_11:57653481-57657204	CLP1	0.00678038	1.00471	0.930331	0.9818	3.03344	3.02666	9.03269	8.32727	8.8828	8.53601	7.69624	6.97919	8.39119	7.15268	7.60678	8.93052	7.52225	7.59621	7.97436	8.64677	8.75331	7.87177	8.27579	8.61422	8.6588	7.92685
PK106717_11:57659259-57661599	CLP1	-0.00457412	0.996834	0.972426	0.997859	2.18696	2.19153	4.8897	4.34665	4.90284	5.57454	4.44672	4.50586	4.2297	4.77776	4.26401	3.72338	4.22033	4.29351	4.45552	4.26036	4.29363	5.12104	4.93601	4.27552	4.56342	5.17083
PK106720_11:57669256-57670110	ZDHHC5	0.0694798	1.04934	0.611789	0.835213	0.333886	0.264406	1.39706	0.960839	1.00941	1.21943	0.83376	1.56726	1.50086	1.00585	1.36869	1.1758	1.04962	1.32108	1.11388	1.48735	1.66052	1.19979	1.39976	0.947774	1.28712	1.12866
PK106721_11:57672713-57673918	ZDHHC5	-0.0150059	0.989653	0.918089	0.976714	1.10751	1.12252	2.36054	2.21908	2.2207	2.03238	2.45852	2.20395	2.38774	1.70435	2.07936	2.01566	1.90243	2.10865	2.17713	2.24362	2.15868	2.37031	2.03825	1.91661	2.45723	2.25732
PK106722_11:57676579-57679740	ZDHHC5	-0.103259	0.930928	0.164265	0.546617	2.18175	2.28501	4.8897	4.8042	5.71037	5.60357	4.89567	4.53035	4.29792	4.13514	4.65882	5.17914	4.439	4.47135	3.89858	4.94101	4.86295	4.65283	4.69043	4.69675	4.76819	3.91093
PK106724_11:57684928-57686799	ZDHHC5	0.112086	1.08079	0.210648	0.583838	1.83241	1.72032	3.10725	3.7976	3.34547	2.11949	3.5702	3.23246	3.64982	3.04548	3.5007	3.49942	3.95793	3.37892	3.01254	3.83181	3.55826	2.95557	3.5608	3.6226	3.7736	3.88468
PK106725_11:57687057-57688958	ZDHHC5	0.0566156	1.04002	0.575326	0.81567	1.41091	1.35429	2.6255	2.92827	2.3649	1.4517	2.95023	2.7427	2.96761	2.73813	2.31625	2.3796	2.55844	2.66757	2.65812	2.9999	3.15499	2.54589	2.38205	2.67483	2.31096	2.57229
PK106726_11:57688976-57691862	ZDHHC5	-0.0568109	0.961387	0.435494	0.735578	2.18739	2.2442	4.84152	4.5983	5.0182	5.05193	4.40396	4.6283	4.57081	4.44248	4.68514	5.15114	4.22033	4.7254	5.26561	5.62166	4.29363	4.00904	4.81322	4.3387	4.24164	3.96343
PK106728_11:57694703-57695671	ZDHHC5	-0.136113	0.909968	0.204182	0.578792	0.856662	0.992775	2.14376	2.15045	1.70157	2.03238	2.11647	1.71419	1.97841	2.23521	2.15832	1.59573	1.39949	1.77838	2.27839	1.51255	1.70796	1.96063	1.59622	1.95873	2.1647	1.78485
PK106729_11:57696323-57700579	ZDHHC5	-0.0381182	0.973924	0.548767	0.801327	3.24573	3.28385	9.82757	10.0659	10.6421	9.05863	10.1334	9.72188	8.56174	9.89081	9.47557	9.85436	8.4844	9.73026	9.5186	9.50389	9.46496	11.1785	9.25808	9.37244	9.62414	8.81928
PK106731_11:57704967-57706839	MED19	0.0198038	1.01382	0.84043	0.944385	1.77226	1.75245	3.15542	3.75185	3.51851	3.42602	3.20677	2.76719	3.85449	2.54255	3.76391	3.75138	3.19258	3.60756	3.36695	3.5545	3.17871	2.98483	3.5608	3.77004	3.65659	3.22849
PK106733_11:57710546-57711848	MED19	-0.09478	0.936415	0.468774	0.756573	1.0243	1.11908	1.8788	2.53936	2.68214	1.10329	2.22336	2.106	3.03584	1.92787	2.132	2.09965	2.44911	1.98162	1.87334	1.96632	1.80285	2.25326	1.57166	1.87449	2.19395	2.36231
PK106734_11:57715455-57719704	AP000662.9,TMX2,TMX2-CTNND1	-0.104955	0.929834	0.507781	0.77857	2.72899	2.83395	6.45536	5.92518	9.92104	14.2848	7.01213	5.85272	6.174	5.78361	5.26421	4.64723	6.01343	5.6654	5.69597	5.04185	6.95046	8.33998	8.00566	6.36062	6.55261	7.66438
PK106735_11:57720096-57721136	TMX2,TMX2-CTNND1	0.050072	1.03532	0.663405	0.861525	0.818252	0.76818	1.85471	2.1962	1.26897	1.21943	1.58201	1.76316	1.87608	1.76023	1.36869	2.07166	1.7931	1.49892	2.10118	2.14279	1.68424	1.668	1.69445	1.79024	1.52114	1.67986
PK106736_11:57722639-57724015	TMX2,TMX2-CTNND1	0.0738835	1.05255	0.380054	0.701127	1.3493	1.27541	2.67368	2.42498	2.6533	1.97432	2.35163	2.25293	1.97841	2.76607	2.84267	2.18364	2.51471	2.8454	2.70875	2.7226	2.56194	2.4581	2.67674	2.04298	2.51573	2.44105
PK106738_11:57725874-57726826	TMX2,TMX2-CTNND1	0.0481456	1.03394	0.635828	0.847416	0.33861	0.290464	1.34888	1.21249	1.21129	1.13233	1.34684	1.22442	1.05743	1.28525	1.21077	1.09182	1.55256	1.14324	1.11388	1.51255	1.06748	1.112	1.2033	1.15839	1.34562	1.39114
PK106739_11:57727752-57728962	TMX2,TMX2-CTNND1	-0.185846	0.879133	0.119862	0.510079	0.930651	1.1165	2.11967	1.85305	2.0765	3.57119	2.13785	2.17946	2.14896	1.87199	1.89511	1.84769	2.0555	2.08324	1.87334	2.14279	1.68424	1.81431	1.59622	1.62175	1.78441	2.38856
PK10673_1:30953366-30954481	PUM1	-0.169733	0.889007	0.0740592	0.466371	1.02934	1.19907	2.14376	2.35634	2.91286	2.7292	2.22336	2.59577	1.91019	2.20727	1.68455	2.15564	2.03363	2.05784	1.87334	2.11758	1.94518	2.07768	1.91546	2.10617	2.19395	2.07358
PK106740_11:57729474-57731132	TMX2,TMX2-CTNND1	-0.135331	0.910461	0.157024	0.540782	1.29473	1.43007	2.38463	2.35634	2.33606	3.74539	2.58679	2.5223	2.31951	2.93371	2.92163	2.85553	2.3179	2.76919	2.40497	2.54613	2.27728	2.13621	2.43117	2.29572	2.31096	3.0185
PK106741_11:57732862-57734444	TMX2,TMX2-CTNND1	-0.0899853	0.939532	0.423872	0.728645	1.57601	1.66599	2.89046	2.97403	3.86459	4.44221	3.52745	2.20395	3.64982	2.43079	3.02692	2.77154	3.06138	3.35351	2.88596	2.89906	2.91777	2.39957	2.28382	3.36986	2.98378	3.59596
PK106742_11:57734448-57735818	TMX2,TMX2-CTNND1	-0.0760607	0.948644	0.413445	0.722263	1.33699	1.41305	2.31237	2.76813	2.59562	3.22278	2.37301	2.30191	3.03584	3.07342	2.81635	2.21163	2.20857	2.8454	2.81001	2.24362	2.98894	2.13621	2.77497	2.23254	2.69125	2.30981
PK106743_11:57736236-57737799	TMX2,TMX2-CTNND1	0.0623178	1.04414	0.475284	0.760145	1.26384	1.20153	2.40872	2.51648	2.53794	1.62591	2.28749	2.25293	1.91019	2.29109	2.81635	2.21163	2.40537	2.56594	2.6328	2.47051	2.49078	2.22399	2.28382	2.33784	2.51573	2.04733
PK106745_11:57745595-57747001	BTBD18,TMX2-CTNND1,RP11-691N7.6	0.0650575	1.04613	0.553714	0.803894	0.920697	0.855639	1.49341	1.92168	1.84578	1.39363	1.79579	1.8856	1.33031	2.59843	1.65823	2.09965	2.01177	1.93081	1.87334	1.89069	2.13495	2.19473	1.59622	1.5375	1.93068	1.83735
PK106747_11:57749317-57750854	BTBD18,TMX2-CTNND1,RP11-691N7.6	-0.0998562	0.933126	0.248063	0.610603	1.3449	1.44476	2.69776	2.88252	2.68214	3.10664	2.99298	2.13049	2.72884	2.45873	2.97428	2.51958	2.3835	2.71838	2.60749	2.1932	2.70427	2.6922	2.43117	2.50634	3.01303	2.17857
PK106748_11:57751678-57754604	BTBD18,TMX2-CTNND1,RP11-691N7.6,CTNND1	-0.184049	0.880229	0.135483	0.523145	3.34698	3.53103	11.2969	10.1574	15.7468	19.6851	11.9078	8.44849	10.3355	8.96879	9.94935	9.12648	8.72494	9.12053	9.54392	10.5375	9.63101	11.0614	11.0016	10.7836	9.88741	11.4441
PK106751_11:57758961-57761520	TMX2-CTNND1,RP11-691N7.6,CTNND1	0.0179131	1.01249	0.839697	0.944101	2.32629	2.30838	5.41962	4.52967	5.45081	4.96482	5.04532	4.79972	5.5259	5.05717	4.86939	3.89135	5.37929	5.84324	5.21498	5.1679	5.21878	3.95052	4.76411	4.6125	5.52876	4.40964
PK106754_11:57767593-57769700	TMX2-CTNND1,RP11-691N7.6,CTNND1	0.00823612	1.00573	0.909383	0.973309	1.51275	1.50451	2.60142	3.31718	3.11475	2.20659	2.88609	3.159	2.42185	2.68225	2.86899	2.96751	2.79898	2.94702	2.86064	3.63013	2.49078	2.6922	2.99598	2.71695	2.69125	2.67728
PK106755_11:57769787-57770841	TMX2-CTNND1,RP11-691N7.6,CTNND1	0.00296997	1.00206	1	1	0.92091	0.91794	1.63793	2.12757	2.27838	2.23562	1.81717	1.64072	1.87608	1.62053	1.57926	2.09965	1.90243	2.00703	1.77208	1.94111	1.87401	1.63873	1.69445	1.72706	2.28171	2.09983
PK106759_11:57782880-57784039	TMX2-CTNND1,RP11-691N7.6,CTNND1	-0.0627948	0.957408	0.629019	0.844002	1.26007	1.32287	2.43281	1.73866	3.25895	4.26801	2.67231	1.73867	2.42185	2.29109	2.47418	1.76371	2.20857	2.48973	2.3037	2.21841	2.49078	2.31178	2.3575	2.48528	2.45723	2.59854
PK106760_11:57785286-57786756	TMX2-CTNND1,RP11-691N7.6,CTNND1	0.0268301	1.01877	0.771256	0.91395	1.30431	1.27748	2.04741	2.60799	2.33606	1.91625	2.75782	2.69372	2.5924	2.34697	2.57946	2.26762	2.88645	2.61675	2.4556	2.14279	2.39589	1.93136	2.57851	2.44315	2.69125	2.4673
PK106761_11:57789382-57792082	TMX2-CTNND1,RP11-691N7.6,CTNND1	-0.100589	0.932652	0.32079	0.662548	2.55166	2.65225	5.4437	6.42847	7.12354	10.1039	6.54181	5.53437	5.93523	4.86158	5.42213	5.48709	5.68542	5.6654	5.87318	5.7225	5.50344	5.35515	6.21298	5.96045	6.40634	6.22074
PK106763_11:57795471-57798629	CTNND1	0.0508488	1.03587	0.50329	0.776078	2.73345	2.6826	6.35902	7.2978	5.82573	6.18425	6.00735	6.44044	6.24222	5.89537	6.76451	7.11082	5.57609	6.17351	6.15165	7.73924	5.31366	7.66693	6.85147	6.82398	7.69346	6.61446
PK106765_11:57801470-57802490	CTNND1	0.145128	1.10583	0.179185	0.558658	0.928867	0.783739	1.75836	2.12757	1.47085	1.16136	1.66752	1.93458	1.60319	2.20727	1.52662	1.65173	2.09923	1.80378	1.84803	1.6386	1.66052	1.9021	1.81724	1.74812	2.07694	2.44105
PK106766_11:57802764-57803853	CTNND1	-0.0811894	0.945278	0.444675	0.741489	0.698396	0.779585	1.92697	1.87592	1.90346	1.48074	1.56063	1.6897	1.70553	1.62053	2.0004	1.34378	1.42136	1.70216	1.82271	1.76465	1.92146	1.49242	1.69445	1.49538	1.17011	1.67986
PK106772_11:57809327-57810629	CTNND1	0.0753081	1.05359	0.678102	0.869208	0.637376	0.562068	1.46932	1.57852	0.865207	0.812954	0.983409	2.47333	1.53497	1.98375	0.842273	2.18364	1.66189	1.57513	1.49361	1.6386	1.47075	1.49242	1.96458	1.24264	1.46264	1.52238
PK106773_11:57812039-57812998	CTNND1	-0.101476	0.932079	0.431753	0.733301	0.406915	0.508391	1.3248	1.78442	1.35549	1.21943	1.45374	1.17544	1.87608	1.45289	1.28973	1.28779	1.37762	1.3973	1.03793	1.84027	1.02003	1.14126	1.0314	1.36901	1.6089	1.41738
PK10679_1:30968592-30969680	PUM1	0.050714	1.03578	0.693956	0.877097	0.744797	0.694083	1.58975	1.94456	1.26897	1.2775	1.6889	1.44481	2.42185	1.67641	1.44766	1.42776	1.72749	2.08324	1.77208	1.26046	1.39958	1.55094	1.94002	1.76918	1.49189	1.70611
PK10681_1:30973370-30974464	PUM1	0.0488321	1.03443	0.722042	0.890377	0.578287	0.529455	1.58975	1.83017	1.18245	1.01619	1.45374	1.78765	1.2962	1.36907	1.23709	1.56774	1.29015	1.72757	2.1265	1.33609	1.23353	0.877893	1.54711	1.20051	1.55039	2.02109
PK106831_11:58023631-58024679	OR9Q1	0.0531202	1.03751	0.693212	0.876857	0.500988	0.447868	1.3248	1.34975	1.15361	0.638749	1.17582	1.8856	1.19387	1.67641	1.65823	1.51175	1.15895	1.3973	1.69613	1.48735	1.25725	1.84357	1.32609	1.57962	1.34562	1.04991
PK106832_11:58024735-58025925	OR9Q1	-0.0689295	0.953345	0.572899	0.81439	1.29259	1.36152	2.40872	2.60799	3.31663	3.57119	2.90747	2.15498	2.04663	2.40285	2.71107	1.51175	2.27417	2.3627	2.17713	2.39488	2.37217	2.89705	2.84864	2.27466	2.48648	2.4148
PK106833_11:58033791-58034687	OR9Q1	-0.283375	0.821666	0.0492163	0.441634	0.252594	0.535969	1.42114	1.37263	1.73041	2.555	1.51787	1.07749	1.26209	1.17349	1.21077	1.1758	1.04962	1.27027	1.24046	0.957951	1.35214	0.907156	1.17875	1.22158	1.17011	1.52238
PK106835_11:58044301-58045849	RP11-659P15.1,OR9Q1	0.0966656	1.0693	0.517902	0.784741	0.541644	0.444979	0.987574	1.304	0.721006	0.900056	1.45374	1.73867	1.43264	1.76023	1.42134	1.84769	1.50882	1.54973	1.49361	1.46214	1.66052	1.43389	1.59622	1.55856	1.22861	0.997419
PK106840_11:58065700-58067622	OR9Q1	0.00213135	1.00148	0.970755	0.997292	1.82793	1.8258	3.63716	3.2028	3.34547	3.33892	3.65572	3.59979	3.54749	4.21896	3.05324	3.83536	3.19258	4.14108	3.26569	3.30241	3.46337	4.18462	3.9046	3.11712	3.53958	3.46472
PK106847_11:58126807-58127635	OR9Q1	0.0948675	1.06797	0.404061	0.716242	0.415766	0.320899	1.42114	1.48701	1.12477	1.01619	1.53925	1.15095	1.36442	0.977905	1.31605	0.979837	1.29015	1.32108	1.29109	1.28567	1.18609	1.93136	1.44888	1.01096	1.31637	1.31239
PK10684_1:30979717-30980551	PUM1	-0.287533	0.819302	0.00321677	0.406917	0.163427	0.45096	1.42114	1.0981	1.67273	1.33557	1.41098	1.37135	1.50086	1.36907	1.36869	1.14781	1.20269	1.11784	1.13919	0.983161	1.06748	1.08273	1.27698	1.07414	0.965339	1.23365
PK106855_11:58179346-58180278	OR9Q1	0.244415	1.18461	0.107794	0.498733	0.396178	0.151764	1.05984	1.21249	0.547965	0.725851	0.919274	1.6897	1.15976	1.39701	1.07916	1.25979	1.64003	1.11784	1.56956	1.10921	1.32842	1.19979	1.52255	1.2637	1.0531	1.28615
PK106856_11:58190066-58191699	OR9Q2	0.0841141	1.06004	0.346308	0.679105	2.20698	2.12287	3.9503	4.0035	5.22008	5.08096	4.1688	4.16302	4.60492	4.13514	4.73779	3.55541	3.60806	4.57297	4.50615	3.83181	5.26622	4.71136	4.54309	5.37072	4.47566	5.24957
PK10685_1:30985129-30986542	PUM1	0.224021	1.16798	0.0737053	0.466181	0.969596	0.745575	1.85471	1.73866	1.09593	1.2775	1.30409	1.71419	1.77375	1.76023	1.68455	2.54758	1.8587	1.9054	2.25307	1.9159	1.9689	2.10694	1.64534	2.31678	2.07694	1.49613
PK106863_11:58227681-58229723	OR10Q1	-0.156048	0.89748	0.231175	0.598541	2.51641	2.67246	6.14223	6.13107	8.30599	11.0039	6.62732	5.0446	5.28713	5.64391	5.52742	4.03133	5.48862	6.24972	5.31624	4.94101	5.43227	7.49135	5.54994	5.85514	5.29474	5.59079
PK10686_1:30986844-30987813	PUM1	-0.121127	0.919469	0.39391	0.709646	0.529152	0.650279	1.51749	1.0981	1.98998	2.23562	1.3896	1.22442	1.50086	1.42495	1.86879	1.48375	1.11522	1.70216	1.24046	1.51255	1.66052	0.877893	1.15419	1.62175	1.6674	1.83735
PK106870_11:58291680-58292950	OR10Q2P	-0.00680383	0.995295	0.941767	0.98606	1.837	1.8438	3.66125	3.27143	4.47024	5.31323	3.0785	2.7427	3.41105	3.01754	3.73759	3.24746	3.89233	3.22648	3.34164	3.07553	3.15499	3.95052	4.12562	3.81216	2.83751	4.25215
PK106899_11:58528999-58530488	LPXN	0.0195017	1.01361	0.85312	0.949974	1.24847	1.22897	2.48098	2.76813	1.81694	2.8163	2.13785	2.22844	2.5924	2.37491	2.05304	2.15564	2.90831	2.03243	2.32902	2.4453	2.15868	2.37031	2.01369	2.29572	2.54499	2.62479
PK106900_11:58531409-58533613	LPXN	-0.120013	0.92018	0.360939	0.688478	2.63098	2.75099	7.05754	6.10819	8.53671	11.7298	7.05489	4.79972	5.93523	4.88952	5.97487	5.23513	5.31368	6.30053	5.01246	5.64687	5.71693	7.43282	6.0902	6.69761	6.46485	7.27066
PK106902_11:58548910-58550481	LPXN	0.0647861	1.04593	0.627112	0.843142	1.16247	1.09768	1.92697	1.96743	1.52853	1.62591	1.8813	2.27742	2.55829	2.37491	2.39521	2.88352	2.49284	1.49892	2.37965	2.24362	2.13495	1.75579	2.16104	2.61165	2.13545	2.88726
PK106904_11:58553701-58554685	LPXN	-0.106902	0.92858	0.274917	0.629694	0.815121	0.922023	1.90289	1.62428	2.13418	2.52596	1.8813	1.56726	1.91019	1.64847	1.84247	1.95967	1.8587	1.75297	1.84803	1.51255	1.70796	2.07768	1.44888	1.9798	1.55039	1.8111
PK106905_11:58564819-58565843	LPXN	-0.147753	0.902655	0.351769	0.682444	0.83127	0.979024	1.63793	1.71578	2.13418	3.97767	1.75303	1.71419	1.77375	1.67641	1.94776	1.39977	2.01177	1.49892	1.92397	1.94111	2.01635	1.112	1.32609	1.85343	2.19395	1.8636
PK10690_1:31000599-31001491	PUM1	-0.0916163	0.938471	0.479646	0.76258	0.541779	0.633395	1.49341	1.46414	1.52853	2.11949	1.49649	0.930558	2.2854	1.17349	1.86879	1.2318	1.35576	1.3973	1.51893	1.46214	1.39958	1.19979	1.81724	1.43219	1.46264	1.46988
PK106916_11:58608313-58609274	ZFP91,ZFP91-CNTF	0.11992	1.08667	0.323466	0.664346	0.456558	0.336638	1.20436	1.25824	1.00941	0.812954	1.23995	1.64072	1.39853	1.31319	1.0002	1.70772	1.24642	1.3973	1.46829	1.31088	1.58935	1.46315	1.27698	1.2637	1.57965	1.12866
PK106920_11:58623790-58624961	CNTF,ZFP91-CNTF	-0.0651149	0.955869	0.73542	0.896748	0.512219	0.577333	1.34888	1.6014	0.692166	0.609715	1.23995	2.44884	1.53497	1.64847	1.52662	2.21163	1.70563	1.19405	1.16451	1.31088	1.68424	1.46315	1.64534	1.60069	1.19936	1.23365
PK106926_11:58660318-58662697	GLYAT	-0.120654	0.91977	0.184361	0.563013	1.99445	2.1151	4.43204	4.71269	5.13356	4.41318	4.63913	4.06507	3.27461	3.6881	4.97468	3.83536	3.93606	3.76	4.37957	4.18473	3.91408	2.98483	4.32207	3.66473	4.70968	3.96343
PK106927_11:58662994-58664173	GLYAT	-0.0915039	0.938544	0.495984	0.771665	0.755722	0.847226	1.80654	1.78442	1.55737	1.4517	1.53925	2.27742	1.91019	2.06757	1.47398	2.09965	1.8587	1.98162	1.82271	1.41172	1.87401	1.08273	2.06281	1.01096	1.75516	1.99484
PK106928_11:58668013-58669043	GLYAT	-0.168697	0.889646	0.127245	0.515978	0.463688	0.632385	1.56567	1.69291	1.81694	1.91625	1.51787	1.10198	1.91019	1.34113	1.21077	1.48375	1.24642	1.32108	1.54424	1.31088	1.4233	1.19979	1.25242	1.34795	1.72591	1.41738
PK106930_11:58670013-58671034	GLYAT	-0.142155	0.906164	0.157944	0.541645	0.526884	0.66904	1.83063	1.50989	1.61505	1.91625	1.51787	1.37135	1.33031	1.59259	1.36869	1.8197	1.55256	1.44811	1.44298	1.71423	1.37586	1.40463	1.25242	1.17945	1.49189	1.54862
PK106932_11:58674311-58675783	GLYAT	-0.141559	0.906539	0.0841618	0.476977	1.61669	1.75824	3.32403	3.22567	3.63387	3.51312	3.44193	3.18349	3.82038	3.35282	3.05324	3.33145	2.79898	3.37892	3.18974	3.02511	3.08382	3.8042	2.82408	3.55942	2.39872	2.54604
PK106937_11:58701931-58702770	GLYAT	-0.153214	0.899245	0.243579	0.607361	0.169751	0.322965	1.34888	1.34975	1.44201	1.77108	1.23995	1.17544	1.2962	0.754384	1.21077	0.895851	1.04962	1.24486	1.16451	1.10921	1.25725	0.84863	1.00685	1.05308	1.08235	1.39114
PK106949_11:58879473-58880572	GLYATL1P2,GLYATL2	-0.379975	0.768451	0.0171202	0.409316	0.822795	1.20277	1.95106	2.37922	2.71098	4.32607	2.30887	1.66521	1.91019	1.84405	2.26361	1.65173	1.9243	2.46432	1.9746	1.86548	1.54191	1.25831	1.44888	1.32688	1.75516	2.09983
PK10694_1:31008615-31009966	PUM1	-0.0881486	0.940729	0.484026	0.764865	0.702615	0.790764	1.92697	1.85305	1.58621	0.812954	1.56063	2.08151	2.18307	1.62053	1.73719	1.90368	1.64003	1.70216	1.7974	1.86548	1.51819	1.55094	1.74356	1.34795	1.34562	1.73236
PK106951_11:58895721-58896827	GLYATL2	0.325573	1.25316	0.0167789	0.408464	0.781084	0.455511	1.22845	1.69291	0.980568	0.812954	1.11168	1.78765	1.22798	1.45289	1.60558	1.73571	1.83683	1.60054	2.15181	1.48735	1.49447	2.16547	1.59622	1.68493	1.93068	1.23365
PK106952_11:58898280-58899082	GLYATL2	-0.31399	0.804414	0.0462113	0.439045	0.368874	0.682864	1.42114	1.62428	1.98998	2.96147	1.3896	1.6897	1.12565	1.08967	1.31605	1.42776	1.35576	1.52432	1.01262	1.31088	1.28097	0.877893	1.2033	1.30582	1.6674	1.33864
PK106953_11:58899799-58900941	GLYATL2	-0.21034	0.864334	0.0904919	0.482798	0.578864	0.789204	1.22845	1.85305	1.55737	2.87437	1.41098	1.73867	1.87608	1.56465	1.52662	1.70772	1.57443	1.49892	1.44298	1.41172	1.28097	1.43389	1.47343	1.51644	1.40413	1.8636
PK106957_11:58921211-58922080	RP11-780O24.2,GLYATL1	0.253444	1.19205	0.0798126	0.472203	0.44037	0.186926	1.49341	1.12098	0.865207	0.464545	1.34684	1.2734	1.05743	1.28525	1.05284	1.31578	1.42136	1.19405	1.36703	1.9159	1.51819	1.28758	1.37521	1.22158	1.14086	1.07616
PK10695_1:31014260-31016319	PUM1	-0.0462031	0.968482	0.579883	0.818135	1.66478	1.71099	3.37221	3.38581	3.08591	3.07761	3.39917	3.20798	4.12737	3.35282	2.84267	2.91152	3.21445	3.50594	3.26569	3.22678	3.3922	2.19473	3.26611	3.03288	3.56883	2.96601
PK106960_11:58949705-58950610	GLYATL1,RP11-142C4.6	-0.329816	0.795638	0.0705858	0.462584	0.289971	0.619787	1.56567	1.32687	1.75926	3.48409	1.66752	1.02851	1.15976	0.894085	1.23709	1.2318	1.04962	1.32108	1.08856	1.15963	1.30469	1.08273	1.30153	1.24264	1.19936	1.44363
PK106961_11:58955447-58956308	GLYATL1,RP11-142C4.6	-0.0990335	0.933658	0.379354	0.700575	0.259073	0.358106	1.08392	1.23536	1.24013	1.24846	1.45374	1.44481	1.56908	1.00585	1.5003	1.00783	1.29015	0.965405	1.06325	1.15963	1.20981	1.3461	1.35065	1.22158	1.02384	1.28615
PK106962_11:58958733-58959818	GLYATL1,RP11-142C4.6	0.125138	1.09061	0.30476	0.651149	0.829276	0.704137	2.04741	2.03606	1.21129	1.88721	1.47511	1.42033	1.39853	1.22937	1.81615	1.67972	1.09335	1.82919	1.84803	2.04195	1.56563	1.58021	1.74356	1.87449	2.13545	2.07358
PK106963_11:58962724-58964533	GLYATL1,RP11-142C4.6	-0.344602	0.787525	0.00299631	0.406917	2.06654	2.41114	4.81744	4.78132	6.43137	8.71022	5.19496	4.45688	5.32124	4.41454	5.10628	4.00333	3.06138	4.77621	4.30362	3.8066	4.24619	4.76988	4.27296	3.93853	4.3294	4.40964
PK106965_11:58967907-58969065	RP11-142C4.4,GLYATL1,RP11-142C4.6	-0.130253	0.913671	0.432758	0.733915	1.47325	1.6035	3.08316	2.56224	3.86459	5.98102	2.95023	1.39584	2.42185	2.76607	3.07956	2.29562	2.01177	2.89621	2.83533	2.29404	2.94149	3.48231	2.84864	2.86439	2.74975	2.83477
PK106968_11:58988439-58989937	GLYATL1,RP11-142C4.6,GLYATL1P1	0.207105	1.15437	0.0841623	0.476977	0.959893	0.752788	1.71019	1.78442	1.09593	1.3646	1.79579	2.13049	2.08074	1.81611	1.39501	1.62373	2.44911	1.98162	2.32902	1.66381	2.11123	1.93136	2.03825	1.5375	1.75516	1.60112
PK10696_1:31017961-31019569	PUM1	0.0411888	1.02896	0.699904	0.879928	1.1146	1.07342	1.90289	2.26484	1.52853	2.20659	1.79579	2.79167	1.91019	2.12345	2.21097	2.23963	2.47097	2.05784	2.43028	2.24362	2.20612	1.75579	2.30838	2.04298	2.19395	1.8636
PK106971_11:59004580-59005648	GLYATL1,RP11-142C4.6	0.0982859	1.0705	0.546603	0.800207	0.642921	0.544635	1.44523	1.50989	1.26897	0.609715	0.983409	2.20395	0.989205	1.70435	1.92144	1.87569	1.61816	1.52432	1.67082	1.15963	1.68424	1.87284	1.81724	1.28476	1.55039	1.41738
PK106972_11:59015065-59016515	GLYATL1,RP11-142C4.6	0.221397	1.16586	0.0396938	0.433155	0.851321	0.629924	1.51749	1.50989	1.58621	1.1904	1.26133	1.73867	1.50086	1.64847	1.44766	2.07166	1.7931	1.54973	1.67082	2.09237	1.73168	1.72652	2.18559	1.89555	1.90143	1.44363
PK106974_11:59022539-59023446	GLYATL1,RP11-142C4.6	0.0451081	1.03176	0.758092	0.907703	0.370654	0.325546	1.37297	1.32687	1.35549	1.1904	1.19719	1.24891	1.67142	1.20143	1.0002	0.979837	1.18082	1.24486	1.34172	1.28567	1.49447	0.702314	1.64534	1.39007	1.37488	1.18115
PK106978_11:59050258-59051300	GLYATL1P4,RP11-142C4.6	0.135919	1.09879	0.366095	0.691923	0.409405	0.273485	1.22845	1.50989	1.03825	0.958124	1.34684	1.2734	1.46675	1.14555	1.0002	1.06382	1.02775	1.27027	2.4556	1.00837	1.30469	1.02421	1.27698	1.15839	1.34562	1.39114
PK106979_11:59053644-59054712	RP11-142C4.6	0.0516756	1.03647	0.71761	0.888176	0.708947	0.657271	1.61384	1.55564	1.38433	1.21943	1.90268	1.6897	2.18307	1.31319	1.31605	1.56774	1.31202	1.32108	2.68344	1.6386	1.61308	1.75579	1.39976	1.72706	1.31637	1.54862
PK106990_11:59124813-59125795	FAM111B	-0.0411315	0.971892	0.748225	0.902924	0.616849	0.657981	1.54158	1.85305	1.29781	1.68398	1.36822	1.71419	1.39853	1.84405	1.23709	1.7917	1.88056	1.54973	1.67082	1.86548	1.6368	1.08273	1.37521	1.05308	1.52114	1.65362
PK106991_11:59136779-59138388	AP001258.4	-0.0078569	0.994569	0.957486	0.992532	1.988	1.99585	3.99847	3.95774	4.38372	5.83585	3.95501	3.86916	3.06995	3.63222	3.57966	3.55541	3.47686	3.83621	4.05047	3.52929	3.67686	5.03325	3.24156	4.23339	3.97837	4.64587
PK107002_11:59181326-59182884	DTX4	-0.0427513	0.970802	0.692054	0.876236	2.13251	2.17526	4.31161	4.87283	5.30661	6.6488	4.89567	3.72223	4.19559	3.57634	3.97448	3.63939	4.22033	3.63297	3.772	3.75618	4.45968	5.06251	4.93601	4.6125	4.8267	4.56713
PK107004_11:59191660-59192637	DTX4	0.0576548	1.04077	0.611222	0.834852	0.40277	0.345115	1.08392	1.12098	1.24013	1.13233	1.28271	1.17544	1.2962	1.25731	1.39501	1.73571	1.24642	1.32108	1.51893	1.13442	1.39958	1.46315	1.2033	1.41113	1.22861	1.2599
PK107005_11:59193551-59194365	DTX4	0.102093	1.07333	0.410826	0.720573	0.372106	0.270013	1.25253	1.3955	0.951728	0.638749	1.53925	1.10198	1.22798	1.48083	1.21077	1.14781	1.50882	1.4227	1.03793	1.084	1.18609	1.43389	1.08052	1.28476	1.63815	1.2599
PK107007_11:59199332-59200165	DTX4	-0.314345	0.804216	0.0629898	0.455224	0.172036	0.486382	1.61384	1.3955	2.04766	2.14852	1.66752	0.734651	1.22798	1.22937	1.10548	0.811865	0.918415	1.32108	1.03793	1.13442	1.25725	1.02421	0.859504	1.05308	1.22861	1.41738
PK10700_1:31029574-31031025	PUM1	-0.0368884	0.974755	0.74423	0.901092	1.05915	1.09604	1.95106	2.58512	1.55737	1.50977	2.20198	2.20395	2.66062	2.43079	2.10568	2.12765	2.16483	2.13405	2.22776	1.71423	2.65683	1.98989	1.81724	1.89555	1.95993	2.23107
PK107012_11:59210585-59213128	MPEG1	0.131953	1.09578	0.186299	0.564749	2.21655	2.0846	4.38387	4.09501	3.57619	2.93244	4.1688	5.28949	4.02504	4.9454	4.34297	4.56324	5.26995	3.48054	4.48083	4.94101	5.14761	5.88188	4.66588	3.93853	4.09538	4.56713
PK10701_1:31032550-31033996	PUM1	-0.129658	0.914048	0.35848	0.686951	0.849276	0.978934	2.36054	1.85305	2.0765	3.01954	2.07371	1.59174	1.60319	1.36907	1.81615	1.90368	1.96803	1.75297	1.49361	1.89069	1.87401	1.08273	2.30838	1.43219	1.98918	2.17857
PK107021_11:59259133-59261168	WARSP1	-0.0214619	0.985234	0.803979	0.928801	1.87284	1.8943	3.70943	3.34006	3.31663	3.65829	4.19018	3.94263	4.26381	3.6881	3.84287	3.19147	3.45499	3.63297	3.69605	3.47888	3.77175	4.3602	3.58536	3.41199	3.94911	3.35973
PK107023_11:59263368-59264376	SLC25A47P1	0.447221	1.36341	0.015082	0.407216	0.716896	0.269675	1.46932	1.0981	0.721006	0.580681	0.769624	1.76316	0.750431	1.89993	1.34237	1.59573	1.72749	1.47351	1.54424	1.84027	1.70796	2.42884	1.76812	1.32688	1.34562	1.2599
PK10702_1:31035015-31036830	RP11-201O14.1,PUM1	-0.0119201	0.991772	0.889264	0.965233	1.89322	1.90514	3.7576	3.68322	4.06647	4.15187	3.2709	3.74672	2.9335	4.05132	3.92183	3.83536	3.41125	4.2427	3.67074	3.65534	3.84292	3.92125	3.65903	3.58048	3.65659	3.51721
PK107032_11:59288192-59289256	RP11-1036E20.7	0.265966	1.20244	0.0412099	0.433992	0.344595	0.0786294	0.987574	1.12098	1.00941	0.609715	0.940652	1.54277	0.920984	0.949965	0.973878	1.42776	1.04962	1.32108	1.44298	1.28567	1.20981	1.58021	1.37521	1.09521	1.19936	1.15491
PK10703_1:31036964-31038268	RP11-201O14.1,PUM1	-0.0587866	0.960071	0.635699	0.84735	0.829772	0.888559	1.78245	1.71578	1.49969	1.13233	1.47511	2.37537	1.77375	2.54255	1.97408	2.21163	2.01177	1.80378	1.77208	2.01674	1.70796	1.72652	1.81724	1.51644	1.52114	1.83735
PK107045_11:59443321-59444349	OR5A1	0.00390329	1.00271	0.984233	1	0.934488	0.930584	1.78245	1.83017	1.90346	1.82915	1.71028	2.106	2.14896	2.09551	1.97408	1.70772	1.81496	2.10865	1.67082	1.53776	1.99262	1.98989	1.64534	2.06404	2.60349	1.70611
PK107048_11:59456864-59459139	OR4D6	-0.00338014	0.99766	0.96971	0.996875	1.92455	1.92793	3.82986	3.72897	4.153	3.51312	3.76261	3.84467	4.98013	3.5484	3.81655	2.93951	3.65179	3.81081	3.67074	4.33599	4.22246	3.30673	3.88004	3.20137	4.50492	3.38597
PK107062_11:59504279-59505365	OR4D11	-0.169488	0.889158	0.131458	0.519569	0.669742	0.83923	1.63793	1.71578	1.64389	2.75824	1.60338	1.59174	1.87608	1.50877	2.0004	1.59573	1.64003	1.75297	1.56956	1.73944	1.68424	1.17052	1.44888	1.79024	1.57965	1.44363
PK10706_1:31043777-31047119	PUM1	-0.168413	0.889821	0.0876854	0.480479	2.81163	2.98004	7.65972	7.5037	9.05584	11.8459	8.57276	5.97516	7.74309	6.51005	7.42253	6.6349	6.25397	7.39297	7.46805	6.93254	6.8793	5.7063	7.48996	7.01353	7.37168	7.66438
PK107071_11:59528500-59532639	OR4D7P	-0.141709	0.906445	0.0405394	0.433359	2.89314	3.03485	7.75607	8.00699	8.73859	9.66834	8.74379	8.2036	8.93695	6.9571	8.05424	6.91485	7.19425	7.67243	8.37941	7.9157	7.18768	7.3743	7.8092	7.05565	6.75737	6.90319
PK10707_1:31047504-31049451	PUM1	0.0313395	1.02196	0.645701	0.852473	1.94157	1.91023	3.68534	3.75185	3.57619	4.26801	3.8695	3.9916	3.44516	3.46458	3.44806	4.00333	3.82673	4.01405	4.02515	3.65534	3.89036	3.62862	4.00283	3.93853	4.06613	3.30723
PK107083_11:59561186-59562691	AP000442.4	-0.142933	0.905676	0.152941	0.537313	1.69671	1.83964	4.26343	3.24855	4.32604	4.90676	3.52745	3.13451	3.10406	2.93371	3.68494	2.63156	3.10512	3.15027	2.96191	3.57971	3.17871	3.36526	3.68359	3.01182	3.2178	3.14974
PK107084_11:59563252-59565975	AP000442.4	0.0410614	1.02887	0.644506	0.851888	2.33635	2.29528	4.96196	4.8042	5.22008	6.99721	4.74602	3.91814	4.8778	4.5263	4.5009	4.59124	4.57021	5.41135	5.29092	4.9158	4.81551	4.41873	5.52538	4.84418	5.58727	5.11833
PK107089_11:59575611-59577323	OSBP	-0.0740431	0.949972	0.517498	0.784467	0.978346	1.05239	2.04741	1.80729	1.73041	1.30653	2.52266	2.30191	2.01252	2.43079	2.07936	2.4076	2.23044	1.65135	2.02523	2.06716	2.13495	1.78505	1.69445	2.06404	1.52114	2.44105
PK107090_11:59579077-59580337	OSBP	0.054323	1.03837	0.550853	0.802334	1.27862	1.2243	2.57733	2.17333	2.33606	2.11949	2.35163	2.66923	1.97841	2.57049	2.10568	2.3796	2.49284	2.10865	2.3037	2.59655	3.0601	1.96063	2.21015	2.50634	2.34022	2.57229
PK107091_11:59582931-59584165	OSBP	0.03232	1.02266	0.808131	0.930517	0.729553	0.697233	1.34888	1.76154	0.951728	1.13233	1.73165	1.78765	2.01252	1.48083	1.89511	2.07166	1.72749	1.77838	1.74676	1.66381	1.85029	1.3461	1.64534	1.62175	1.72591	1.41738
PK107092_11:59584554-59586202	OSBP	-0.332459	0.794182	0.0421961	0.434744	1.30203	1.63448	2.93864	2.42498	3.63387	6.7359	2.88609	2.05702	2.86528	2.68225	2.89531	1.95967	2.14297	2.3373	2.10118	2.39488	2.70427	2.66294	3.09421	2.67483	2.22321	2.28356
PK107095_11:59589295-59590185	OSBP	-0.032351	0.977826	0.833427	0.941503	0.321851	0.354202	1.10801	1.32687	0.980568	1.4517	1.30409	1.54277	1.02332	1.25731	1.5003	1.2038	0.984016	1.4227	1.01262	1.18483	1.30469	1.72652	1.44888	1.45325	0.936086	0.997419
PK107097_11:59593225-59594494	OSBP	0.128537	1.09318	0.183677	0.562459	1.26664	1.1381	2.11967	2.4021	1.67273	1.68398	2.09509	2.66923	2.01252	2.90577	2.0004	2.35161	2.53657	2.51513	2.37965	2.26883	2.65683	2.6922	2.16104	2.0851	2.48648	2.28356
PK107099_11:59596730-59598337	OSBP	-0.0802972	0.945863	0.694646	0.877469	0.602456	0.682753	1.83063	1.96743	0.894048	0.754886	0.726868	2.47333	1.39853	2.01169	1.84247	2.09965	1.44322	1.60054	2.1265	1.43693	1.47075	1.31684	1.89091	1.62175	1.19936	1.02367
PK107101_11:59601289-59602187	OSBP	-0.20763	0.865959	0.0688106	0.460653	0.0928182	0.300448	1.3248	1.44126	1.29781	1.1904	1.13306	1.19993	1.19387	1.14555	1.18445	1.14781	0.852814	1.4227	0.987302	1.13442	0.901425	1.22905	0.884061	1.11627	0.906834	1.23365
PK107105_11:59610083-59611338	OSBP	0.0946145	1.06778	0.529383	0.791	0.735907	0.641292	1.75836	1.6014	1.09593	0.958124	1.28271	2.20395	2.11485	1.48083	1.23709	1.84769	1.7931	2.15946	1.56956	1.46214	1.89774	1.112	1.64534	1.43219	1.6674	1.8636
PK107106_11:59619719-59620654	AP000442.1	-0.154096	0.898695	0.262507	0.62112	0.561801	0.715897	1.66202	1.34975	1.90346	2.84534	1.53925	1.42033	1.56908	1.31319	1.42134	1.42776	1.59629	1.62594	1.26577	1.31088	1.39958	1.37537	1.52255	1.57962	1.02384	1.99484
PK107108_11:59622691-59623564	AP000442.1	-0.131111	0.913128	0.259741	0.619336	0.194333	0.325443	1.30071	1.34975	1.44201	1.10329	1.58201	1.00402	1.36442	1.08967	1.28973	0.923846	0.984016	1.01622	1.26577	1.28567	1.30469	1.05347	1.25242	1.20051	1.02384	0.997419
PK107109_11:59624391-59625369	AP000442.1	0.203428	1.15143	0.0405998	0.433359	0.468508	0.26508	1.42114	1.304	1.18245	1.04523	1.17582	1.4693	1.05743	0.922025	1.05284	1.25979	1.31202	1.34649	1.36703	1.51255	1.37586	1.43389	1.47343	1.49538	1.1116	1.33864
PK10710_1:31051744-31054427	PUM1	0.0186814	1.01303	0.84079	0.944545	2.5037	2.48502	5.54005	4.94146	4.78748	5.71971	5.53702	5.97516	7.26554	4.41454	6.34337	5.54308	5.09501	6.07189	5.06309	5.41999	5.95415	6.0282	5.96741	6.12894	5.03146	5.90577
PK107111_11:59630928-59632551	AP000442.1	-0.193647	0.874392	0.0932402	0.484992	1.24164	1.43529	2.19193	2.88252	3.46083	4.03573	2.69369	2.49781	2.38774	2.51461	2.52682	1.84769	2.27417	2.43892	2.22776	2.04195	2.89405	2.42884	2.45572	2.5274	1.90143	2.38856
PK107112_11:59638442-59639581	AP000442.1,PATL1	0.101246	1.0727	0.544841	0.799334	0.551012	0.449766	1.25253	1.00659	0.721006	0.92909	1.45374	1.81214	1.22798	1.89993	1.28973	2.01566	1.74936	1.88	1.6455	1.31088	1.35214	0.936419	1.27698	1.62175	1.55039	1.2599
PK107113_11:59639950-59641386	PATL1	0.126852	1.09191	0.241839	0.606305	1.29761	1.17075	2.24011	2.35634	1.55737	1.77108	2.13785	3.159	1.87608	2.71019	2.39521	2.18364	2.2523	2.13405	2.27839	2.57134	2.77544	3.13115	2.48028	2.2536	2.57424	2.15232
PK107116_11:59651252-59652298	PATL1	-0.167833	0.890179	0.114708	0.505261	0.425699	0.593532	1.34888	1.41838	1.26897	1.68398	1.6889	1.32237	1.56908	1.56465	1.42134	1.7917	1.77123	1.32108	1.54424	1.48735	1.35214	0.936419	1.30153	1.15839	1.14086	1.31239
PK107117_11:59652499-59653438	PATL1	-0.294335	0.815448	0.036044	0.43004	0.0501824	0.344518	1.3248	1.25824	1.35549	1.94528	0.983409	1.00402	1.70553	0.866144	1.39501	0.923846	1.22455	1.04162	1.21514	0.932742	1.0912	0.936419	0.859504	0.863528	1.0531	1.10241
PK107118_11:59653751-59654719	PATL1	0.214564	1.16035	0.240428	0.605347	0.401735	0.187171	0.987574	1.14386	0.663326	0.754886	0.812381	1.24891	0.989205	1.67641	1.26341	1.8197	1.04962	1.16865	1.36703	1.41172	1.89774	1.72652	1.2033	1.55856	1.02384	0.761188
PK107121_11:59659250-59660100	PATL1	-0.0735111	0.950322	0.548073	0.80095	0.253952	0.327463	1.03575	1.25824	1.41317	1.68398	1.30409	1.12647	1.19387	1.17349	1.10548	1.25979	0.852814	1.11784	1.24046	1.43693	1.28097	1.19979	1.2033	1.13733	1.40413	1.07616
PK107122_11:59665631-59666536	PATL1	-0.185495	0.879347	0.162298	0.545048	0.351482	0.536977	1.37297	1.304	1.73041	2.23562	1.41098	0.930558	1.56908	1.48083	1.10548	1.42776	1.29015	0.965405	1.11388	1.3613	1.25725	0.994945	1.52255	1.30582	1.43338	1.46988
PK107123_11:59670093-59672337	AP000640.2	-0.204053	0.868109	0.0506599	0.443209	2.28725	2.4913	6.11814	5.03297	6.71978	7.69403	5.40875	4.97114	6.8221	4.02338	4.86939	4.64723	4.3734	5.74162	4.25299	4.15953	5.2425	4.24315	5.30436	5.13904	5.41175	4.90835
PK10712_1:31058066-31062886	PUM1	-0.0184685	0.98728	0.753759	0.905669	2.97466	2.99313	7.56338	8.51029	8.13295	8.71022	8.10244	7.90974	8.25474	7.76736	7.18564	7.47476	8.30947	8.63783	8.27815	7.89049	7.28256	7.28651	8.22668	7.64538	7.78122	7.19191
PK107130_11:59705269-59706213	RN7SKP192	0.0419454	1.0295	0.759655	0.908431	0.280758	0.238812	1.34888	1.25824	0.605645	0.812954	1.26133	1.32237	1.43264	0.977905	1.34237	1.37177	0.940282	1.47351	1.3164	1.18483	1.0912	1.22905	1.35065	0.863528	1.14086	1.57487
PK107135_11:59726649-59727631	STX3	-0.169635	0.889068	0.113926	0.50462	0.888707	1.05834	2.48098	2.05894	2.30722	2.58403	2.30887	1.66521	1.84197	2.17933	1.65823	1.67972	1.66189	1.82919	1.92397	1.71423	2.20612	1.40463	1.86635	1.91661	2.07694	1.8636
PK107137_11:59732849-59734424	STX3	0.132988	1.09656	0.202815	0.577507	1.17394	1.04096	2.21602	2.49361	1.49969	1.33557	2.03095	2.27742	2.08074	2.03963	2.07936	2.4076	2.3835	2.46432	2.1265	1.9159	1.82657	2.72147	2.40661	2.21147	2.25246	2.25732
PK107139_11:59736489-59737490	STX3	0.0347353	1.02437	0.826488	0.938469	0.410958	0.376223	1.1321	1.16673	1.06709	1.16136	1.32546	1.19993	1.43264	1.31319	1.55294	1.62373	1.53069	0.914594	1.41766	1.66381	1.58935	0.819366	1.10508	1.5375	1.46264	1.15491
PK107144_11:59751955-59754230	AP000640.10,STX3	-0.0802411	0.9459	0.339223	0.674565	1.89181	1.97205	3.99847	3.72897	4.55676	4.96482	4.04053	3.7957	3.27461	3.79986	3.55334	3.47142	3.54246	4.09027	3.24037	3.60492	3.72431	3.30673	3.85549	3.6226	3.59808	4.48838
PK107146_11:59763386-59764288	STX3	0.116906	1.08441	0.288807	0.639884	0.347004	0.230098	1.3248	1.16673	0.778687	1.04523	1.15444	1.49379	1.33031	1.06173	1.26341	1.03583	1.24642	1.19405	1.46829	1.3613	1.13864	1.17052	1.08052	1.36901	1.25787	1.39114
PK107147_11:59768982-59770469	STX3	0.328726	1.2559	0.104754	0.496152	0.616237	0.28751	1.15618	1.28112	0.432604	0.522613	0.748246	2.00805	1.05743	1.50877	1.36869	2.07166	1.72749	1.11784	1.46829	1.73944	1.61308	1.49242	1.71901	1.72706	1.19936	1.46988
PK107149_11:59774232-59775249	STX3	-0.0228345	0.984297	0.867706	0.956413	0.378164	0.400999	1.39706	1.6014	1.58621	1.07426	1.3896	1.10198	1.22798	1.20143	1.39501	1.14781	1.35576	1.37189	0.936671	1.53776	1.4233	0.84863	1.15419	1.57962	1.43338	1.2599
PK107153_11:59785849-59786769	STX3	-0.125507	0.916682	0.359156	0.687392	0.157703	0.283211	1.05984	1.14386	1.47085	1.91625	1.3896	0.955046	1.50086	1.06173	0.973878	0.727879	1.18082	1.01622	1.06325	0.957951	1.28097	0.994945	1.05596	1.20051	1.19936	1.15491
PK107155_11:59788511-59790019	STX3	0.0850958	1.06076	0.531569	0.792119	0.873685	0.788589	1.6861	1.80729	1.00941	0.841988	1.81717	1.91009	2.08074	1.78817	1.71087	2.57557	1.88056	1.82919	1.77208	1.89069	1.77913	1.72652	1.74356	1.76918	2.01844	1.88985
PK107157_11:59791700-59792573	STX3	-0.00798877	0.994478	1	1	0.394562	0.40255	1.34888	1.50989	1.67273	1.50977	1.60338	0.979535	0.955094	1.11761	1.23709	1.1758	1.00588	1.16865	1.18983	1.56297	1.37586	1.43389	1.37521	1.32688	1.31637	1.39114
PK107158_11:59792660-59793698	STX3	0.169242	1.12447	0.16586	0.547889	0.820007	0.650765	1.92697	1.48701	1.12477	0.900056	1.77441	1.6897	1.56908	1.73229	1.6319	1.76371	1.81496	1.47351	1.54424	1.78986	1.4233	2.34105	1.96458	1.85343	1.49189	1.94234
PK107160_11:59794998-59796090	STX3	0.247739	1.18735	0.0561128	0.448514	0.983553	0.735814	1.3248	2.31059	1.44201	0.725851	1.60338	1.86112	1.80786	1.70435	1.94776	1.84769	2.27417	1.88	2.17713	1.78986	1.73168	2.22399	1.89091	2.06404	1.75516	1.94234
PK107161_11:59797964-59799382	STX3	0.00395546	1.00275	1	1	1.79289	1.78893	3.05907	3.29431	3.77807	3.80346	3.39917	3.40388	3.41105	3.5484	3.79023	3.10748	3.78299	3.42973	3.06317	3.32762	3.53453	3.16041	3.70814	3.45411	3.36406	3.7272
PK107162_11:59806078-59807134	MRPL16	0.0853438	1.06094	0.415664	0.72352	1.31064	1.22529	2.36054	2.42498	2.91286	2.555	2.80058	1.59174	1.6373	2.23521	2.73739	2.01566	2.03363	2.51513	2.53154	2.39488	2.75172	2.83852	2.23471	2.56952	2.22321	2.70353
PK107173_11:59834221-59835801	GIF	-0.0531967	0.963798	0.561445	0.808283	1.18807	1.24127	2.02332	2.03606	2.16302	2.61307	2.45852	2.42435	2.14896	2.37491	2.39521	2.9955	2.16483	2.13405	2.07587	2.31925	2.34845	2.01915	2.75041	2.37997	2.63274	1.91609
PK107176_11:59841576-59842882	GIF	0.0733194	1.05213	0.435893	0.735902	1.35793	1.28461	2.40872	2.05894	2.56678	2.11949	2.67231	2.22844	2.96761	2.57049	2.0004	2.82753	2.3179	2.51513	2.27839	2.84864	2.15868	2.95557	2.55395	2.67483	2.45723	2.88726
PK107177_11:59843472-59844421	GIF	-0.0524907	0.96427	0.765871	0.911209	0.416144	0.468635	1.51749	1.44126	0.519124	0.725851	1.49649	1.86112	1.33031	1.45289	1.5003	1.90368	1.29015	1.24486	1.29109	1.61339	1.54191	0.936419	1.39976	1.5375	1.37488	1.04991
PK107182_11:59858411-59859368	TCN1	-0.159125	0.895568	0.210428	0.583578	0.278488	0.437613	1.30071	1.48701	1.49969	1.01619	1.51787	1.51828	1.46675	1.08967	1.31605	1.25979	1.20269	1.65135	1.06325	0.983161	1.37586	0.936419	1.05596	0.947774	1.55039	1.36489
PK107183_11:59859889-59860782	TCN1	0.0803457	1.05727	0.429768	0.732335	0.58047	0.500124	1.30071	1.37263	1.55737	1.30653	1.56063	1.34686	1.09154	1.34113	1.57926	1.59573	1.29015	1.67676	1.3164	1.61339	1.61308	1.08273	1.57166	1.64281	1.57965	1.49613
PK107189_11:59897327-59900035	SRD5A3P1	-0.154314	0.898559	0.228998	0.596887	2.77792	2.93224	7.49111	6.42847	10.1518	13.3266	6.90524	5.33846	8.28885	6.00713	6.86979	5.59907	7.43479	6.27513	6.12633	6.93254	7.40117	7.57914	6.0902	7.18202	7.31318	6.22074
PK107203_11:59976620-59977584	OOSP1	-0.018294	0.9874	0.902644	0.97063	0.397196	0.41549	1.49341	1.64715	1.29781	1.71301	1.17582	1.15095	1.26209	1.20143	1.39501	0.951842	1.13708	1.29567	1.34172	1.46214	1.56563	1.08273	1.44888	1.03202	1.43338	1.36489
PK107206_11:60027769-60028762	RP11-736I10.1	-0.13983	0.907626	0.203996	0.578636	0.381262	0.521092	1.80654	1.37263	1.32665	0.900056	1.34684	1.34686	1.73964	1.67641	1.44766	1.37177	1.20269	1.32108	1.3164	1.38651	1.25725	1.05347	1.47343	1.24264	1.37488	1.36489
PK107207_11:60040017-60040880	OOSP2	0.0127534	1.00888	0.903304	0.970822	0.450215	0.437462	1.54158	1.53277	1.18245	1.3646	1.32546	1.29788	1.53497	1.28525	1.44766	0.979837	1.18082	1.54973	1.6455	1.10921	1.49447	1.17052	1.27698	1.05308	1.6089	1.60112
PK107208_11:60041153-60043637	OOSP2	-0.110178	0.926474	0.296428	0.645322	2.22058	2.33076	5.03422	4.36953	6.46022	7.25851	5.32324	3.82019	4.57081	4.1072	5.31685	4.05933	4.15473	4.7	4.78462	5.21831	5.10017	3.59936	5.00968	4.67569	4.76819	4.54088
PK107210_11:60066876-60069103	MS4A3	-0.264355	0.832571	0.0516421	0.444085	1.93297	2.19732	3.73351	4.11788	5.10472	7.57789	4.48948	3.50184	5.76468	3.88368	4.29033	3.47142	3.47686	4.75081	3.89858	3.70576	3.55826	2.10694	4.10106	4.10702	4.00762	4.40964
PK107213_11:60076907-60078309	RP11-736I10.2	-0.204212	0.868013	0.0361186	0.43004	1.0828	1.28701	2.33646	2.6995	2.94171	1.94528	2.90747	1.95907	2.35363	2.20727	2.73739	2.21163	1.77123	2.28648	2.27839	2.24362	2.13495	1.72652	2.08737	2.35891	2.1647	2.07358
PK107217_11:60096210-60097124	MS4A2	-0.0719026	0.951383	0.532091	0.792358	0.302118	0.374021	1.10801	1.34975	1.29781	1.62591	1.32546	1.32237	1.36442	1.17349	1.34237	1.03583	1.18082	1.37189	1.54424	1.3613	0.97259	0.819366	1.32609	1.11627	1.37488	1.23365
PK107232_11:60200306-60202253	MS4A4E	-0.231964	0.851475	0.207404	0.581345	1.96693	2.19889	4.21526	3.24855	6.22949	9.98772	4.74602	2.76719	3.8886	4.02338	3.6323	3.19147	2.49284	3.3027	3.31632	3.37804	4.05641	5.55999	4.00283	4.29658	4.38791	4.30465
PK107233_11:60212090-60212994	MS4A4E	-0.00546489	0.996219	0.980069	1	0.297275	0.30274	1.10801	1.304	1.41317	1.59687	1.30409	1.17544	1.26209	1.22937	0.842273	1.09182	1.07148	1.34649	0.936671	1.15963	1.30469	1.49242	1.10508	1.43219	1.49189	0.944923
PK107234_11:60217816-60218872	MS4A4E	0.215492	1.1611	0.139185	0.526345	0.543417	0.327925	1.27662	1.6014	0.663326	0.725851	1.43236	1.4693	1.22798	1.59259	0.947557	1.51175	1.68376	1.4227	1.54424	1.68902	1.51819	1.112	1.10508	1.36901	1.69666	1.39114
PK107236_11:60240685-60241769	MS4A4E	-0.128571	0.914737	0.293546	0.643181	0.969682	1.09825	2.36054	1.96743	2.73982	2.93244	2.41577	1.73867	1.9443	1.73229	1.86879	1.67972	1.68376	2.46432	2.4556	1.61339	2.13495	1.43389	1.98914	2.04298	1.81367	1.88985
PK107240_11:60285826-60286836	MS4A4A	-0.146852	0.903219	0.262393	0.621053	0.481529	0.62838	1.39706	1.53277	2.01882	1.77108	1.28271	1.86112	0.784542	1.84405	1.5003	1.39977	1.55256	1.47351	1.18983	1.51255	1.35214	0.994945	1.32609	1.47432	1.63815	1.39114
PK107241_11:60291215-60292162	MS4A4A	-0.00610674	0.995776	0.962956	0.994523	0.381979	0.388086	1.56567	1.37263	0.951728	1.33557	1.32546	1.59174	1.19387	1.42495	1.02652	1.2038	1.29015	1.11784	1.36703	1.68902	1.37586	0.731577	1.42432	1.34795	1.31637	1.28615
PK107242_11:60299172-60300910	MS4A4A	-0.378037	0.769484	0.0206521	0.414202	1.07826	1.4563	2.19193	2.33347	2.76866	5.22613	2.60817	1.6897	4.02504	2.06757	2.31625	2.29562	1.90243	2.61675	2.3037	1.94111	2.13495	1.43389	2.23471	1.70599	2.45723	2.36231
PK107252_11:60344734-60345504	MS4A6E	-0.144222	0.904867	0.297628	0.646059	0.148642	0.292864	1.58975	1.16673	1.44201	0.812954	1.13306	1.32237	1.26209	1.22937	1.28973	0.951842	0.874681	1.24486	1.06325	1.31088	1.13864	0.673051	0.834946	1.47432	1.1116	1.28615
PK107255_11:60366265-60367082	MS4A6E	-0.442168	0.736028	0.04617	0.439005	-0.00135853	0.440809	1.05984	1.25824	1.64389	3.42602	1.23995	0.783628	1.09154	1.00585	1.39501	0.671888	1.02775	1.27027	0.88604	1.084	0.901425	0.614525	0.957732	0.800343	1.37488	1.04991
PK107256_11:60367534-60368627	MS4A6E	-0.181101	0.88203	0.283771	0.636157	1.23148	1.41258	2.33646	1.85305	3.28779	5.86488	2.75782	1.93458	2.35363	2.01169	2.36889	1.87569	2.16483	2.3627	1.89866	2.1932	1.92146	2.57515	2.43117	2.40103	2.662	2.86102
PK107258_11:60372002-60372974	MS4A6E	-0.108916	0.927284	0.352759	0.683087	0.657535	0.766451	1.6861	1.34975	2.0765	2.32272	1.90268	1.44481	1.67142	1.50877	1.65823	1.39977	1.53069	1.24486	2.02523	1.3613	1.66052	1.75579	1.66989	1.36901	1.6089	1.54862
PK107259_11:60373794-60374640	MS4A6E	0.00618597	1.0043	0.951692	0.989969	0.501114	0.494928	1.27662	1.37263	1.35549	1.82915	1.64614	1.39584	0.886873	1.20143	1.6319	1.39977	1.31202	1.82919	1.34172	1.21004	1.23353	1.96063	1.17875	1.60069	0.994592	1.46988
PK107260_11:60375516-60376880	MS4A6E	-0.0789102	0.946773	0.521232	0.78664	1.22802	1.30693	2.48098	2.01319	2.91286	4.0067	2.33025	2.42435	2.11485	1.87199	2.65842	1.93168	2.23044	2.21027	2.53154	2.87385	2.25356	1.75579	2.65218	2.06404	2.42797	2.38856
PK107270_11:60434722-60437062	MS4A5	-0.0570121	0.961253	0.732465	0.895188	0.942721	0.999733	1.05984	2.35634	2.01882	3.80346	1.43236	2.20395	1.70553	2.09551	1.23709	2.09965	2.01177	1.49892	1.62019	1.61339	2.13495	1.78505	2.28382	1.95873	2.34022	1.94234
PK107272_11:60450316-60452504	MS4A5	-0.127808	0.915221	0.499333	0.77364	1.5008	1.62861	2.21602	2.9969	4.09531	7.31658	2.75782	2.79167	2.35363	2.26315	2.34257	1.7917	2.23044	3.04865	3.06317	2.11758	2.58567	3.5701	3.31523	2.71695	3.10079	2.54604
PK107278_11:60492686-60493712	MS4A12	-0.137196	0.909284	0.252803	0.614345	0.866708	1.0039	2.43281	2.21908	2.16302	2.58403	2.05233	1.6897	2.01252	1.22937	2.132	1.48375	1.61816	1.85459	1.62019	2.1932	1.94518	1.46315	1.79268	1.83236	2.01844	1.8636
PK107279_11:60494668-60495648	MS4A12	-0.09946	0.933382	0.483107	0.764443	0.248902	0.348362	1.15618	1.23536	0.922888	1.65494	1.0903	1.07749	1.70553	1.06173	1.6319	1.2318	1.35576	1.44811	1.3164	1.15963	1.02003	0.526736	1.42432	1.24264	1.25787	1.04991
PK107283_11:60514774-60516090	MS4A13	-0.320129	0.800998	0.0586635	0.450842	1.6768	1.99692	3.85395	2.95115	5.24892	8.53601	4.38258	3.25695	2.83117	2.57049	3.5007	2.77154	3.01765	3.50594	2.55686	3.15116	3.9378	3.33599	2.7013	3.24349	2.83751	3.64845
PK107286_11:60527238-60528207	MS4A13	-0.13004	0.913806	0.205918	0.580313	0.395768	0.525808	1.3248	1.64715	1.87462	1.62591	1.47511	1.19993	1.36442	1.11761	1.39501	1.34378	1.33389	1.32108	1.11388	1.48735	1.35214	1.28758	1.32609	1.45325	1.19936	1.2074
PK107287_11:60531867-60533792	MS4A13	-0.36254	0.777794	0.0181344	0.409793	-0.0804395	0.2821	1.20436	0.823576	1.61505	1.85818	1.30409	1.00402	1.22798	1.14555	1.21077	0.78387	0.787213	0.914594	0.88604	0.882324	1.04376	1.22905	1.0314	1.15839	0.555801	0.918675
PK107298_11:60614863-60616257	LINC00301	-0.101185	0.932267	0.42661	0.730365	1.84285	1.94404	4.33569	3.34006	4.90284	6.67783	3.46331	3.11002	3.37694	3.60428	2.94796	2.74354	3.49872	3.65838	3.08848	3.47888	4.03269	3.97978	3.46257	4.14915	3.18854	3.28098
PK107300_11:60618079-60619011	LINC00301	0.296378	1.22806	0.110263	0.501156	0.536135	0.239757	1.18027	1.3955	0.721006	0.406477	0.855138	1.71419	0.6481	1.56465	1.5003	1.73571	1.61816	1.16865	1.84803	1.43693	1.66052	1.43389	1.32609	1.24264	1.25787	1.46988
PK107301_11:60621018-60623709	LINC00301	-0.184989	0.879656	0.346502	0.679219	2.74382	2.92881	6.88893	5.9023	11.3342	17.3043	6.6487	5.43642	6.07167	6.48211	5.001	5.09515	5.81663	6.78324	5.87318	3.90743	6.68952	9.92019	6.40944	7.91918	6.66962	6.98193
PK107305_11:60641275-60642364	LINC00301	-0.327422	0.796959	0.0637644	0.455882	0.729611	1.05703	1.99924	1.41838	3.08591	3.9196	1.8813	1.59174	2.45596	1.53671	1.78983	1.1758	1.57443	2.18486	1.54424	1.31088	2.06379	1.17052	1.69445	1.76918	1.6674	1.54862
PK107306_11:60646797-60647984	LINC00301	-0.279096	0.824107	0.0339577	0.428613	1.71858	1.99767	3.87804	3.45445	4.61444	6.7359	4.48948	2.47333	3.99093	3.49252	4.02712	2.79953	3.03952	3.22648	2.93659	2.62176	3.36848	4.15536	3.63447	3.45411	3.10079	3.35973
PK107307_11:60661475-60662405	LINC00301	-0.0075	0.994815	1	1	0.282472	0.289972	1.30071	1.14386	1.18245	1.53881	1.45374	1.12647	1.09154	1.14555	1.18445	0.979837	0.984016	1.3973	1.06325	1.15963	1.30469	1.14126	1.47343	1.07414	1.17011	1.39114
PK107313_11:60699963-60701600	MS4A8	0.100055	1.07181	0.335163	0.671926	1.0968	0.996748	1.92697	2.24196	1.98998	1.56784	1.73165	2.3264	1.91019	2.20727	1.73719	2.26762	2.3835	2.3373	2.20244	2.42009	1.75541	2.80926	1.96458	1.91661	1.84292	1.75861
PK107315_11:60703032-60704635	MS4A8	-0.0618316	0.958047	0.421184	0.727071	1.59646	1.6583	3.15542	2.83676	3.31663	3.07761	3.8695	3.06105	3.41105	3.01754	2.79003	2.96751	2.99578	2.8454	3.34164	3.07553	3.0601	2.57515	3.24156	2.94863	3.18854	2.91351
PK107318_11:60713493-60715565	MS4A8	-0.0218802	0.984948	0.805779	0.92952	1.44141	1.46329	2.50507	2.33347	2.88402	3.42602	2.71506	3.01207	2.5924	2.68225	2.97428	2.46359	2.95205	2.13405	2.7847	2.49572	2.8466	3.16041	2.65218	2.59058	2.89602	2.65103
PK10731_1:31094457-31095806	SEPW1P	0.113798	1.08207	0.236401	0.602468	1.16258	1.04878	2.09558	1.96743	1.84578	1.74204	1.81717	2.20395	1.84197	2.65431	2.02672	2.46359	1.9899	2.56594	2.32902	2.49572	2.37217	2.39957	2.23471	2.14829	2.01844	1.8111
PK107324_11:60730569-60733673	MS4A18	-0.0580048	0.960592	0.468249	0.756255	2.31201	2.37001	5.0824	4.64406	4.23952	4.52931	5.53702	5.46091	5.15069	5.22481	5.76431	5.991	5.37929	5.86864	4.88588	5.04185	5.40855	4.18462	4.4203	4.65463	4.35865	5.35456
PK107325_11:60734634-60736381	MS4A18	-0.0355081	0.975688	0.723075	0.890869	1.45708	1.49259	2.64959	3.11129	3.02823	2.93244	3.18539	2.22844	3.27461	2.34697	2.65842	2.71555	2.53657	3.15027	3.56948	2.24362	3.22615	2.48736	2.97143	2.37997	2.45723	2.38856
PK107326_11:60738483-60739715	MS4A18	0.104956	1.07546	0.421676	0.727413	0.719581	0.614624	1.58975	1.55564	1.21129	0.609715	1.49649	1.61623	1.6373	1.78817	1.76351	1.98767	1.74936	1.80378	1.54424	1.6386	1.66052	1.84357	1.52255	1.62175	1.63815	1.41738
PK107332_11:60754703-60758375	MS4A15	-0.0194705	0.986595	0.778322	0.917186	2.9533	2.97277	7.5152	7.34356	8.21947	10.0458	7.18316	7.32202	8.1183	7.54384	8.21216	7.11082	6.77878	8.61242	8.80977	8.01654	8.06538	7.31577	7.21983	7.66644	7.13766	7.79561
PK107333_11:60759504-60761228	MS4A15	0.14988	1.10948	0.0898376	0.482188	1.17869	1.02881	2.33646	2.15045	2.13418	1.50977	1.85993	2.05702	1.67142	2.29109	2.26361	2.01566	2.20857	2.41351	2.53154	2.31925	2.11123	2.16547	1.91546	2.42209	2.19395	2.30981
PK107334_11:60763323-60764308	MS4A15	0.243695	1.18402	0.034573	0.429514	0.757948	0.514253	1.37297	1.55564	1.47085	0.958124	1.51787	1.56726	1.53497	1.31319	1.57926	1.34378	1.37762	1.62594	1.56956	1.84027	1.94518	2.51663	1.52255	1.5375	1.49189	1.52238
PK107336_11:60765610-60769010	MS4A15	0.109189	1.07862	0.249466	0.611736	2.96671	2.85752	7.94877	7.27493	5.76805	4.73255	7.20454	7.32202	7.06088	8.74526	8.79123	7.53075	7.87213	7.11351	7.544	7.68882	7.56722	10.008	8.69326	7.6875	7.25467	6.7457
PK107337_11:60769371-60770908	MS4A15	0.202079	1.15035	0.0320522	0.427252	1.83037	1.6283	3.63716	3.29431	2.62446	2.11949	2.99298	3.55081	2.79706	3.269	3.1322	3.35944	3.9142	3.3027	3.41758	3.02511	3.13127	4.41873	3.63447	3.93853	3.74435	3.0185
PK107338_11:60771266-60775497	MS4A15	0.204002	1.15189	0.00679313	0.406917	3.11926	2.91526	7.37068	7.86973	6.20065	5.86488	7.739	8.39951	6.89032	8.71732	8.02792	8.20264	8.79054	7.95188	7.92373	8.82324	8.70587	10.1836	9.18441	8.99333	8.36627	7.9531
PK107339_11:60775651-60776566	MS4A15	0.114259	1.08242	0.503685	0.776251	0.353745	0.239486	1.15618	1.67003	0.922888	0.580681	0.983409	1.12647	0.784542	1.53671	1.42134	1.53974	1.07148	0.939999	0.936671	1.31088	1.32842	1.98989	1.08052	1.30582	1.1116	1.70611
PK107343_11:60786002-60788323	MS4A10	0.136657	1.09935	0.148531	0.533773	2.32008	2.18342	4.143	4.39241	4.26836	3.54216	4.12604	5.77926	4.2297	4.49836	4.86939	5.51508	4.59207	4.7	5.51876	5.62166	5.31366	6.35009	4.27296	4.73887	4.97296	3.88468
PK107345_11:60794244-60796682	MS4A10	0.087754	1.06271	0.514354	0.782583	1.81492	1.72717	2.96272	3.17992	2.13418	1.71301	3.20677	4.08956	3.41105	3.60428	4.15872	4.59124	4.46087	2.92162	3.06317	3.88222	3.32104	3.8042	3.60991	3.30668	3.91986	2.86102
PK107346_11:60797603-60798922	MS4A10	0.066121	1.0469	0.552315	0.803117	1.30216	1.23604	2.02332	2.58512	2.82634	2.38079	2.1806	2.106	2.55829	2.29109	2.65842	1.95967	2.3835	2.43892	1.7974	2.09237	1.9689	3.45304	2.43117	2.5274	2.48648	3.1235
PK107347_11:60799625-60802291	MS4A10	0.0148702	1.01036	0.855968	0.951214	2.11977	2.10489	4.143	5.14735	4.12416	2.96147	3.65572	4.99563	4.43437	4.5263	4.39561	4.56324	4.28594	3.93783	4.4302	4.26036	4.24619	4.21388	4.78866	4.10702	4.97296	4.22591
PK107352_11:60814120-60816358	RP11-804A23.1	-0.228316	0.853631	0.252301	0.61389	1.90205	2.13037	3.7576	4.04925	5.45081	10.6555	3.46331	3.50184	3.00172	2.51461	4.0008	3.38744	3.47686	2.89621	3.62011	2.04195	4.36479	4.85767	3.75726	3.81216	4.38791	4.14716
PK107354_11:60820745-60821910	RP11-804A23.1	0.233759	1.17589	0.0966072	0.488161	1.216	0.982245	2.16785	2.42498	1.41317	1.01619	1.92406	2.54679	1.77375	2.43079	1.6319	2.32361	2.14297	2.03243	1.56956	2.49572	2.44334	3.36526	2.3575	2.50634	2.07694	2.23107
PK107361_11:60835952-60836924	RP11-804A23.2	0.295043	1.22692	0.00121942	0.406917	0.589961	0.294918	1.30071	1.3955	1.18245	1.33557	1.13306	1.19993	1.12565	1.25731	1.18445	1.09182	1.57443	1.47351	1.41766	1.41172	1.4233	1.81431	1.52255	1.24264	1.6674	1.57487
PK107364_11:60840818-60841981	RP11-804A23.2,RP11-804A23.4	-0.0269768	0.981475	0.821715	0.936428	1.23814	1.26512	2.21602	2.6995	2.33606	2.17755	2.82196	2.88963	1.77375	2.29109	2.23729	2.3796	2.16483	2.74378	2.05055	2.42009	2.30101	2.48736	2.5294	2.67483	2.13545	2.02109
PK107366_11:60846258-60849204	RP11-804A23.4,CCDC86	0.0270377	1.01892	0.734368	0.896132	2.87944	2.8524	8.06921	6.61149	8.04643	5.4584	7.09765	6.85674	7.09499	7.57178	7.86999	7.50275	7.06305	7.13891	6.78454	7.23505	8.18399	9.56903	7.19527	6.99247	6.46485	6.98193
PK107367_11:60849484-60850746	RP11-804A23.4,CCDC86	-0.116785	0.922241	0.37532	0.698103	1.82723	1.94402	4.11891	3.04266	5.13356	6.41653	3.95501	2.76719	3.13817	2.82195	3.86919	3.21946	3.14885	3.42973	3.24037	3.15116	3.32104	4.65283	3.63447	3.45411	3.74435	3.7272
PK107368_11:60851001-60854222	PTGDR2,RP11-804A23.4,CCDC86	-0.183261	0.88071	0.269645	0.625891	3.64971	3.83297	13.4406	11.6673	18.5154	30.0212	14.7511	9.42802	10.2332	11.3996	12.6078	10.4423	10.2994	10.7465	9.69581	11.571	12.9046	16.5336	13.31	13.4795	11.4963	15.46
PK107374_11:60868879-60870057	ZP1	0.273588	1.20881	0.123239	0.512534	0.707672	0.434085	1.54158	1.46414	0.490284	0.667783	1.15444	2.13049	0.920984	1.67641	1.68455	1.67972	1.37762	1.44811	1.54424	1.84027	1.68424	2.13621	1.81724	1.51644	1.40413	1.54862
PK107379_11:60872792-60874229	ZP1	0.0999413	1.07173	0.398918	0.712863	1.82908	1.72914	3.34812	2.88252	4.12416	2.67113	3.5702	3.13451	2.96761	3.38076	3.44806	3.5834	3.21445	3.02324	3.1138	2.84864	3.29732	5.67704	2.89775	3.70685	3.04228	4.75086
PK107387_11:60892953-60894088	PRPF19	0.217308	1.16256	0.203758	0.578394	0.600214	0.382906	1.49341	1.304	0.519124	0.754886	0.962031	1.6897	1.43264	1.64847	1.1318	2.07166	1.94616	1.24486	1.49361	1.61339	1.35214	1.46315	1.66989	1.66387	1.22861	1.41738
PK107392_11:60897706-60898789	PRPF19	-0.0395376	0.972967	0.675896	0.868116	0.894105	0.933642	2.14376	1.8988	1.98998	2.32272	1.73165	1.61623	2.14896	1.73229	1.57926	1.98767	1.9899	1.67676	1.54424	2.39488	1.68424	1.87284	1.71901	2.02192	1.78441	1.83735
PK107394_11:60900194-60901840	PRPF19	0.251081	1.1901	0.15195	0.536524	1.20185	0.950768	1.90289	1.80729	0.807527	1.04523	1.47511	3.06105	1.53497	2.51461	2.34257	2.77154	2.2523	1.70216	2.25307	2.26883	2.25356	3.04336	2.48028	2.75908	1.95993	1.99484
PK107395_11:60902335-60904144	PRPF19	-0.00235612	0.998368	1	1	1.94422	1.94657	4.02256	3.29431	4.49908	4.50028	4.25431	3.59979	3.03584	3.74398	3.57966	3.94734	4.111	3.37892	3.94921	3.37804	3.70059	4.76988	3.60991	3.45411	4.03687	4.14716
PK107396_11:60912392-60913516	RP11-881M11.1	-0.155453	0.89785	0.302426	0.649427	1.78475	1.9402	3.99847	3.45445	5.22008	7.43272	3.80537	2.84065	2.52418	3.24106	3.21117	2.63156	3.12698	3.17567	2.91127	3.37804	3.81919	4.00904	3.43801	3.58048	3.7736	3.22849
PK107397_11:60920402-60923532	RP11-881M11.4,TMEM109	0.0493907	1.03483	0.578111	0.817144	2.80041	2.75102	6.52763	6.51998	8.01759	8.07147	6.37078	6.46493	5.66234	6.39829	6.6329	6.6349	6.1665	6.04648	7.29084	6.17627	6.09648	10.0665	6.80236	7.24521	6.81588	7.03443
PK107398_11:60926335-60929903	TMEM132A	0.022752	1.0159	0.822817	0.936979	2.67558	2.65282	5.46779	6.90889	7.46962	7.46175	5.7508	6.44044	4.63903	6.48211	5.52742	6.69089	6.1009	5.28432	5.49345	6.10064	5.85926	9.80313	6.48311	6.67654	5.87979	6.24699
PK107399_11:60931013-60932739	TMEM132A	0.197144	1.14643	0.0775555	0.469687	1.8924	1.69525	3.80577	3.36294	2.62446	1.94528	3.05712	3.42837	2.72884	3.74398	4.26401	3.30345	3.56432	3.27729	3.64542	3.73097	3.29732	5.12104	4.15017	3.3488	3.74435	3.28098
PK10739_1:31107207-31108689	RP11-490K7.1	-0.00794818	0.994506	0.911125	0.973911	0.887503	0.895451	1.92697	2.1047	2.0765	1.97432	1.66752	1.66521	2.01252	1.42495	1.78983	1.95967	2.47097	1.57513	1.87334	2.06716	1.85029	1.46315	1.98914	2.04298	1.43338	1.57487
PK107400_11:60933046-60939888	TMEM132A,SLC15A3	0.0575479	1.0407	0.534766	0.793818	4.46474	4.40719	20.0646	19.2397	25.6678	29.3825	22.0839	17.3867	18.4197	20.2566	21.3464	18.337	19.7678	20.1465	19.1385	20.0161	22.417	28.9119	22.0033	22.894	21.8518	23.7018
PK107402_11:60943102-60944848	SLC15A3	0.085748	1.06124	0.365799	0.69169	1.89765	1.81191	3.63716	3.15704	3.08591	2.87437	3.78399	3.9916	3.54749	2.96165	3.65862	4.33928	3.45499	3.81081	3.87326	3.15116	4.1513	5.20883	3.53624	3.15925	3.51032	3.46472
PK107404_11:60946013-60947913	SLC15A3	-0.0291368	0.980006	0.733658	0.895793	2.10578	2.13492	4.38387	4.39241	5.39313	4.64545	4.57499	3.64877	4.16148	3.6881	4.31665	4.70322	3.95793	4.09027	3.72137	4.13432	3.9378	5.32588	4.39575	4.65463	4.09538	4.75086
PK107405_11:60948595-60949718	SLC15A3	0.013562	1.00944	0.913458	0.974957	0.751015	0.737453	1.56567	1.71578	1.67273	1.4517	1.49649	2.00805	1.53497	1.50877	1.86879	1.7917	1.57443	1.32108	1.39235	1.41172	1.73168	1.75579	2.11192	1.89555	1.81367	1.78485
PK107406_11:60950315-60951587	SLC15A3	-0.0490161	0.966595	0.718767	0.888643	1.07269	1.12171	2.43281	2.01319	2.7975	2.7292	1.73165	1.64072	1.87608	2.09551	2.65842	1.7917	1.90243	1.57513	1.72145	1.58818	2.22984	2.95557	2.67674	2.16935	1.90143	2.30981
PK107414_11:60973974-60975363	CD6	-0.059618	0.959518	0.564289	0.809883	0.781873	0.841491	1.80654	1.83017	1.58621	1.42267	1.85993	1.59174	2.01252	1.98375	1.78983	2.01566	2.01177	1.4227	1.67082	1.3613	1.56563	1.87284	1.62078	1.76918	2.10619	1.78485
PK107419_11:60980106-60983740	CD6	0.0960377	1.06883	0.163832	0.546283	3.10259	3.00655	7.22615	8.25864	7.44078	7.98437	8.91482	7.98321	7.4702	8.6335	8.68594	7.64273	8.20013	7.62161	9.46797	8.34426	8.39748	10.7981	8.52136	8.00343	8.95133	7.69062
PK107420_11:60984232-60985680	RNU6-933P,CD6	0.058924	1.04169	0.710293	0.885001	0.716237	0.657313	1.25253	1.6014	0.836367	1.1904	1.17582	2.15498	1.43264	1.76023	1.92144	2.4076	1.66189	1.67676	1.74676	2.04195	1.6368	1.52168	1.49799	1.74812	1.69666	1.15491
PK107421_11:60986388-60987381	CD6	0.189104	1.14006	0.0775794	0.469695	0.729484	0.54038	1.6861	1.53277	0.865207	1.16136	1.77441	1.71419	1.09154	1.53671	1.34237	1.65173	1.64003	1.49892	1.62019	1.61339	1.6368	1.93136	1.62078	1.51644	1.81367	1.70611
PK107424_11:60990101-60991764	CD6	-0.017245	0.988118	0.911482	0.97403	0.749785	0.76703	1.56567	1.55564	1.12477	1.01619	1.53925	2.35088	1.67142	2.03963	2.0004	2.09965	1.48696	1.75297	1.69613	2.11758	1.73168	1.25831	2.18559	1.62175	1.43338	1.46988
PK107427_11:60993225-60994766	CD6	0.0742036	1.05278	0.622244	0.840546	0.750855	0.676651	1.73428	1.71578	1.03825	0.638749	1.47511	2.08151	1.6373	1.95581	1.84247	1.7917	1.9899	1.85459	2.05055	1.78986	1.28097	1.668	1.81724	1.39007	1.72591	1.23365
PK107429_11:60996034-60997510	CD6	0.171071	1.12589	0.0627867	0.455062	1.38574	1.21467	2.50507	2.37922	2.2207	1.71301	2.52266	2.42435	2.35363	2.34697	2.31625	2.32361	2.79898	2.69297	2.3037	2.29404	2.41961	3.36526	2.45572	2.99075	2.10619	2.65103
PK107432_11:60999374-61001809	CD6	0.0713643	1.05071	0.334931	0.671791	2.34124	2.26987	4.91379	4.62118	4.18184	3.9196	5.23772	5.58335	4.77547	5.28069	4.79043	4.7872	4.92008	4.95405	5.11372	4.48725	5.64577	5.09178	5.23069	5.79196	4.59267	4.72461
PK107433_11:61002373-61004208	CD6	0.0253605	1.01773	0.773109	0.914696	1.80592	1.78056	3.73351	3.22567	3.54735	3.42602	3.46331	2.98758	4.16148	3.4087	3.15852	3.33145	3.34565	4.06486	3.62011	3.50409	3.72431	3.45304	3.31523	3.24349	2.92527	3.7272
PK107435_11:61007345-61011145	CD6	-0.0557617	0.962086	0.62912	0.844048	3.13282	3.18858	9.27357	7.32068	12.0264	14.2848	9.08584	8.05667	6.85621	8.40998	8.21216	7.64273	7.47852	7.92648	7.18958	8.79803	8.94308	10.7688	9.08618	8.8459	8.42478	10.2629
PK107436_11:61013305-61017301	CD6	0.11751	1.08486	0.178603	0.558295	3.00168	2.88417	8.55095	7.54945	5.88341	4.67448	7.56797	7.95872	6.75388	8.74526	7.89631	8.09065	7.69719	7.97729	7.89841	7.71403	8.44493	9.15935	7.9811	7.39264	7.81047	8.03185
PK107438_11:61018538-61021234	CD6	0.134131	1.09743	0.280118	0.633612	2.14218	2.00805	3.78169	3.61459	3.05707	2.43886	3.82674	4.92216	3.99093	5.30863	3.89551	5.34711	4.35154	3.48054	3.87326	4.15953	3.96153	6.43788	4.66588	4.69675	3.97837	4.54088
PK107452_11:61053384-61056364	RP11-881M11.8	0.139077	1.1012	0.149207	0.53427	2.02341	1.88433	3.66125	3.2028	2.91286	3.10664	3.2709	4.45688	3.34283	4.8057	4.0008	4.11532	4.19847	4.09027	3.69605	4.3612	4.00897	4.74062	4.17473	3.7911	4.56342	3.04475
PK107453_11:61056902-61059748	RP11-881M11.8	-0.0337406	0.976884	0.650996	0.855136	2.7074	2.74114	7.37068	6.26833	6.9505	8.76829	5.92183	6.70981	6.20811	5.95125	6.76451	5.96301	6.3633	6.22432	7.01237	6.02501	6.00159	6.93535	6.53223	6.73973	6.4941	6.98193
PK107455_11:61062467-61067457	RP11-881M11.8	0.0544809	1.03849	0.478129	0.761629	3.35071	3.29623	9.7794	9.28811	7.55614	7.98437	9.66306	11.1177	11.4952	10.0305	10.2915	11.0302	10.8898	9.32378	9.67049	10.2097	10.1766	11.4419	10.0194	10.9521	9.18535	10.0792
PK107468_11:61102229-61103585	CD5	0.0866971	1.06194	0.418989	0.725662	1.36601	1.27931	2.33646	2.03606	2.24954	2.67113	2.45852	2.69372	2.38774	2.23521	2.52682	2.65956	2.20857	2.08324	2.93659	2.54613	2.37217	3.95052	2.7013	2.71695	2.10619	2.17857
PK107469_11:61104759-61106553	CD5	0.00416323	1.00289	0.946113	0.987887	1.41055	1.40639	2.19193	3.04266	2.5091	1.91625	2.84333	2.81616	2.52418	2.68225	2.89531	2.96751	2.95205	2.3373	2.65812	2.79823	2.56194	3.10189	2.5294	2.48528	2.69125	2.4673
PK107470_11:61106761-61110270	CD5	0.080786	1.05759	0.328716	0.667699	2.62111	2.54033	5.92545	6.74875	4.38372	4.52931	5.96459	6.19556	5.21891	5.81155	6.08016	7.13881	6.80064	5.69081	6.98706	5.92417	6.28625	6.32083	6.04108	6.17106	5.49951	5.72203
PK107472_11:61110917-61111886	CD5	0.16166	1.11857	0.260134	0.619507	0.474151	0.312491	1.08392	1.6014	0.749846	0.667783	1.15444	1.71419	1.09154	1.48083	1.26341	1.51175	1.33389	1.82919	1.41766	1.41172	1.49447	1.14126	1.39976	1.17945	1.19936	1.44363
PK107473_11:61112648-61113706	CD5	0.0791857	1.05642	0.451048	0.745468	0.974301	0.895115	2.16785	1.83017	1.70157	1.88721	1.41098	2.08151	2.08074	1.76023	1.42134	2.29562	2.20857	1.80378	2.1265	2.09237	1.92146	1.84357	2.03825	1.93767	1.81367	1.78485
PK107474_11:61114986-61117584	CD5	-0.0522948	0.964401	0.421905	0.727578	2.32673	2.37903	4.84152	5.35325	5.59501	5.92295	5.19496	4.87319	5.28713	5.11305	4.92203	4.95518	4.94195	5.05567	4.91119	4.41162	5.64577	5.53072	4.66588	4.97055	4.8267	5.19708
PK107475_11:61117747-61119571	CD5	0.330483	1.25743	0.0107819	0.406917	1.99094	1.66046	3.5649	3.04266	1.87462	1.65494	2.97161	3.7957	3.06995	4.30278	3.36909	3.89135	3.95793	4.09027	3.79731	3.85701	3.48709	5.29662	3.92916	4.17021	3.42257	3.7272
PK107476_11:61119867-61120798	CD5	-0.0953454	0.936048	0.58633	0.821704	0.200183	0.295528	0.9394	1.23536	1.09593	2.17755	1.00479	1.07749	0.750431	1.45289	1.26341	1.25979	0.918415	1.44811	0.961986	1.10921	0.925147	1.84357	0.884061	1.30582	0.965339	1.12866
PK107477_11:61121182-61122251	CD5	0.0749417	1.05332	0.526428	0.789367	0.888573	0.813631	1.8788	1.80729	1.98998	2.52596	1.73165	1.51828	1.09154	2.01169	1.47398	1.48375	1.72749	1.65135	1.67082	1.78986	1.68424	2.31178	2.23471	2.00086	1.57965	1.83735
PK107478_11:61122452-61124425	CD5	0.0234578	1.01639	0.77693	0.916478	1.86271	1.83926	3.2036	3.77473	2.97055	3.8325	3.24953	3.9916	2.69473	4.07926	4.15872	3.72338	3.47686	3.35351	3.4429	3.60492	3.72431	4.44799	4.15017	3.26456	3.24705	3.6747
PK107479_11:61124555-61130932	CD5,VPS37C	0.0218325	1.01525	0.722809	0.890742	3.76737	3.74554	13.1998	13.955	12.6609	12.3685	15.2001	14.0808	11.9728	13.1598	13.5027	13.8017	13.1421	13.2616	11.9489	12.7055	13.6637	17.2945	13.5065	13.5216	13.778	13.4389
PK107480_11:61131070-61135751	VPS37C	0.106856	1.07688	0.183951	0.562653	3.50616	3.39931	11.3451	10.5921	10.6709	9.05863	10.9671	10.3341	8.93695	10.8128	11.8445	10.8062	10.2994	10.8735	10.5818	10.5879	11.1966	16.4166	11.591	10.5098	10.5895	11.0766
PK107482_11:61136885-61139294	VPS37C	0.160663	1.1178	0.208248	0.581934	1.91723	1.75657	3.46855	3.40869	2.85518	1.82915	2.22336	4.08956	3.30872	4.2469	3.5007	4.84319	4.02353	3.53135	3.41758	3.75618	3.58198	4.82841	3.7327	3.83322	3.74435	3.30723
PK107483_11:61140577-61142242	VPS37C	0.368022	1.29058	0.140504	0.527182	0.977645	0.609624	1.51749	1.64715	0.922888	0.261307	1.0903	2.81616	0.68221	1.70435	1.60558	2.93951	1.74936	1.54973	2.75938	2.06716	1.9689	2.66294	1.94002	1.91661	1.6089	1.44363
PK107484_11:61143352-61146364	VPS37C,AP000437.3	-0.042812	0.970761	0.662316	0.860934	2.61654	2.65935	5.80501	6.31409	7.2389	9.69738	5.62253	5.53437	5.45768	6.28653	6.23808	5.01117	5.55422	6.04648	5.8985	5.77292	6.04904	6.75977	6.434	5.56028	6.08456	7.19191
PK107486_11:61148479-61149703	VPS37C	-0.108032	0.927853	0.282401	0.635319	1.09868	1.20671	2.77003	2.28771	2.19186	2.6421	2.35163	2.35088	1.67142	2.12345	2.18465	2.3796	2.0555	1.98162	1.89866	2.14279	2.34845	1.46315	2.50484	2.44315	2.04769	2.4148
PK107487_11:61150419-61152206	VPS37C	0.0692427	1.04917	0.622007	0.840375	1.28644	1.2172	2.02332	2.28771	1.70157	1.53881	1.83855	3.159	1.84197	3.04548	2.31625	3.44343	2.49284	2.54054	2.22776	2.21841	2.1824	3.51157	2.28382	2.67483	1.93068	2.30981
PK107489_11:61159192-61160691	VPS37C	-0.1188	0.920953	0.166483	0.54836	1.38037	1.49917	2.77003	2.88252	2.5091	3.68733	2.50128	2.64474	2.72884	2.68225	3.05324	2.82753	2.90831	2.51513	2.7847	2.77302	2.53822	2.4581	2.21015	2.82226	2.01844	2.88726
PK107509_11:61204108-61205351	PGA3	0.202526	1.15071	0.265786	0.623491	1.23133	1.0288	2.86637	1.44126	2.16302	1.91625	2.09509	2.17946	1.77375	1.73229	1.92144	2.26762	2.84271	0.889188	2.86064	2.168	1.11492	3.71641	2.60307	2.35891	2.74975	2.17857
PK107529_11:61246791-61250426	CTD-2331C18.5,PGA5	0.071313	1.05067	0.290065	0.64086	2.43419	2.36287	5.01013	5.87942	4.874	4.44221	5.00256	4.97114	4.94602	5.97919	4.86939	5.37511	5.00755	5.74162	5.31624	5.1679	5.28994	6.32083	5.15702	5.53922	5.26549	5.27582
PK107530_11:61250443-61251649	PGA5	0.247239	1.18693	0.0506548	0.443209	0.399389	0.15215	0.867139	1.21249	1.00941	0.841988	1.26133	1.07749	1.09154	1.20143	1.52662	0.951842	1.46509	1.3973	1.6455	1.18483	1.30469	1.58021	0.884061	1.36901	1.14086	1.18115
PK107537_11:61257924-61260627	VWCE	0.0770817	1.05488	0.277152	0.631331	2.67452	2.59744	6.50354	6.4971	5.30661	4.70352	6.17837	6.34249	5.62823	6.62181	6.79083	5.76704	6.21023	6.1481	6.15165	6.50399	6.9979	7.31577	5.96741	5.62346	6.58186	6.40448
PK107538_11:61262660-61266342	VWCE	-0.0805001	0.94573	0.249852	0.612016	3.16947	3.24997	9.44218	9.35674	10.2383	10.8587	10.3472	8.44849	10.5743	9.55553	7.52782	8.84653	8.52814	9.37459	7.99968	8.49552	9.86823	9.8324	8.71782	9.09863	8.54179	9.50173
PK107539_11:61266685-61267884	VWCE	0.260039	1.19751	0.114287	0.504952	0.666348	0.406309	1.05984	1.28112	0.894048	0.464545	1.26133	2.08151	1.26209	1.39701	1.52662	1.95967	1.50882	1.47351	1.56956	1.3613	1.87401	1.84357	1.44888	1.79024	1.52114	1.44363
PK107540_11:61268474-61270701	VWCE	-0.00905282	0.993745	0.919429	0.977261	2.26758	2.27664	5.01013	4.8957	4.41256	4.1809	5.17359	4.60381	5.32124	4.97335	4.60618	5.23513	4.76701	4.57297	4.55678	4.6385	4.88667	5.67704	4.34663	4.97055	5.29474	4.48838
PK107541_11:61270815-61272287	VWCE	-0.0397672	0.972812	0.649807	0.854477	1.87627	1.91604	2.8182	3.63746	4.874	4.1809	4.21156	3.40388	4.29792	3.66016	3.42173	3.30345	3.36752	4.06486	3.24037	3.65534	3.3922	3.39452	3.53624	4.12808	3.74435	4.14716
PK107542_11:61272402-61275076	VWCE	0.176803	1.13038	0.204948	0.579528	1.97745	1.80065	2.8182	3.54595	2.68214	1.71301	3.03574	4.70177	3.27461	4.33072	3.89551	4.7872	3.95793	3.50594	3.54416	3.47888	3.77175	5.61851	4.34663	4.31764	3.53958	3.28098
PK107543_11:61277434-61282675	VWCE	-0.0439723	0.969981	0.571489	0.813601	3.64418	3.68815	13.5611	12.2164	14.3048	16.2591	12.7202	11.2157	13.5419	12.4334	12.2919	10.4143	12.2018	12.347	10.835	12.3777	11.7185	15.4802	13.3837	12.8687	12.3154	11.5228
PK107545_11:61285367-61289899	VWCE	0.065361	1.04635	0.245824	0.608954	3.48812	3.42276	10.2611	10.1574	10.9305	10.5974	10.8389	10.8239	10.4719	11.7628	11.0812	10.3023	11.1084	10.9497	10.2527	11.6719	11.6711	13.1977	10.9771	10.8468	10.8235	10.7616
PK107546_11:61290369-61291837	VWCE	0.131983	1.0958	0.2348	0.601331	1.17049	1.0385	2.24011	1.96743	1.61505	1.21943	2.09509	2.59577	1.70553	2.29109	2.57946	2.09965	2.1867	2.10865	1.94929	2.06716	2.44334	2.80926	2.40661	2.27466	1.93068	2.30981
PK107547_11:61292631-61294015	VWCE	0.160056	1.11733	0.0876294	0.480405	1.04395	0.883892	1.92697	1.96743	1.96114	2.14852	1.64614	1.61623	1.53497	2.26315	1.6319	1.73571	2.07737	2.26108	2.25307	1.86548	1.92146	2.19473	2.18559	2.06404	1.72591	2.02109
PK107549_11:61299750-61301358	DDB1	0.198707	1.14767	0.221693	0.5914	1.10303	0.904327	1.8788	2.1962	0.894048	0.900056	1.34684	2.25293	1.97841	2.40285	2.02672	2.79953	2.42724	1.88	2.17713	2.1932	1.9689	2.57515	2.06281	2.48528	1.63815	2.02109
PK107550_11:61301682-61305890	DDB1	-0.113586	0.924288	0.134807	0.522618	3.40069	3.51427	10.3816	11.2098	12.8627	15.5623	10.8603	9.74637	10.7107	11.204	11.1601	10.6382	10.4962	10.1876	10.1515	10.2854	11.078	12.2027	9.4791	10.7414	10.7357	10.2629
PK107551_11:61308328-61309333	DDB1	-0.00863692	0.994031	0.960959	0.993765	0.477748	0.486385	1.8788	1.3955	1.18245	0.92909	1.28271	1.56726	1.56908	1.28525	1.39501	1.45576	1.31202	1.32108	1.39235	1.43693	1.56563	1.55094	1.22786	1.34795	1.19936	1.54862
PK107552_11:61310611-61312239	DDB1	0.0635016	1.045	0.564881	0.810172	1.49872	1.43522	3.25177	3.15704	2.48026	1.88721	2.09509	2.39986	2.79706	2.79401	2.79003	3.35944	3.23632	2.76919	3.08848	2.84864	2.82288	2.75073	2.8732	3.22243	2.13545	2.38856
PK107554_11:61313251-61314162	DDB1	0.123292	1.08922	0.253883	0.615033	0.464219	0.340927	1.18027	1.37263	1.06709	1.01619	1.6889	1.2734	0.920984	1.28525	1.28973	1.39977	1.44322	1.47351	1.36703	1.15963	1.35214	1.69726	1.12963	1.24264	1.28712	1.65362
PK107555_11:61316814-61318047	DDB1	-0.222332	0.857179	0.0255186	0.420342	1.25672	1.47905	2.43281	2.65375	2.68214	3.13568	2.99298	2.15498	3.13817	2.34697	3.92183	2.4356	2.20857	2.46432	2.48091	2.31925	2.25356	2.22399	2.62763	2.12723	2.51573	2.67728
PK107556_11:61319114-61320061	DDB1	0.0447454	1.0315	0.715167	0.88713	0.601782	0.557037	1.3248	1.41838	1.90346	1.62591	1.92406	1.22442	1.39853	1.45289	1.21077	1.1758	1.46509	1.95621	1.6455	1.53776	1.32842	1.14126	1.54711	1.34795	1.55039	1.62737
PK107560_11:61324608-61325482	DDB1	0.170429	1.12539	0.235252	0.601678	0.297117	0.126688	1.39706	1.48701	0.778687	0.871022	0.748246	1.22442	0.955094	1.14555	0.973878	1.25979	1.15895	0.889188	1.41766	1.15963	1.6368	1.02421	1.35065	1.41113	1.0531	1.10241
PK107561_11:61326283-61327795	DDB1	-0.0333635	0.97714	0.709489	0.884648	1.2779	1.31127	2.43281	2.26484	2.94171	2.32272	2.35163	2.42435	2.2854	2.51461	3.05324	2.21163	1.96803	2.3373	2.43028	2.54613	2.65683	2.34105	2.45572	2.33784	2.48648	2.70353
PK107562_11:61328280-61330065	DDB1	-0.0177921	0.987743	0.856556	0.951488	1.59232	1.61011	3.05907	2.90539	3.40315	3.94863	3.35642	2.59577	3.13817	2.57049	3.02692	2.51958	2.99578	2.3373	3.46821	2.64697	2.89405	2.54589	2.94687	3.36986	3.62733	3.28098
PK107563_11:61330344-61332049	DDB1	-0.0289901	0.980106	0.728796	0.8936	1.54388	1.57287	2.43281	2.47073	3.20127	3.36795	3.24953	3.08553	3.75216	3.1293	2.65842	2.49159	3.12698	2.97243	3.13911	2.92427	3.22615	2.01915	3.14333	2.90651	2.69125	2.88726
[truncated: 189,242 more rows]
